# Supplementary material for: Nuclear receptor coactivator 6 is a critical regulator of NLRP3 inflammasome activation and gouty arthritis
Source: Cell Mol Immunol. 2024 Jan 10;21(3):227–44. doi: 10.1038/s41423-023-01121-x (PMC10902316; doi:10.1038/s41423-023-01121-x)
Supplement: Supplementary file 5 — supplementary table 1-5 [file 41423_2023_1121_MOESM5_ESM.zip]

Archive with 5 entries (5 files):
- Supplementary Table-01.xlsx
- Supplementary Table-02.xlsx
- Supplementary Table-03.xlsx
- Supplementary Table-04.xlsx
- Supplementary Table-05.xlsx
