# Supplementary material for: Nuclear receptor coactivator 6 is a critical regulator of NLRP3 inflammasome activation and gouty arthritis
Source: Cell Mol Immunol. 2024 Jan 10;21(3):227–44. doi: 10.1038/s41423-023-01121-x (PMC10902316; doi:10.1038/s41423-023-01121-x)
Supplement: Supplementary file 5 — supplementary table 1-5 [file 41423_2023_1121_MOESM5_ESM.zip › Supplementary Table-01.xlsx]

## Sheet: List of DEGs
Supplementary Table 1. List of DEGs between Ncoa6-KO and Ncoa6-sufficient (WT) BMDMs in the absence (Media) or presence of LPS plus MSU crystals (LPS/MSU). For each DEG, whether the DEG was up- (Up) or down-regulated (Down) under the two culture conditions of media alone and LPS+MSU stimulation is shown together with gene information (Entrez ID, gene symbol and description) and statistics (Log2 f…
Gene Annotation						Differential expression patterns			Ncoa6-KO v.s. WT (Media alone)			Ncoa6-KO v.s. WT (LPS+MSU-stimulated condition)
Index	Mus Musculus		Homo Sapiens		Description	Media alone	LPS+MSU	Group	Log2FC	Raw P-value	Adjusted P-value	Log2FC	Raw P-value	Adjusted P-value
	Entrez ID	Symbol	Entrez ID	Symbol
1	18400	Slc22a18	5002	SLC22A18	solute carrier family 22 (organic cation transporter), member 18	Up	Up	UU	0.669527	0.0581592	0.379216	0.69023	0.00956867	0.167705
2	22371	Vwf	7450	VWF	Von Willebrand factor	Up	Up	UU	0.762632	0.000184509	0.00725563	0.59255	3e-06	0.000369486
3	69524	Esam	90952	ESAM	endothelial cell-specific adhesion molecule	Up	Up	UU	2.97706	3.2e-07	3.83e-05	2.36351	5.05e-08	1.11e-05
4	53623	Gria3	2892	GRIA3	glutamate receptor, ionotropic, AMPA3 (alpha 3)	Up	Up	UU	2.32718	5.41e-06	0.000405381	2.29771	5.91e-08	1.23e-05
5	105298	Epdr1	54749	EPDR1	ependymin related protein 1 (zebrafish)	Up	Up	UU	0.696661	0.14489	0.58029	0.766823	0.0221675	0.290878
6	57278	Bcam	4059	BCAM	basal cell adhesion molecule	Up	Up	UU	0.762289	0.0204015	0.208076	1.12943	0.0644532	0.533007
7	20527	Slc2a3			solute carrier family 2 (facilitated glucose transporter), member 3	Up	Up	UU	0.61949	0.0343402	0.284735	0.759987	2.47e-06	0.000326913
8	56711	Plag1	5324	PLAG1	pleiomorphic adenoma gene 1	Up	Up	UU	0.920743	0.0109494	0.142771	0.728026	0.0701493	0.552661
9	18104	Nqo1	1728	NQO1	NAD(P)H dehydrogenase, quinone 1	Up	Up	UU	0.849854	0.0264538	0.242686	0.664649	0.0182377	0.25592
10	102098	Arhgef18	23370	ARHGEF18	rho/rac guanine nucleotide exchange factor (GEF) 18	Up	Up	UU	0.664985	0.206155	0.664582	0.867586	0.0253235	0.314167
11	11803	Aplp1	333	APLP1	amyloid beta (A4) precursor-like protein 1	Up	Up	UU	0.808994	0.0145289	0.168964	0.649854	0.04818	0.45817
12	243372	Zfp775			zinc finger protein 775	Up	Up	UU	1.18068	0.0121379	0.150505	0.846285	0.00404487	0.0950802
13	13371	Dio2	1734	DIO2	deiodinase, iodothyronine, type II	Up	Up	UU	1.58636	2.55e-14	1.75e-11	1.69697	2.32e-21	1.5e-17
14	18799	Plcd1	5333	PLCD1	phospholipase C, delta 1	Up	Up	UU	0.89834	0.0205625	0.209325	0.649934	0.0858293	0.608432
15	18146	Npdc1	56654	NPDC1	neural proliferation, differentiation and control 1	Up	Up	UU	1.78536	3.63e-05	0.0019517	2.00867	5.75e-08	1.22e-05
16	13628	Eef1a2	1917	EEF1A2	eukaryotic translation elongation factor 1 alpha 2	Up	Up	UU	0.991726	0.0167249	0.183501	0.934124	0.00716065	0.139887
17	12490	Cd34	947	CD34	CD34 antigen	Up	Up	UU	0.605178	0.0366832	0.294159	1.22381	5.67e-06	0.000627913
18	217154	Stac2	342667	STAC2	SH3 and cysteine rich domain 2	Up	Up	UU	1.23186	0.00101337	0.0254798	0.656015	0.00336791	0.0829299
19	217265	Abca5	23461	ABCA5	ATP-binding cassette, sub-family A (ABC1), member 5	Up	Up	UU	0.906691	0.0198403	0.204464	0.59713	0.0333068	0.369974
20	215821	Arfgef3	57221	ARFGEF3	ARFGEF family member 3	Up	Up	UU	0.968448	0.00145795	0.0333394	1.01237	2.97e-07	5.27e-05
21	27404	Abca8b	10351	ABCA8	ATP-binding cassette, sub-family A (ABC1), member 8b	Up	Up	UU	0.671837	0.0191948	0.200668	0.816774	0.000287167	0.0139827
22	16416	Itgb3	3690	ITGB3	integrin beta 3	Up	Up	UU	1.55548	2.97e-07	3.63e-05	1.38972	1.57e-20	6.77e-17
23	14706	Gng4	2786	GNG4	guanine nucleotide binding protein (G protein), gamma 4	Up	Up	UU	0.770969	0.103915	0.512422	1.59852	0.00326012	0.0808908
24	21933	Tnfrsf10b	8764	TNFRSF14	tumor necrosis factor receptor superfamily, member 10b	Up	Up	UU	0.951078	0.00234692	0.0482809	0.742837	0.0038526	0.091726
25	13618	Ednrb	1910	EDNRB	endothelin receptor type B	Up	Up	UU	1.27057	2.58e-14	1.75e-11	0.583204	0.00384314	0.0916691
26	15529	Sdc2	6383	SDC2	syndecan 2	Up	Up	UU	1.49558	0.000260607	0.00919063	1.65416	2.35e-07	4.29e-05
27	72709	C1qtnf6	114904	C1QTNF6	C1q and tumor necrosis factor related protein 6	Up	Up	UU	0.594638	0.111428	0.526004	0.61754	0.0183481	0.256913
28	17470	Cd200	4345	CD200	CD200 antigen	Up	Up	UU	0.954821	7.19e-13	3.4e-10	1.73303	1.04e-09	3.64e-07
29	108105	B3gnt5	84002	B3GNT5	UDP-GlcNAc:betaGal beta-1,3-N-acetylglucosaminyltransferase 5	Up	Up	UU	1.25334	2.96e-07	3.63e-05	1.80739	1.51e-05	0.00130491
30	224022	Slc7a4	6545	SLC7A4	solute carrier family 7 (cationic amino acid transporter, y+ system), member 4	Up	Up	UU	2.2079	1.69e-05	0.00105069	0.892346	0.000117857	0.0070999
31	22042	Tfrc	7037	TFRC	transferrin receptor	Up	Up	UU	0.597835	9.15e-06	0.000633271	0.672109	2.22e-08	5.65e-06
32	20112	Rps6ka2	6196	RPS6KA2	ribosomal protein S6 kinase, polypeptide 2	Up	Up	UU	0.64073	0.00532988	0.0856408	0.617734	7.92e-05	0.00513024
33	23984	Pde10a	90632	PDE10A	phosphodiesterase 10A	Up	Up	UU	0.82906	0.0279683	0.249364	1.61862	0.00921625	0.163935
34	27226	Pla2g7	7941	PLA2G7	phospholipase A2, group VII (platelet-activating factor acetylhydrolase, plasma)	Up	Up	UU	0.81071	0.000548589	0.0161484	0.91838	5.88e-05	0.00409443
35	213575	Dync2li1	51626	DYNC2LI1	dynein cytoplasmic 2 light intermediate chain 1	Up	Up	UU	0.856928	0.0720264	0.423715	0.811472	0.0123625	0.199044
36	19038	Ppic	5480	PPIC	peptidylprolyl isomerase C	Up	Up	UU	0.9557	1.46e-07	2.06e-05	1.17807	9.27e-12	4.8e-09
37	52662	Ldlrad4	753	LDLRAD4	low density lipoprotein receptor class A domain containing 4	Up	Up	UU	1.28521	0.0168461	0.184458	0.72947	0.0835551	0.600225
38	56473	Fads2	9415	FADS2	fatty acid desaturase 2	Up	Up	UU	0.716888	0.0191678	0.200579	0.637093	0.000795589	0.0296106
39	17161	Maoa	4128	MAOA	monoamine oxidase A	Up	Up	UU	1.69577	1.15e-17	1.56e-14	1.34158	4.31e-18	9.31e-15
40	18164	Nptx1	4884	NPTX1	neuronal pentraxin 1	Up	Up	UU	1.72993	6.69e-21	1.21e-17	1.69183	9.05e-20	2.34e-16
41	75712	Tmem14a	28978	TMEM14A	transmembrane protein 14A	Up	Up	UU	0.587033	0.217742	0.681197	0.685546	0.0287671	0.339281
42	14859	Gsta3	221357	GSTA5	glutathione S-transferase, alpha 3	Up	Up	UU	2.32114	2.44e-18	3.79e-15	1.89496	9.2e-15	7.94e-12
43	20720	Serpine2	5270	SERPINE2	serine (or cysteine) peptidase inhibitor, clade E, member 2	Up	Up	UU	0.689143	0.130996	0.562836	0.872785	0.0180801	0.253985
44	226751	Cdc42bpa	8476	CDC42BPA	CDC42 binding protein kinase alpha	Up	Up	UU	0.720487	0.00495736	0.0819586	0.65392	0.00107098	0.0373891
45	241226	Itga8	8516	ITGA8	integrin alpha 8	Up	Up	UU	1.16317	0.00136887	0.0318387	1.41138	1.24e-05	0.0011427
46	11636	Ak1	203	AK1	adenylate kinase 1	Up	Up	UU	1.69997	4.58e-06	0.000350468	0.772007	0.00249991	0.0671761
47	50884	Nckap1	10787	NCKAP1	NCK-associated protein 1	Up	Up	UU	0.776655	0.0123022	0.151504	0.909654	0.000259608	0.0130853
48	228413	Prrg4	79056	PRRG4	proline rich Gla (G-carboxyglutamic acid) 4 (transmembrane)	Up	Up	UU	0.734989	0.003298	0.0619773	1.26587	4.85e-06	0.000551129
49	16449	Jag1	182	JAG1	jagged 1	Up	Up	UU	0.647359	0.224014	0.689146	0.658643	0.000517184	0.0216782
50	20779	Src	6714	SRC	Rous sarcoma oncogene	Up	Up	UU	0.668845	3.51e-06	0.000282237	0.645732	0.041093	0.417562
51	22401	Zmat3	64393	ZMAT3	zinc finger matrin type 3	Up	Up	UU	0.944804	6.48e-05	0.00311507	0.954118	1.83e-10	7.66e-08
52	26570	Slc7a11	23657	SLC7A11	solute carrier family 7 (cationic amino acid transporter, y+ system), member 11	Up	Up	UU	0.901342	0.123425	0.552098	0.707611	0.00727082	0.140605
53	13038	Ctsk	1513	CTSK	cathepsin K	Up	Up	UU	0.807486	0.000676709	0.0188957	0.713751	0.000647427	0.0253711
54	60599	Trp53inp1	94241	TP53INP1	transformation related protein 53 inducible nuclear protein 1	Up	Up	UU	1.35773	7.82e-08	1.18e-05	0.833332	2.78e-09	9.23e-07
55	52187	Rragd	58528	RRAGD	Ras-related GTP binding D	Up	Up	UU	0.945927	0.00931068	0.126892	0.625128	4.12e-05	0.00302649
56	230157	Tmeff1	8577	TMEFF1	transmembrane protein with EGF-like and two follistatin-like domains 1	Up	Up	UU	1.09332	0.0491285	0.346643	1.15026	0.010141	0.175597
57	108079	Prkaa2	5563	PRKAA2	protein kinase, AMP-activated, alpha 2 catalytic subunit	Up	Up	UU	1.86509	0.000562525	0.016446	1.43763	0.010791	0.182803
58	21814	Tgfbr3	7049	TGFBR3	transforming growth factor, beta receptor III	Up	Up	UU	0.767683	0.132435	0.564819	0.988033	0.0490304	0.464551
59	27055	Fkbp9	11328	FKBP9	FK506 binding protein 9	Up	Up	UU	0.645523	0.00011631	0.00499071	0.582506	0.000756855	0.0288317
60	20893	Bhlhe40	8553	BHLHE40	basic helix-loop-helix family, member e40	Up	Up	UU	0.943093	0.0148312	0.170371	0.595162	0.00038636	0.0176824
61	93675	Clec2i	29121	CLEC2D	C-type lectin domain family 2, member i	Up	Up	UU	1.03183	0.0512483	0.355761	0.795766	2.71e-05	0.00214117
62	67867	Lrrc28	123355	LRRC28	leucine rich repeat containing 28	Up	Up	UU	0.736884	0.05275	0.359964	0.745861	0.00596386	0.123987
63	72433	Rab38	23682	RAB38	RAB38, member RAS oncogene family	Up	Up	UU	1.06798	0.0017684	0.0385709	0.67182	0.188645	0.8299
64	14085	Fah	2184	FAH	fumarylacetoacetate hydrolase	Up	Up	UU	1.03217	0.0198311	0.204464	0.727957	0.0272059	0.326874
65	75590	Dusp9	1852	DUSP9	dual specificity phosphatase 9	Up	Up	UU	0.969796	0.061355	0.391102	0.925054	0.00111942	0.0382551
66	17999	Nedd4	4734	NEDD4	neural precursor cell expressed, developmentally down-regulated 4	Up	Up	UU	2.2041	4.36e-12	1.69e-09	2.40006	4.09e-20	1.32e-16
67	19883	Rora	6095	RORA	RAR-related orphan receptor alpha	Up	Up	UU	0.756454	0.107327	0.518747	0.608099	0.00648188	0.13016
68	17436	Me1	4199	ME1	malic enzyme 1, NADP(+)-dependent, cytosolic	Up	Up	UU	0.947476	7.79e-07	8.06e-05	0.659956	0.000181322	0.00974476
69	72179	Fbxl2	25827	FBXL2	F-box and leucine-rich repeat protein 2	Up	Up	UU	0.761042	0.0197555	0.204171	0.596987	0.0050483	0.110823
70	20187	Ryk	6259	RYK	receptor-like tyrosine kinase	Up	Up	UU	0.660906	0.17912	0.630598	1.01007	0.00722186	0.140287
71	12700	Cish	1154	CISH	cytokine inducible SH2-containing protein	Up	Up	UU	0.629934	0.0142577	0.167618	1.68806	0.0185	0.257648
72	71738	Mamdc2	256691	MAMDC2	MAM domain containing 2	Up	Up	UU	1.32162	0.00172651	0.0381549	1.04163	0.000391873	0.0178716
73	72844	Kctd17	79734	KCTD17	potassium channel tetramerisation domain containing 17	Up	Up	UU	0.801556	0.00136556	0.0318299	0.852061	1.05e-05	0.00103297
74	67416	Armcx2	9823	ARMCX2	armadillo repeat containing, X-linked 2	Up	Up	UU	1.28351	0.000455701	0.0140222	0.66816	0.00433922	0.10036
75	226527	Cryzl2			crystallin zeta like 2	Up	Up	UU	0.612727	0.0226281	0.22203	0.645453	0.00191509	0.0565018
76	17920	Myo6	4646	MYO6	myosin VI	Up	Up	UU	2.03769	4.22e-06	0.000329917	1.64573	1.94e-06	0.000265141
77	225288	Fhod3	80206	FHOD3	formin homology 2 domain containing 3	Up	Up	UU	0.786957	0.011637	0.147131	1.27168	0.00188986	0.056141
78	21886	Tle2	7089	TLE2	transducin-like enhancer of split 2	Up	Up	UU	0.879	0.076977	0.437991	0.603648	0.0395194	0.408178
79	226154	Lzts2	84445	LZTS2	leucine zipper, putative tumor suppressor 2	Up	Up	UU	1.38715	0.000942495	0.0243168	0.795594	0.00840176	0.154354
80	234593	Ndrg4	65009	NDRG4	N-myc downstream regulated gene 4	Up	Up	UU	1.26675	0.000737397	0.0201738	1.20563	8.52e-06	0.000861839
81	227325	Dner	92737	DNER	delta/notch-like EGF repeat containing	Up	Up	UU	1.26366	7.42e-11	2.24e-08	1.38722	3.32e-13	2.26e-10
82	79196	Osbpl5	114879	OSBPL5	oxysterol binding protein-like 5	Up	Up	UU	0.711046	0.0983079	0.500231	1.21733	0.000837709	0.0308239
83	12577	Cdkn1c	1028	CDKN1C	cyclin-dependent kinase inhibitor 1C (P57)	Up	Up	UU	1.40885	2.85e-08	5.33e-06	0.713136	0.000920162	0.0328318
84	18218	Dusp8	1850	DUSP8	dual specificity phosphatase 8	Up	Up	UU	0.65136	0.0882298	0.472327	1.17262	0.0189058	0.260775
85	97086	Slc9b2	133308	SLC9B2	solute carrier family 9, subfamily B (NHA2, cation proton antiporter 2), member 2	Up	Up	UU	1.39535	0.00365244	0.0664536	1.23762	8.54e-05	0.00541909
86	68235	Mturn	222166	MTURN	maturin, neural progenitor differentiation regulator homolog (Xenopus)	Up	Up	UU	0.759256	0.0952229	0.492578	0.711136	0.00151117	0.0481041
87	97761	Sgsm2	9905	SGSM2	small G protein signaling modulator 2	Up	Up	UU	1.06666	0.0312092	0.266505	0.694684	0.00761003	0.144312
88	677884	Pakap			paralemmin A kinase anchor protein	Up	Up	UU	0.669198	1.5e-07	2.09e-05	1.27982	1.15e-21	1.49e-17
89	13849	Ephx1	2052	EPHX1	epoxide hydrolase 1, microsomal	Up	Up	UU	1.7151	6.04e-24	2.19e-20	1.19003	9.18e-18	1.7e-14
90	70546	Zdhhc2	51201	ZDHHC2	zinc finger, DHHC domain containing 2	Up	Up	UU	0.864962	0.00130732	0.0310047	0.847728	0.00890545	0.160645
91	18798	Plcb4	5332	PLCB4	phospholipase C, beta 4	Up	Up	UU	0.686432	0.0989455	0.501676	0.809088	0.0452712	0.440866
92	235330	Ttc12	54970	TTC12	tetratricopeptide repeat domain 12	Up	Up	UU	0.856069	3.85e-05	0.00201242	0.580396	0.000800806	0.0297193
93	116914	Slc19a2	10560	SLC19A2	solute carrier family 19 (thiamine transporter), member 2	Up	Up	UU	1.26539	7.35e-05	0.00350318	0.596638	0.000574691	0.023525
94	226041	Pgm5	5239	PGM5	phosphoglucomutase 5	Up	Up	UU	1.32503	0.0224828	0.221269	1.54127	0.000262558	0.0130853
95	27280	Phlda3	23612	PHLDA3	pleckstrin homology like domain, family A, member 3	Up	Up	UU	2.00922	1.71e-13	1.09e-10	1.09761	7.08e-08	1.46e-05
96	75605	Kdm5b	10765	KDM5B	lysine (K)-specific demethylase 5B	Up	Up	UU	0.786076	0.0719347	0.423715	0.636481	0.0143941	0.220458
97	216551	Lgalsl	29094	LGALSL	lectin, galactoside binding-like	Up	Up	UU	0.85932	0.0313666	0.267428	0.69174	0.0146989	0.223444
98	66548	Adamtsl5	339366	ADAMTSL5	ADAMTS-like 5	Up	Up	UU	0.619395	0.0006379	0.0180911	0.651246	6.23e-05	0.00429456
99	12578	Cdkn2a			cyclin dependent kinase inhibitor 2A	Up	Up	UU	1.10368	6.48e-07	6.83e-05	0.898654	6.71e-06	0.000724567
100	18619	Penk	5179	PENK	preproenkephalin	Up	Up	UU	1.44946	3.83e-05	0.00201242	0.877378	0.00822017	0.151663
101	373864	Col27a1	85301	COL27A1	collagen, type XXVII, alpha 1	Up	Up	UU	1.4784	1.17e-12	5.31e-10	1.06393	0.235749	0.892291
102	12484	Cd24a	100133941	CD24	CD24a antigen	Up	Up	UU	0.78063	0.00219797	0.0458241	0.646041	0.00312452	0.0788866
103	109050	Inka2	55924	INKA2	inka box actin regulator 2	Up	Up	UU	1.56974	0.000563238	0.016446	0.810501	0.00239902	0.0654148
104	103172	Chchd10	400916	CHCHD10	coiled-coil-helix-coiled-coil-helix domain containing 10	Up	Up	UU	1.31252	8.47e-06	0.00060418	1.3051	8.38e-06	0.000861839
105	14609	Gja1	2697	GJA1	gap junction protein, alpha 1	Up	Up	UU	0.644662	0.000267881	0.00929625	0.87593	0.00456859	0.103629
106	20471	Six1	6495	SIX1	sine oculis-related homeobox 1	Up	Up	UU	2.2114	4.05e-09	8.46e-07	1.30898	0.132641	0.731982
107	17314	Mgmt	4255	MGMT	O-6-methylguanine-DNA methyltransferase	Up	Up	UU	1.04523	0.000142878	0.00585637	0.760517	0.00040604	0.0182577
108	665700	Hmcn2	256158	HMCN2	hemicentin 2	Up	Up	UU	0.797296	0.02487	0.234199	0.742707	0.0902649	0.627206
109	13134	Dach1	1602	DACH1	dachshund family transcription factor 1	Up	Up	UU	1.07268	0.00620119	0.0950033	1.393	1.9e-06	0.000263993
110	232086	Tmem150a	129303	TMEM150A	transmembrane protein 150A	Up	Up	UU	1.12584	0.00471345	0.0791863	1.21127	7.71e-05	0.00504043
111	15925	Ide	3416	IDE	insulin degrading enzyme	Up	Up	UU	0.800997	1.17e-06	0.000112305	0.874853	3.25e-10	1.24e-07
112	231532	Arhgap24	83478	ARHGAP24	Rho GTPase activating protein 24	Up	Up	UU	1.07396	0.00152828	0.0345118	0.649936	0.00033842	0.0159972
113	21912	Tspan7	7102	TSPAN7	tetraspanin 7	Up	Up	UU	1.0541	0.0128734	0.156586	1.18391	0.000648381	0.0253711
114	19245	Ptp4a3	11156	PTP4A3	protein tyrosine phosphatase 4a3	Up	Up	UU	0.957996	5.65e-05	0.00277878	0.865066	1.67e-05	0.00141983
115	242466	Zfp462	58499	ZNF462	zinc finger protein 462	Up	Up	UU	2.34428	1.73e-05	0.0010613	1.91071	9.1e-14	6.55e-11
116	20649	Sntb1	6641	SNTB1	syntrophin, basic 1	Up	Up	UU	1.40785	4.3e-12	1.69e-09	1.97859	0.000647985	0.0253711
117	244864	Layn	143903	LAYN	layilin	Up	Up	UU	1.14678	1.63e-06	0.000143538	0.594174	0.00922706	0.163935
118	14870	Gstp1	2950	GSTP1	glutathione S-transferase, pi 1	Up	Up	UU	0.730509	0.0328305	0.27601	0.827507	0.00162382	0.0503152
119	15893	Ica1	3382	ICA1	islet cell autoantigen 1	Up	Up	UU	0.967467	0.0194281	0.201693	0.603727	0.00650593	0.130441
120	319192	H2ac19	8337	H2AC18	H2A clustered histone 19	Up	Up	UU	0.584909	0.0504839	0.351736	0.75437	0.0238662	0.304248
121	56742	Psrc1	84722	PSRC1	proline/serine-rich coiled-coil 1	Up	Up	UU	1.64289	3.37e-08	6.21e-06	0.637481	0.000460684	0.0198232
122	17110	Lyz1			lysozyme 1	Up	Up	UU	1.01293	0.0399872	0.30838	0.692045	0.0593536	0.511475
123	12443	Ccnd1	595	CCND1	cyclin D1	Up	Up	UU	0.631357	0.000626324	0.0178254	0.917217	0.0765423	0.577778
124	217882	Cep170b	283638	CEP170B	centrosomal protein 170B	Up	Up	UU	1.47109	0.0659052	0.406587	0.653802	3.72e-05	0.00281618
125	70237	Bhlhb9	100528062		basic helix-loop-helix domain containing, class B9	Up	Up	UU	0.670933	0.0109173	0.142528	0.652142	0.00507593	0.111241
126	620695	Gm13889	387763	C11orf96	predicted gene 13889	Up	Up	UU	1.28336	2.21e-06	0.000190445	1.70815	0.0529081	0.482144
127	29871	Scmh1	22955	SCMH1	sex comb on midleg homolog 1	--	Up	XU	0.589137	0.0270145	0.245526	0.225356	0.242758	0.897255
128	27027	Tspan32	10077	TSPAN32	tetraspanin 32	--	Up	XU	0.881598	0.00392297	0.0704319	0.0203166	0.910927	0.99899
129	232223	Txnrd3	114112	TXNRD3	thioredoxin reductase 3	--	Up	XU	0.845728	0.0182211	0.194036	0.37104	0.0916235	0.631116
130	11858	Rnd2	8153	RND2	Rho family GTPase 2	--	Up	XU	0.812425	0.0395246	0.305781	0.301044	0.272809	0.926175
131	19376	Rab34	83871	RAB34	RAB34, member RAS oncogene family	--	Up	XU	0.697677	0.00441736	0.0760402	0.539551	0.00524701	0.114211
132	12447	Ccne1	898	CCNE1	cyclin E1	--	Up	XU	0.634231	0.0123922	0.152268	0.0606174	0.781251	0.99899
133	23853	Def6	50619	DEF6	differentially expressed in FDCP 6	--	Up	XU	0.839863	0.00422986	0.0741045	0.0581583	0.689561	0.99899
134	24100	Tpra1	131601	TPRA1	transmembrane protein, adipocyte asscociated 1	--	Up	XU	0.671748	0.0043059	0.074953	0.0389724	0.786698	0.99899
135	13637	Efna2	1943	EFNA2	ephrin A2	--	Up	XU	1.14908	0.000356205	0.0116539	0.150222	0.843156	0.99899
136	74764	Klc4	89953	KLC4	kinesin light chain 4	--	Up	XU	0.973379	2.71e-05	0.00155008	0.189012	0.203784	0.850482
137	27103	Eif2ak4	440275	EIF2AK4	eukaryotic translation initiation factor 2 alpha kinase 4	--	Up	XU	0.588574	0.0289267	0.254023	0.231443	0.130953	0.728256
138	15368	Hmox1	3162	HMOX1	heme oxygenase 1	--	Up	XU	0.822586	1.03e-05	0.000694258	0.375343	0.0207692	0.28021
139	11717	Ampd3	272	AMPD3	adenosine monophosphate deaminase 3	--	Up	XU	1.3644	2.79e-11	9.17e-09	0.347642	0.00952437	0.167705
140	17978	Ncoa2	10499	NCOA2	nuclear receptor coactivator 2	--	Up	XU	0.663686	0.00184157	0.0396026	0.256673	0.085872	0.608432
141	56213	Htra1	5654	HTRA1	HtrA serine peptidase 1	--	Up	XU	1.18482	5.28e-05	0.00261679	-0.401419	0.540303	0.99899
142	192156	Mvd	4597	MVD	mevalonate (diphospho) decarboxylase	--	Up	XU	0.823713	0.000127093	0.00530955	0.451625	0.00674541	0.133588
143	21812	Tgfbr1	7046	TGFBR1	transforming growth factor, beta receptor I	--	Up	XU	0.685315	0.000266001	0.00926059	0.0650304	0.63423	0.99899
144	328365	Zmiz1	57178	ZMIZ1	zinc finger, MIZ-type containing 1	--	Up	XU	0.798058	2.25e-06	0.00019229	0.410601	0.00121654	0.0405708
145	108841	Rdh13	112724	RDH13	retinol dehydrogenase 13 (all-trans and 9-cis)	--	Up	XU	0.678535	0.000275393	0.00949625	0.341334	0.0501654	0.472304
146	239719	Mrtfb	57496	MRTFB	myocardin related transcription factor B	--	Up	XU	0.665787	0.00707381	0.103274	0.302907	0.0281268	0.334218
147	15587	Hyal2	8692	HYAL2	hyaluronoglucosaminidase 2	--	Up	XU	0.732141	0.0134652	0.161612	-0.0378444	0.817359	0.99899
148	66268	Pigyl	84992	PIGY	phosphatidylinositol glycan anchor biosynthesis, class Y-like	--	Up	XU	0.925307	0.0306061	0.262386	0.106217	0.649882	0.99899
149	18412	Sqstm1	8878	SQSTM1	sequestosome 1	--	Up	XU	1.16983	4.18e-13	2.16e-10	0.219799	0.0798019	0.589473
150	114674	Gtf2ird2	84163	GTF2IRD2	GTF2I repeat domain containing 2	--	Up	XU	0.636473	0.00141267	0.0326757	-0.156118	0.531538	0.99899
151	11676	Aldoc	230	ALDOC	aldolase C, fructose-bisphosphate	--	Up	XU	0.6439	0.000910507	0.0236037	0.478025	0.00356195	0.0867189
152	72324	Plxdc1	57125	PLXDC1	plexin domain containing 1	--	Up	XU	0.621221	0.00173527	0.0381549	0.300923	0.023809	0.304117
153	68024	H2bc4			H2B clustered histone 4	--	Up	XU	1.02255	1.66e-07	2.22e-05	0.281281	0.0696029	0.55069
154	56358	Copz2	51226	COPZ2	coatomer protein complex, subunit zeta 2	--	Up	XU	0.722839	0.0247381	0.233251	0.442618	0.0573846	0.503462
155	619441	Tnfsfm13	407977	TNFSF12-TNFSF13	tumor necrosis factor (ligand) superfamily, membrane-bound member 13	--	Up	XU	0.585551	0.00205571	0.0431898	0.234362	0.136999	0.741273
156	11622	Ahr	196	AHR	aryl-hydrocarbon receptor	--	Up	XU	0.690937	0.00108999	0.0269078	0.253914	0.415695	0.99353
157	50493	Txnrd1	7296	TXNRD1	thioredoxin reductase 1	--	Up	XU	0.673775	8.51e-05	0.00383619	0.148685	0.240078	0.896574
158	17001	Ltc4s			leukotriene C4 synthase	--	Up	XU	1.25083	0.00244743	0.0496896	0.497442	0.161688	0.784632
159	24000	Ptpn21	11099	PTPN21	protein tyrosine phosphatase, non-receptor type 21	--	Up	XU	0.840952	0.0106111	0.139236	0.466936	0.0179724	0.253571
160	20706	Serpinb9b	5272	SERPINB9	serine (or cysteine) peptidase inhibitor, clade B, member 9b	--	Up	XU	0.80434	0.00450928	0.0770123	0.47858	0.147486	0.762857
161	78771	Mctp1	79772	MCTP1	multiple C2 domains, transmembrane 1	--	Up	XU	0.611245	0.00868842	0.120693	0.504261	0.000692611	0.0267283
162	66795	Atg10	83734	ATG10	autophagy related 10	--	Up	XU	0.600632	0.0488719	0.345379	0.441857	0.0636965	0.530159
163	27015	Polk	51426	POLK	polymerase (DNA directed), kappa	--	Up	XU	0.640002	0.0292478	0.25619	0.342918	0.0824984	0.596843
164	57748	Jmy	133746	JMY	junction-mediating and regulatory protein	--	Up	XU	1.02472	0.032623	0.2753	0.474027	0.0130758	0.205837
165	16563	Kif2a	3796	KIF2A	kinesin family member 2A	--	Up	XU	0.726732	0.00405231	0.0719219	0.296323	0.0518495	0.477975
166	56794	Hacl1	26061	HACL1	2-hydroxyacyl-CoA lyase 1	--	Up	XU	1.65178	0.000744449	0.0202121	0.27476	0.334633	0.965508
167	100862375	Entpd4b	9583	ENTPD4	ectonucleoside triphosphate diphosphohydrolase 4B	--	Up	XU	0.604993	0.0112297	0.14401	0.493096	0.00333348	0.0822385
168	12153	Bmp1	649	BMP1	bone morphogenetic protein 1	--	Up	XU	0.86944	9.03e-06	0.000628702	0.221803	0.733255	0.99899
169	211401	Mtss1	9788	MTSS1	MTSS I-BAR domain containing 1	--	Up	XU	0.97776	2.88e-05	0.00162371	0.229352	0.0698633	0.551077
170	13196	Asap1	50807	ASAP1	ArfGAP with SH3 domain, ankyrin repeat and PH domain1	--	Up	XU	0.587791	7.39e-05	0.00350412	0.270915	0.0435742	0.432748
171	21685	Tef	7008	TEF	thyrotroph embryonic factor	--	Up	XU	0.884211	0.00190467	0.0408058	0.280027	0.0629749	0.528356
172	56233	Hdac7	51564	HDAC7	histone deacetylase 7	--	Up	XU	1.11667	0.022449	0.221269	0.224854	0.322891	0.958689
173	12265	Ciita	4261	CIITA	class II transactivator	--	Up	XU	0.738992	0.0215249	0.215831	-0.573143	0.376024	0.984546
174	70511	Eef2kmt	196483	EEF2KMT	eukaryotic elongation factor 2 lysine methyltransferase	--	Up	XU	0.591736	0.0464003	0.335348	0.0653487	0.741692	0.99899
175	74185	Gbe1	2632	GBE1	glucan (1,4-alpha-), branching enzyme 1	--	Up	XU	0.656364	0.00100983	0.0254497	0.229584	0.164746	0.790405
176	56490	Zbtb20	26137	ZBTB20	zinc finger and BTB domain containing 20	--	Up	XU	0.644183	0.015431	0.173881	0.457123	0.0118311	0.19348
177	109857	Cbr3	874	CBR3	carbonyl reductase 3	--	Up	XU	0.826575	0.0419045	0.31719	0.396469	0.0329131	0.367175
178	54720	Rcan1	1827	RCAN1	regulator of calcineurin 1	--	Up	XU	0.813315	2.65e-09	5.99e-07	0.263997	0.0932947	0.635901
179	67488	Calcoco1	57658	CALCOCO1	calcium binding and coiled coil domain 1	--	Up	XU	0.608086	0.00049477	0.0149283	0.371531	0.0275161	0.328771
180	12575	Cdkn1a	1026	CDKN1A	cyclin-dependent kinase inhibitor 1A (P21)	--	Up	XU	0.762986	3.79e-08	6.63e-06	0.562845	0.000180162	0.00973736
181	110460	Acat2	39	ACAT2	acetyl-Coenzyme A acetyltransferase 2	--	Up	XU	0.690131	0.00645284	0.098029	0.426046	0.00866427	0.158279
182	73694	Ndufaf7	55471	NDUFAF7	NADH:ubiquinone oxidoreductase complex assembly factor 7	--	Up	XU	1.17623	0.000684768	0.0190229	0.10323	0.632486	0.99899
183	13819	Epas1	2034	EPAS1	endothelial PAS domain protein 1	--	Up	XU	1.13953	0.0452991	0.331637	-0.185231	0.474081	0.99899
184	50782	Rgs11	8786	RGS11	regulator of G-protein signaling 11	--	Up	XU	1.29134	0.00900796	0.124109	0.240005	0.357234	0.976962
185	66839	Dele1	9812	DELE1	DAP3 binding cell death enhancer 1	--	Up	XU	0.597653	0.0191581	0.200579	0.0676283	0.664595	0.99899
186	68166	Spire1	56907	SPIRE1	spire type actin nucleation factor 1	--	Up	XU	0.665171	0.00152481	0.0345051	0.140866	0.409846	0.992968
187	66406	Sac3d1	29901	SAC3D1	SAC3 domain containing 1	--	Up	XU	0.732066	0.0452627	0.331637	-0.0824409	0.751913	0.99899
188	18563	Pcx	5091	PC	pyruvate carboxylase	--	Up	XU	0.704522	0.0121697	0.150726	0.419798	0.0435017	0.432745
189	57913	Pidd1	55367	PIDD1	p53 induced death domain protein 1	--	Up	XU	1.03619	0.0331438	0.27757	0.240689	0.287608	0.93648
190	80752	Fam20c	56975	FAM20C	FAM20C, golgi associated secretory pathway kinase	--	Up	XU	0.587845	6.36e-05	0.00307153	0.0849455	0.471762	0.99899
191	53945	Slc40a1	30061	SLC40A1	solute carrier family 40 (iron-regulated transporter), member 1	--	Up	XU	1.04349	6.09e-08	1.01e-05	0.299238	0.0267784	0.32409
192	208727	Hdac4	9759	HDAC4	histone deacetylase 4	--	Up	XU	1.25214	0.0036134	0.0659643	0.158412	0.376907	0.984624
193	18845	Plxna2	5362	PLXNA2	plexin A2	--	Up	XU	0.917416	1.57e-05	0.000980627	0.20067	0.186081	0.827174
194	19212	Pter	9317	PTER	phosphotriesterase related	--	Up	XU	0.629379	0.0400836	0.308479	0.505547	0.0157623	0.234443
195	17354	Mllt10	8028	MLLT10	myeloid/lymphoid or mixed-lineage leukemia; translocated to, 10	--	Up	XU	0.599339	0.00935285	0.127307	0.0218513	0.892086	0.99899
196	59126	Nek6	10783	NEK6	NIMA (never in mitosis gene a)-related expressed kinase 6	--	Up	XU	0.718599	0.000900766	0.0235195	0.446162	0.0103542	0.178305
197	66998	Psmd5	5711	PSMD5	proteasome (prosome, macropain) 26S subunit, non-ATPase, 5	--	Up	XU	0.680348	0.000262007	0.00921009	0.00983762	0.950798	0.99899
198	67991	Nacc2	138151	NACC2	nucleus accumbens associated 2, BEN and BTB (POZ) domain containing	--	Up	XU	0.850989	4.66e-05	0.0023873	0.397149	0.0163836	0.241401
199	68170	Iftap	119710	IFTAP	intraflagellar transport associated protein	--	Up	XU	0.645174	0.0218447	0.217433	0.325296	0.111764	0.681848
200	320554	Tcp11l1	55346	TCP11L1	t-complex 11 like 1	--	Up	XU	0.809173	0.00513965	0.0838242	-0.00863476	0.967382	0.99899
201	98956	Nat10	55226	NAT10	N-acetyltransferase 10	--	Up	XU	0.593156	0.00715397	0.104025	0.398276	0.0379446	0.401275
202	12359	Cat	847	CAT	catalase	--	Up	XU	0.61962	1.46e-06	0.00013112	0.404073	0.00118635	0.0400144
203	20017	Polr1b	84172	POLR1B	polymerase (RNA) I polypeptide B	--	Up	XU	0.736755	0.0371342	0.295792	0.0111079	0.956006	0.99899
204	56190	Rbm38	55544	RBM38	RNA binding motif protein 38	--	Up	XU	1.29522	0.00771195	0.110365	0.23475	0.299542	0.944683
205	66734	Map1lc3a	84557	MAP1LC3A	microtubule-associated protein 1 light chain 3 alpha	--	Up	XU	0.798001	0.00523031	0.0845411	0.234139	0.331575	0.9634
206	18441	P2ry1	5028	P2RY1	purinergic receptor P2Y, G-protein coupled 1	--	Up	XU	1.03625	0.00438835	0.0756608	0.494785	0.00731116	0.140705
207	68659	Gask1b	51313	GASK1B	golgi associated kinase 1B	--	Up	XU	0.832106	2.1e-05	0.00126887	0.506982	0.000131032	0.00764471
208	27059	Sh3d19	152503	SH3D19	SH3 domain protein D19	--	Up	XU	0.976672	0.0103623	0.137713	0.246365	0.244561	0.899307
209	14630	Gclm	2730	GCLM	glutamate-cysteine ligase, modifier subunit	--	Up	XU	0.867848	3.69e-07	4.26e-05	0.408633	0.00590401	0.123936
210	99633	Adgrl2	23266	ADGRL2	adhesion G protein-coupled receptor L2	--	Up	XU	0.697007	3.11e-05	0.00173272	0.170838	0.242387	0.896972
211	242341	Atp6v0d2	245972	ATP6V0D2	ATPase, H+ transporting, lysosomal V0 subunit D2	--	Up	XU	0.79613	0.000357514	0.0116616	0.401179	0.0422254	0.423956
212	67103	Ptgr1	22949	PTGR1	prostaglandin reductase 1	--	Up	XU	0.634891	7.9e-05	0.00362075	0.432408	0.00152275	0.0481041
213	17025	Alad	210	ALAD	aminolevulinate, delta-, dehydratase	--	Up	XU	0.600842	0.0386239	0.302475	0.515657	0.00729358	0.140605
214	56401	P3h1	64175	P3H1	prolyl 3-hydroxylase 1	--	Up	XU	0.797071	5.73e-05	0.00280425	-0.0740977	0.670749	0.99899
215	230761	Zfp362	149076	ZNF362	zinc finger protein 362	--	Up	XU	0.791583	0.039587	0.305827	0.0939039	0.570527	0.99899
216	74552	Nipal3	57185	NIPAL3	NIPA-like domain containing 3	--	Up	XU	0.717845	0.00250869	0.0506494	0.356413	0.0548448	0.489243
217	230784	Sesn2	83667	SESN2	sestrin 2	--	Up	XU	0.765148	0.00201146	0.0425896	0.0154056	0.928046	0.99899
218	66469	Prxl2b	127281	PRXL2B	peroxiredoxin like 2B	--	Up	XU	0.873758	0.00277461	0.0545975	0.06438	0.773793	0.99899
219	71729	Rgs12	6002	RGS12	regulator of G-protein signaling 12	--	Up	XU	0.893925	0.0394338	0.305574	0.277637	0.262204	0.916639
220	20750	Spp1	6696	SPP1	secreted phosphoprotein 1	--	Up	XU	0.599104	6.28e-07	6.68e-05	0.487694	0.000178482	0.00973736
221	23912	Rhof	54509	RHOF	ras homolog family member F (in filopodia)	--	Up	XU	1.71118	5.45e-07	5.86e-05	-0.0738866	0.810295	0.99899
222	71985	Acad10	80724	ACAD10	acyl-Coenzyme A dehydrogenase family, member 10	--	Up	XU	0.886642	0.0104553	0.138	0.27414	0.250749	0.906166
223	11409	Acads	35	ACADS	acyl-Coenzyme A dehydrogenase, short chain	--	Up	XU	0.59789	0.000909712	0.0236037	0.269263	0.0697035	0.55069
224	14086	Fscn1	6624	FSCN1	fascin actin-bundling protein 1	--	Up	XU	0.888257	1.45e-07	2.06e-05	0.26722	0.724903	0.99899
225	67784	Plxnd1	23129	PLXND1	plexin D1	--	Up	XU	0.721388	1.64e-06	0.000144025	-0.0787604	0.516672	0.99899
226	79362	Bhlhe41	79365	BHLHE41	basic helix-loop-helix family, member e41	--	Up	XU	1.597	3.75e-11	1.16e-08	0.523678	0.000112499	0.00690562
227	22317	Vamp1	6843	VAMP1	vesicle-associated membrane protein 1	--	Up	XU	0.612083	0.0355264	0.289271	0.0306759	0.872564	0.99899
228	60504	Il21r	50615	IL21R	interleukin 21 receptor	--	Up	XU	0.847706	0.00103952	0.0259569	-0.00705665	0.969588	0.99899
229	20977	Syp	6855	SYP	synaptophysin	--	Up	XU	0.682688	0.0484017	0.344747	0.451962	0.108678	0.675472
230	11856	Arhgap6	395	ARHGAP6	Rho GTPase activating protein 6	--	Up	XU	0.676217	0.0024692	0.049945	0.0521972	0.78324	0.99899
231	69656	Pir	8544	PIR	pirin	--	Up	XU	0.69697	0.030794	0.263789	0.0997104	0.729584	0.99899
232	14456	Gas6	2621	GAS6	growth arrest specific 6	--	Up	XU	0.698154	7.8e-09	1.54e-06	0.517231	2.21e-05	0.00177531
233	102334	Ankrd10	55608	ANKRD10	ankyrin repeat domain 10	--	Up	XU	0.658465	0.00667478	0.0997269	0.197234	0.266566	0.921163
234	20444	St3gal2	6483	ST3GAL2	ST3 beta-galactoside alpha-2,3-sialyltransferase 2	--	Up	XU	0.774897	0.00017456	0.00699656	0.42466	0.00475347	0.106305
235	20312	Cx3cl1	6376	CX3CL1	chemokine (C-X3-C motif) ligand 1	--	Up	XU	0.62053	3.78e-05	0.00200486	-0.455795	0.385073	0.985107
236	55991	Panx1	24145	PANX1	pannexin 1	--	Up	XU	0.76439	0.000658548	0.0185315	0.236402	0.108003	0.674559
237	14697	Gnb5	10681	GNB5	guanine nucleotide binding protein (G protein), beta 5	--	Up	XU	1.22146	0.0113244	0.144819	0.405594	0.106827	0.673233
238	235041	Kank2	25959	KANK2	KN motif and ankyrin repeat domains 2	--	Up	XU	0.904678	0.00627011	0.0957881	0.257785	0.117182	0.695895
239	14629	Gclc	2729	GCLC	glutamate-cysteine ligase, catalytic subunit	--	Up	XU	1.29747	2.53e-07	3.19e-05	0.460993	0.011972	0.195045
240	22038	Plscr1	5359	PLSCR1	phospholipid scramblase 1	--	Up	XU	0.592961	0.000299523	0.0100755	0.0944908	0.597047	0.99899
241	235527	Plscr4	57088	PLSCR4	phospholipid scramblase 4	--	Up	XU	0.62295	0.0337123	0.280815	0.472044	0.0123526	0.199044
242	67169	Nradd			neurotrophin receptor associated death domain	--	Up	XU	1.04296	0.0138633	0.164583	0.251935	0.484249	0.99899
243	66904	Pccb	5096	PCCB	propionyl Coenzyme A carboxylase, beta polypeptide	--	Up	XU	0.890585	1.46e-05	0.00093225	0.464089	0.00193672	0.056752
244	68521	Fam189b	10712	FAM189B	family with sequence similarity 189, member B	--	Up	XU	0.822048	0.0117929	0.148032	0.0982582	0.677843	0.99899
245	76650	Srxn1	140809	SRXN1	sulfiredoxin 1 homolog (S. cerevisiae)	--	Up	XU	1.32969	4.05e-12	1.69e-09	0.287592	0.0251396	0.312784
246	16987	Lss	4047	LSS	lanosterol synthase	--	Up	XU	0.757098	0.000363545	0.0118228	0.485741	0.00285103	0.073853
247	269470	Wdr3	10885	WDR3	WD repeat domain 3	--	Up	XU	0.595794	0.00583987	0.0914464	-0.268182	0.204099	0.850482
248	668880	Stard9			START domain containing 9	--	Up	XU	0.846263	0.00951461	0.12912	-0.0185925	0.906802	0.99899
249	279766	Rhbdd3	25807	RHBDD3	rhomboid domain containing 3	--	Up	XU	0.702069	0.0152341	0.172901	-0.121614	0.572878	0.99899
250	72278	Ccpg1	9236	CCPG1	cell cycle progression 1	--	Up	XU	0.583767	0.00064122	0.0181153	0.189995	0.25451	0.909104
251	114606	Tle6	79816	TLE6	transducin-like enhancer of split 6	--	Up	XU	1.05492	0.00839028	0.117746	0.239665	0.259127	0.914501
252	12606	Cebpa	1050	CEBPA	CCAAT/enhancer binding protein (C/EBP), alpha	--	Up	XU	1.94045	0.000769312	0.0206838	0.142974	0.316043	0.954462
253	223753	Cerk	64781	CERK	ceramide kinase	--	Up	XU	0.747455	0.000272267	0.00941837	0.280209	0.034491	0.379871
254	319845	Bbs9	27241	BBS9	Bardet-Biedl syndrome 9 (human)	--	Up	XU	0.704323	0.0394748	0.305613	0.114453	0.585274	0.99899
255	50708	H1f2	3006	H1-2	H1.2 linker histone, cluster member	--	Up	XU	1.0663	4.3e-08	7.41e-06	0.136728	0.307842	0.949229
256	260409	Cdc42ep3	10602	CDC42EP3	CDC42 effector protein (Rho GTPase binding) 3	--	Up	XU	0.769187	0.0387608	0.30311	0.186999	0.306808	0.947987
257	74239	Iqce			IQ motif containing E	--	Up	XU	0.852988	0.0228034	0.222543	0.00542981	0.975248	0.99899
258	59031	Chst12	55501	CHST12	carbohydrate sulfotransferase 12	--	Up	XU	0.59399	0.00469492	0.0791427	0.020613	0.878172	0.99899
259	103534	Mgat4b	11282	MGAT4B	mannoside acetylglucosaminyltransferase 4, isoenzyme B	--	Up	XU	1.02958	5.6e-09	1.15e-06	-0.0193948	0.885445	0.99899
260	66343	Tmem177	80775	TMEM177	transmembrane protein 177	--	Up	XU	0.849891	0.0175422	0.190906	0.0306538	0.895158	0.99899
261	73251	Setd7	80854	SETD7	SET domain containing (lysine methyltransferase) 7	--	Up	XU	0.641266	0.00710144	0.103538	0.518018	0.000462319	0.0198277
262	17122	Mxd4	10608	MXD4	Max dimerization protein 4	--	Up	XU	0.742945	0.0404438	0.309824	0.384866	0.0520614	0.478906
263	100163	Pafah2	5051	PAFAH2	platelet-activating factor acetylhydrolase 2	--	Up	XU	0.872263	0.00016075	0.00651515	0.42028	0.00720787	0.140287
264	218973	Wdhd1	11169	WDHD1	WD repeat and HMG-box DNA binding protein 1	--	Up	XU	0.70612	0.0202602	0.207414	0.0479868	0.811953	0.99899
265	268445	Ankrd13b	124930	ANKRD13B	ankyrin repeat domain 13b	--	Up	XU	0.960988	0.000366029	0.0118681	0.555596	0.00211627	0.0603566
266	30938	Fgd3	89846	FGD3	FYVE, RhoGEF and PH domain containing 3	--	Up	XU	0.622618	0.00424211	0.0741994	-0.183749	0.191692	0.83596
267	58239	Dexi	28955	DEXI	dexamethasone-induced transcript	--	Up	XU	0.747495	0.00452826	0.077215	0.0289021	0.912427	0.99899
268	23886	Gdf15	9518	GDF15	growth differentiation factor 15	--	Up	XU	1.81962	4.96e-29	2.69e-25	0.297758	0.0472015	0.451851
269	107503	Atf5	22809	ATF5	activating transcription factor 5	--	Up	XU	0.783833	0.000102773	0.0045751	0.0747438	0.672089	0.99899
270	14537	Gcnt1	2650	GCNT1	glucosaminyl (N-acetyl) transferase 1, core 2	--	Up	XU	0.608996	0.0193866	0.201509	-0.00138635	0.992209	0.999655
271	109232	Sccpdh	51097	SCCPDH	saccharopine dehydrogenase (putative)	--	Up	XU	0.746861	0.00612937	0.0943019	0.31462	0.0964219	0.643409
272	268515	Bahcc1	57597	BAHCC1	BAH domain and coiled-coil containing 1	--	Up	XU	0.661537	0.0208932	0.211174	0.0306999	0.882925	0.99899
273	65945	Clstn1	22883	CLSTN1	calsyntenin 1	--	Up	XU	0.741814	2.17e-05	0.00128937	0.355693	0.0210315	0.282866
274	207521	Dtx4	23220	DTX4	deltex 4, E3 ubiquitin ligase	--	Up	XU	0.817028	1.21e-05	0.000788111	0.408526	0.00135344	0.0441162
275	235283	Gramd1b	57476	GRAMD1B	GRAM domain containing 1B	--	Up	XU	0.868915	4.56e-06	0.000350468	0.206598	0.113313	0.687094
276	71458	Bcor	54880	BCOR	BCL6 interacting corepressor	--	Up	XU	1.04001	5.04e-06	0.000382465	0.276573	0.0829877	0.598139
277	80904	Dtx3	196403	DTX3	deltex 3, E3 ubiquitin ligase	--	Up	XU	0.69945	0.000757338	0.0204124	0.2772	0.10339	0.663002
278	22129	Ttc3	7267	TTC3	tetratricopeptide repeat domain 3	--	Up	XU	0.762796	0.0012322	0.0294157	0.54834	0.000519486	0.0217045
279	105501	Abhd4	63874	ABHD4	abhydrolase domain containing 4	--	Up	XU	0.589888	0.000153281	0.00623572	0.319117	0.0155693	0.232587
280	98682	Mfsd6	54842	MFSD6	major facilitator superfamily domain containing 6	--	Up	XU	0.944939	2.33e-06	0.000197498	0.50955	0.000179106	0.00973736
281	52639	Wipi1	55062	WIPI1	WD repeat domain, phosphoinositide interacting 1	--	Up	XU	0.822498	0.00317582	0.0600641	0.424436	0.0155047	0.232427
282	217935	Dync2i1	55112	DYNC2I1	dynein 2 intermediate chain 1	--	Up	XU	0.753187	0.0394416	0.305574	0.295145	0.160011	0.784053
283	101502	Hsd3b7	80270	HSD3B7	hydroxy-delta-5-steroid dehydrogenase, 3 beta- and steroid delta-isomerase 7	--	Up	XU	0.580184	0.000473349	0.0143618	0.338543	0.00870125	0.158507
284	217695	Zfyve1	53349	ZFYVE1	zinc finger, FYVE domain containing 1	--	Up	XU	0.666633	0.00033458	0.0111757	0.13435	0.450931	0.99899
285	53357	Pla2g6	8398	PLA2G6	phospholipase A2, group VI	--	Up	XU	0.942247	0.0351904	0.288047	0.265665	0.291561	0.940146
286	66090	Ypel3	83719	YPEL3	yippee like 3	--	Up	XU	1.22174	0.000905008	0.0235736	0.125262	0.517266	0.99899
287	211948	Pde12	201626	PDE12	phosphodiesterase 12	--	Up	XU	0.714802	1.05e-05	0.000703574	0.0215278	0.901399	0.99899
288	216543	Cep68	23177	CEP68	centrosomal protein 68	--	Up	XU	0.776478	0.0486838	0.345019	0.246144	0.210233	0.859623
289	20193	S100a1	6271	S100A1	S100 calcium binding protein A1	--	Up	XU	0.604288	0.00015169	0.0061942	0.453449	0.00146931	0.0473395
290	244853	Nxpe4	54827	NXPE4	neurexophilin and PC-esterase domain family, member 4	--	Up	XU	0.87653	0.0193352	0.201262	0.430088	0.138821	0.743855
291	73710	Tubb2b	347733	TUBB2B	tubulin, beta 2B class IIB	--	Up	XU	0.631711	0.0249041	0.234207	0.290852	0.254321	0.909104
292	378462	Morn2	729967	MORN2	MORN repeat containing 2	--	Up	XU	1.34839	0.00570838	0.0905337	0.434819	0.228307	0.883
293	217826	Kcnk13	56659	KCNK13	potassium channel, subfamily K, member 13	--	Up	XU	1.38081	0.000296919	0.0100472	-0.0213228	0.87225	0.99899
294	11555	Adrb2	154	ADRB2	adrenergic receptor, beta 2	--	Up	XU	1.01078	0.0472032	0.338877	-0.405252	0.040068	0.411874
295	110796	Tshz1	10194	TSHZ1	teashirt zinc finger family member 1	--	Up	XU	0.687317	0.00601109	0.0930092	0.104206	0.582178	0.99899
296	55948	Sfn	2810	SFN	stratifin	--	Up	XU	0.71658	0.0122211	0.150847	0.0881336	0.720053	0.99899
297	208967	Thnsl1	79896	THNSL1	threonine synthase-like 1 (bacterial)	--	Up	XU	0.861778	0.0375648	0.297765	-0.118102	0.644206	0.99899
298	209478	Tbc1d12	23232	TBC1D12	TBC1D12: TBC1 domain family, member 12	--	Up	XU	0.844873	0.0444802	0.329117	0.384213	0.134725	0.737828
299	213109	Phf3	23469	PHF3	PHD finger protein 3	--	Up	XU	0.622211	0.00112422	0.027503	0.164912	0.199951	0.846384
300	242297	Fam110b	90362	FAM110B	family with sequence similarity 110, member B	--	Up	XU	0.866833	0.00700031	0.102614	0.452958	0.102653	0.661142
301	231842	Amz1	155185	AMZ1	archaelysin family metallopeptidase 1	--	Up	XU	2.00873	0.000400909	0.0127202	0.511913	0.0168582	0.245887
302	242109	Zfp697	90874	ZNF697	zinc finger protein 697	--	Up	XU	0.646634	0.0481757	0.344266	0.478469	0.121844	0.708614
303	97130	C77080	57648	KIAA1522	expressed sequence C77080	--	Up	XU	0.693932	0.00019834	0.00759318	0.255302	0.095743	0.640957
304	270110	Irf2bp2	359948	IRF2BP2	interferon regulatory factor 2 binding protein 2	--	Up	XU	0.912171	1.18e-06	0.000112305	0.13084	0.342388	0.969714
305	17134	Mafg	4097	MAFG	v-maf musculoaponeurotic fibrosarcoma oncogene family, protein G (avian)	--	Up	XU	0.667916	0.000181017	0.00714985	0.150007	0.277848	0.929117
306	329154	Ankrd44	91526	ANKRD44	ankyrin repeat domain 44	--	Up	XU	0.800152	8.95e-06	0.000626865	-0.0539763	0.735821	0.99899
307	18514	Pbx1	5087	PBX1	pre B cell leukemia homeobox 1	--	Up	XU	1.09652	0.00377736	0.0683828	0.334203	0.338367	0.968097
308	68318	Aph1c	83464	APH1B	aph1 homolog C, gamma secretase subunit	--	Up	XU	0.679464	0.00114812	0.0278172	0.290373	0.470339	0.99899
309	14218	Sh3pxd2a	9644	SH3PXD2A	SH3 and PX domains 2A	--	Up	XU	0.801324	0.0158208	0.17716	-0.146152	0.362927	0.978531
310	11852	Rhob	388	RHOB	ras homolog family member B	--	Up	XU	0.821765	1.96e-06	0.000170392	0.114153	0.416457	0.99353
311	70152	Mettl7a1	25840	METTL7A	methyltransferase like 7A1	--	Up	XU	0.83329	1.74e-05	0.00106146	0.318521	0.0351212	0.384522
312	21961	Tns1	7145	TNS1	tensin 1	--	Up	XU	1.0681	0.0264079	0.242535	0.223666	0.310546	0.951486
313	66922	Rras2	22800	RRAS2	related RAS viral (r-ras) oncogene 2	--	Up	XU	0.731525	0.000974751	0.0249711	-0.0611955	0.90027	0.99899
314	104806	Fancm	57697	FANCM	Fanconi anemia, complementation group M	--	Up	XU	0.953616	0.0275965	0.248008	-0.0723723	0.727658	0.99899
315	27366	Txnl4a			thioredoxin-like 4A	--	Up	XU	0.872525	0.000950686	0.02447	0.29957	0.128928	0.724456
316	211488	Ado	84890	ADO	2-aminoethanethiol (cysteamine) dioxygenase	--	Up	XU	0.753599	0.00214135	0.0447295	-0.263536	0.0843406	0.603205
317	232906	Arhgap35	2909	ARHGAP35	Rho GTPase activating protein 35	--	Up	XU	0.812749	0.000206199	0.00783125	0.364563	0.0411441	0.417578
318	13360	Dhcr7	1717	DHCR7	7-dehydrocholesterol reductase	--	Up	XU	0.600398	0.00689519	0.101485	0.270338	0.10824	0.674975
319	67157	Cfap418	157657	CFAP418	cilia and flagella associated protein 418	--	Up	XU	1.31276	0.0025235	0.0508539	0.418814	0.0530209	0.482252
320	53902	Rcan3	11123	RCAN3	regulator of calcineurin 3	--	Up	XU	1.13189	0.000738277	0.0201738	0.125376	0.481178	0.99899
321	408067	Zfp874b	7748	ZNF195	zinc finger protein 874b	--	Up	XU	0.861488	0.0255617	0.237197	0.206363	0.337493	0.967645
322	232811	Kmt5c	84787	KMT5C	lysine methyltransferase 5C	--	Up	XU	0.885128	0.00666732	0.0997269	0.00391255	0.979775	0.999655
323	68977	Haghl	84264	HAGHL	hydroxyacylglutathione hydrolase-like	--	Up	XU	0.639992	0.0116892	0.147465	0.252353	0.12531	0.715933
324	74868	Tmem65	157378	TMEM65	transmembrane protein 65	--	Up	XU	0.591776	0.00606908	0.0936397	0.0785234	0.594142	0.99899
325	239027	Arhgap22	58504	ARHGAP22	Rho GTPase activating protein 22	--	Up	XU	0.620703	2.28e-05	0.00134551	0.219594	0.175251	0.811466
326	229055	Zbtb10	65986	ZBTB10	zinc finger and BTB domain containing 10	--	Up	XU	0.830501	0.0139259	0.165134	0.337092	0.324358	0.960055
327	238692	Zfp874a	7748	ZNF195	zinc finger protein 874a	--	Up	XU	0.681421	0.0285468	0.252094	0.384432	0.0641459	0.532234
328	22142	Tuba1a	7846	TUBA1A	tubulin, alpha 1A	--	Up	XU	0.724277	3.79e-06	0.000300862	0.397121	0.00253702	0.0678915
329	12579	Cdkn2b	1030	CDKN2B	cyclin dependent kinase inhibitor 2B	--	Up	XU	1.28188	0.000750632	0.020282	0.114523	0.766993	0.99899
330	105171	Arrdc3	57561	ARRDC3	arrestin domain containing 3	--	Up	XU	0.821525	0.0172465	0.188084	0.325295	0.0271524	0.326838
331	100043272	Inafm2	100505573	INAFM2	InaF motif containing 2	--	Up	XU	0.813532	0.0436932	0.325288	0.402082	0.082809	0.597842
332	114679	Selenom	140606	SELENOM	selenoprotein M	--	Up	XU	0.615248	0.000355015	0.0116501	0.396111	0.00942146	0.166703
333	67149	Nkain1	79570	NKAIN1	Na+/K+ transporting ATPase interacting 1	--	Up	XU	0.663104	0.0324116	0.274132	0.128386	0.537283	0.99899
334	56464	Ctsf	8722	CTSF	cathepsin F	--	Up	XU	0.864443	0.000411137	0.0129819	0.529966	0.0107971	0.182803
335	100041286	Snhg15			small nucleolar RNA host gene 15	--	Up	XU	1.13687	6.89e-05	0.00329748	0.452201	0.0358642	0.389365
336	69583	Tnfsf13	8741	TNFSF13	tumor necrosis factor (ligand) superfamily, member 13	--	Up	XU	0.820752	0.000369393	0.0119342	0.542166	0.00401445	0.0945367
337	67647	4930523C07Rik	9674	KIAA0040	RIKEN cDNA 4930523C07 gene	--	Up	XU	0.881579	0.00808443	0.114525	0.469814	0.17388	0.809271
338	66961	Neat1			nuclear paraspeckle assembly transcript 1 (non-protein coding)	--	Up	XU	0.735075	3.77e-06	0.000300781	0.137975	0.43545	0.99899
339	240064	Zfp799	729747	ZNF878	zinc finger protein 799	--	Up	XU	0.73837	0.0274509	0.247651	-0.240939	0.312462	0.952179
340	329575	Gm14325			predicted gene 14325	--	Up	XU	1.30614	0.00222559	0.0463111	0.0283389	0.919343	0.99899
341	67464	Entpd4	9583	ENTPD4	ectonucleoside triphosphate diphosphohydrolase 4	--	Up	XU	0.589447	0.0116362	0.147131	0.431812	0.00663653	0.13224
342	353342	Peg13			paternally expressed 13	--	Up	XU	0.784638	0.045397	0.331637	0.409376	0.0250932	0.312506
343	378466	Gm10033			predicted gene 10033	--	Up	XU	1.11503	0.0353978	0.288806	-0.348718	0.249701	0.90446
344	12444	Ccnd2	894	CCND2	cyclin D2	Up	--	UX	-0.488893	0.0154054	0.173881	0.788143	0.0218338	0.288268
345	14009	Etv1	2115	ETV1	ets variant 1	Up	--	UX	0.0442451	0.910653	0.982583	0.683917	0.00212758	0.0603566
346	64297	Gprc5b	51704	GPRC5B	G protein-coupled receptor, family C, group 5, member B	Up	--	UX	-0.113176	0.717285	0.954915	0.842152	3.82e-05	0.00287739
347	170758	Rac3	5881	RAC3	Rac family small GTPase 3	Up	--	UX	0.0846288	0.800255	0.969122	0.759158	0.0146868	0.223444
348	237542	Osbpl8	114882	OSBPL8	oxysterol binding protein-like 8	Up	--	UX	0.122051	0.313059	0.777005	0.590335	5.12e-07	8.4e-05
349	13003	Vcan	1462	VCAN	versican	Up	--	UX	-0.377112	0.00418875	0.0738188	1.5873	0.000230926	0.0118689
350	114128	Laptm4b	55353	LAPTM4B	lysosomal-associated protein transmembrane 4B	Up	--	UX	0.502926	0.0996914	0.503585	0.722447	0.00265915	0.0700026
351	70508	Bbx	56987	BBX	bobby sox HMG box containing	Up	--	UX	-0.0148782	0.91291	0.982865	0.599328	3.09e-06	0.000377512
352	23972	Papss2	9060	PAPSS2	3'-phosphoadenosine 5'-phosphosulfate synthase 2	Up	--	UX	0.537251	0.00714317	0.104007	0.617074	0.00340351	0.0836476
353	111175	Pecr	55825	PECR	peroxisomal trans-2-enoyl-CoA reductase	Up	--	UX	0.390073	0.351163	0.803018	0.742568	0.0190942	0.262535
354	212980	Slc45a3	85414	SLC45A3	solute carrier family 45, member 3	Up	--	UX	0.359399	0.399691	0.8399	0.975446	0.0227891	0.296053
355	170768	Pfkfb3	5209	PFKFB3	6-phosphofructo-2-kinase/fructose-2,6-biphosphatase 3	Up	--	UX	-0.274142	0.114795	0.532377	0.580621	0.000149272	0.00847972
356	20744	Strbp	55342	STRBP	spermatid perinuclear RNA binding protein	Up	--	UX	0.335449	0.444918	0.865318	0.748086	0.0101944	0.176285
357	15530	Hspg2	3339	HSPG2	perlecan (heparan sulfate proteoglycan 2)	Up	--	UX	0.145372	0.8206	0.971639	1.39557	0.0410538	0.417562
358	18628	Per3	8863	PER3	period circadian clock 3	Up	--	UX	0.530701	0.397075	0.838133	0.643853	0.0222821	0.291807
359	70693	Adgra3	166647	ADGRA3	adhesion G protein-coupled receptor A3	Up	--	UX	0.385835	0.398166	0.839293	0.669605	0.0184201	0.257087
360	320560	Dennd5b	160518	DENND5B	DENN/MADD domain containing 5B	Up	--	UX	-0.412746	0.362207	0.810781	0.936692	0.00107868	0.0374531
361	17258	Mef2a	4205	MEF2A	myocyte enhancer factor 2A	Up	--	UX	0.0488006	0.719518	0.955148	0.636176	8.83e-05	0.0055487
362	70415	Stk26	51765	STK26	serine/threonine kinase 26	Up	--	UX	0.157161	0.732714	0.957199	0.662156	0.033259	0.36976
363	107528	Magee1	57692	MAGEE1	MAGE family member E1	Up	--	UX	0.562795	0.0499222	0.350279	0.586462	0.00361088	0.0874171
364	14182	Fgfr1	2260	FGFR1	fibroblast growth factor receptor 1	Up	--	UX	0.477707	0.194525	0.650064	0.77727	0.000792781	0.0296106
365	71306	Mfap3l	101928198	MFAP3L	microfibrillar-associated protein 3-like	Up	--	UX	0.496275	0.0118567	0.148032	0.822611	4.58e-06	0.000524982
366	67378	Bbs2			Bardet-Biedl syndrome 2 (human)	Up	--	UX	0.203095	0.670565	0.945158	0.615563	0.0438346	0.433713
367	234740	Tmem231	79583	TMEM231	transmembrane protein 231	Up	--	UX	0.571785	0.256711	0.722388	0.653253	0.0280138	0.333181
368	75747	Sesn3	143686	SESN3	sestrin 3	Up	--	UX	0.190168	0.322007	0.781484	0.591509	0.00192657	0.0566256
369	319899	Dock6	57572	DOCK6	dedicator of cytokinesis 6	Up	--	UX	0.111161	0.672033	0.945547	0.614618	0.00422202	0.098529
370	75782	Lca5	167691	LCA5	Leber congenital amaurosis 5 (human)	Up	--	UX	-0.362025	0.3093	0.773216	0.648239	0.0354869	0.38689
371	26432	Plod2	5352	PLOD2	procollagen lysine, 2-oxoglutarate 5-dioxygenase 2	Up	--	UX	0.115829	0.564316	0.911388	0.851551	0.00104861	0.0368145
372	13612	Edil3	10085	EDIL3	EGF-like repeats and discoidin I-like domains 3	Up	--	UX	0.485653	0.0524312	0.359538	0.606019	0.00309238	0.0782276
373	101809	Spred3	399473	SPRED3	sprouty-related EVH1 domain containing 3	Up	--	UX	0.359839	0.422608	0.849753	0.649854	0.024519	0.308552
374	246154	Vasn	114990	VASN	vasorin	Up	--	UX	-0.530577	0.261691	0.727128	1.32132	2.97e-05	0.00230013
375	243864	Mill2	4277	MICB	MHC I like leukocyte 2	Up	--	UX	0.382774	0.199339	0.656326	0.887562	0.035079	0.384386
376	320472	Ppm1e	22843	PPM1E	protein phosphatase 1E (PP2C domain containing)	Up	--	UX	0.130807	0.646917	0.941293	0.722439	0.0074854	0.142575
377	105732	Fam83h	286077	FAM83H	family with sequence similarity 83, member H	Up	--	UX	0.148941	0.736169	0.957953	0.735411	0.0375812	0.399304
378	72514	Fgfbp3	143282	FGFBP3	fibroblast growth factor binding protein 3	Up	--	UX	0.409182	0.262015	0.727128	0.880039	0.00734184	0.140876
379	12772	Ccr2	729230	CCR2	chemokine (C-C motif) receptor 2	Up	--	UX	-0.303854	0.48211	0.882447	0.592839	0.00605066	0.124513
380	235281	Scn3b	55800	SCN3B	sodium channel, voltage-gated, type III, beta	Up	--	UX	-0.10583	0.841397	0.97379	0.863353	0.00120118	0.040305
381	216856	Nlgn2	57555	NLGN2	neuroligin 2	Up	--	UX	0.429328	0.0117928	0.148032	1.02909	7.55e-05	0.00496564
382	78286	Nav2	89797	NAV2	neuron navigator 2	Up	--	UX	0.178339	0.617649	0.931056	0.619314	1.81e-06	0.00025442
383	16779	Lamb2	3913	LAMB2	laminin, beta 2	Up	--	UX	0.498064	0.188386	0.641827	0.706719	0.0330827	0.368433
384	215708	Miga1	374986	MIGA1	mitoguardin 1	Up	--	UX	0.303547	0.416282	0.847004	0.588705	0.00449941	0.102599
385	225845	Plaat3	11145	PLAAT3	phospholipase A and acyltransferase 3	Up	--	UX	0.274909	0.103483	0.51139	0.660046	0.00879917	0.159377
386	258783	Olfr920			olfactory receptor 920	Up	--	UX	0.494374	0.0614565	0.391435	0.732513	0.0274636	0.328447
387	239849	Cd200r4	131450	CD200R1	CD200 receptor 4	Up	--	UX	0.0887295	0.542734	0.902029	0.597589	4.56e-05	0.00326457
388	76626	Msi2	124540	MSI2	musashi RNA-binding protein 2	Up	--	UX	0.147228	0.524203	0.897013	0.674019	0.00987753	0.171954
389	212326	Fam149a	25854	FAM149A	family with sequence similarity 149, member A	Up	--	UX	0.323175	0.327464	0.784512	0.63836	0.013751	0.213553
390	102639598	Gm14296			predicted gene 14296	Up	--	UX	-0.043433	0.917338	0.983731	0.750625	0.00740873	0.141531
391	11898	Ass1	445	ASS1	argininosuccinate synthetase 1	Up	--	UX	0.454512	0.0032229	0.0606709	0.740702	5.67e-06	0.000627913
392	109346	Ankrd39	51239	ANKRD39	ankyrin repeat domain 39	Up	--	UX	0.173443	0.688815	0.950349	0.584978	0.0373203	0.397837
393	77777	Ulbp1			UL16 binding protein 1	Up	--	UX	0.344488	0.0097784	0.131657	0.599758	6.96e-06	0.000745481
394	433022	Plcxd2	257068	PLCXD2	phosphatidylinositol-specific phospholipase C, X domain containing 2	Up	--	UX	-0.0863164	0.85022	0.974218	0.606048	0.00916854	0.163344
395	18591	Pdgfb	5155	PDGFB	platelet derived growth factor, B polypeptide	Down	--	DX	0.0452377	0.946409	0.989005	-0.602469	5.19e-05	0.00369618
396	11433	Acp5	54	ACP5	acid phosphatase 5, tartrate resistant	Down	--	DX	-0.256203	0.284208	0.74939	-0.920519	0.019379	0.265886
397	22259	Nr1h3	10062	NR1H3	nuclear receptor subfamily 1, group H, member 3	Down	--	DX	-0.286256	0.107619	0.519305	-0.632114	0.00449908	0.102599
398	13163	Daxx	113523636	DAXX	Fas death domain-associated protein	Down	--	DX	-0.227653	0.0628054	0.396393	-0.625721	0.000185444	0.00988422
399	70110	Ifi35	3430	IFI35	interferon-induced protein 35	Down	--	DX	-0.23752	0.0660432	0.406587	-0.692911	6e-06	0.000658591
400	68836	Mrpl52	122704	MRPL52	mitochondrial ribosomal protein L52	Down	--	DX	-0.276657	0.142871	0.577958	-0.68584	0.00234214	0.0646243
401	11799	Birc5	332	BIRC5	baculoviral IAP repeat-containing 5	Down	--	DX	-0.537377	0.00674418	0.100014	-0.582714	2.93e-05	0.00228839
402	17395	Mmp9	4318	MMP9	matrix metallopeptidase 9	Down	--	DX	-0.020396	0.89814	0.980584	-0.651942	0.000891909	0.032263
403	80861	Dhx58	79132	DHX58	DEXH (Asp-Glu-X-His) box polypeptide 58	Down	--	DX	-0.241907	0.0539059	0.36501	-0.953565	1.34e-06	0.000197608
404	66102	Cxcl16	58191	CXCL16	chemokine (C-X-C motif) ligand 16	Down	--	DX	-0.308254	0.0349106	0.287906	-1.00077	0.0164445	0.241759
405	20308	Ccl9		CCL15-CCL14	chemokine (C-C motif) ligand 9	Down	--	DX	-0.24997	0.0709209	0.422147	-0.620672	7.16e-05	0.00481097
406	319880	Tmcc3	57458	TMCC3	transmembrane and coiled coil domains 3	Down	--	DX	-0.3022	0.0556248	0.370711	-0.666606	0.0221887	0.290878
407	19073	Srgn	5552	SRGN	serglycin	Down	--	DX	-0.500382	0.00450095	0.0769911	-0.916892	1.4e-06	0.000204141
408	21664	Phlda1	22822	PHLDA1	pleckstrin homology like domain, family A, member 1	Down	--	DX	-0.255321	0.434974	0.858574	-1.66951	0.00442946	0.10172
409	22169	Cmpk2	129607	CMPK2	cytidine monophosphate (UMP-CMP) kinase 2, mitochondrial	Down	--	DX	-0.168583	0.190089	0.644134	-1.09414	2.74e-09	9.23e-07
410	58185	Rsad2	91543	RSAD2	radical S-adenosyl methionine domain containing 2	Down	--	DX	-0.277378	0.0808501	0.450587	-0.785924	1.13e-05	0.00108781
411	56696	Gpr132			G protein-coupled receptor 132	Down	--	DX	-0.265682	0.258734	0.724746	-0.585567	0.0281832	0.334582
412	27052	Aoah	313	AOAH	acyloxyacyl hydrolase	Down	--	DX	-0.348324	0.0215125	0.215831	-0.585463	0.000846674	0.0309778
413	108670	Epsti1	94240	EPSTI1	epithelial stromal interaction 1 (breast)	Down	--	DX	-0.418746	0.00428661	0.074737	-0.801651	1.09e-05	0.00105848
414	16365	Acod1	730249	ACOD1	aconitate decarboxylase 1	Down	--	DX	-0.237409	0.0466658	0.336576	-1.23987	8.75e-15	7.94e-12
415	20491	Sla	6503	SLA	src-like adaptor	Down	--	DX	-0.198598	0.254728	0.720378	-0.618385	0.000963892	0.0341102
416	80285	Parp9	83666	PARP9	poly (ADP-ribose) polymerase family, member 9	Down	--	DX	-0.17653	0.150883	0.592299	-0.701588	1.91e-05	0.00157891
417	17858	Mx2	4599	MX1	MX dynamin-like GTPase 2	Down	--	DX	-0.113126	0.459259	0.87379	-1.09604	7.48e-05	0.00494369
418	12266	C3	718	C3	complement component 3	Down	--	DX	0.0528653	0.681733	0.947071	-0.926802	3.89e-09	1.23e-06
419	21356	Tapbp	6892	TAPBP	TAP binding protein	Down	--	DX	-0.314532	0.0186158	0.197658	-0.658872	4.48e-05	0.003222
420	21926	Tnf	7124	TNF	tumor necrosis factor	Down	--	DX	0.0377995	0.765509	0.964181	-0.682166	1.68e-05	0.00142031
421	16149	Cd74	972	CD74	CD74 antigen (invariant polypeptide of major histocompatibility complex, class II antigen-associated)	Down	--	DX	-0.175224	0.781879	0.965439	-0.720504	0.00128451	0.0423332
422	65221	Slc15a3	51296	SLC15A3	solute carrier family 15, member 3	Down	--	DX	-0.530192	3.95e-05	0.00205416	-0.627719	4.66e-07	7.73e-05
423	19201	Pstpip2	9050	PSTPIP2	proline-serine-threonine phosphatase-interacting protein 2	Down	--	DX	-0.351309	0.0229814	0.223564	-0.606225	0.0108588	0.183368
424	66141	Ifitm3			interferon induced transmembrane protein 3	Down	--	DX	-0.391529	0.28057	0.746218	-0.850084	0.0437746	0.433713
425	54123	Irf7	3665	IRF7	interferon regulatory factor 7	Down	--	DX	-0.395551	0.00148509	0.0337469	-1.48467	5.76e-14	4.39e-11
426	20846	Stat1	6772	STAT1	signal transducer and activator of transcription 1	Down	--	DX	0.0326914	0.808443	0.969989	-0.71651	7.17e-05	0.00481097
427	20684	Sp100	11262	SP140	nuclear antigen Sp100	Down	--	DX	-0.295448	0.024606	0.232512	-0.668753	0.00026694	0.0132468
428	381308	Ifi211	4332	MNDA	interferon activated gene 211	Down	--	DX	-0.346054	0.00845534	0.118049	-1.19096	3.42e-09	1.11e-06
429	16574	Kif5c	3800	KIF5C	kinesin family member 5C	Down	--	DX	-0.201092	0.228181	0.694777	-0.780448	0.00151816	0.0481041
430	22029	Traf1	7185	TRAF1	TNF receptor-associated factor 1	Down	--	DX	-0.148254	0.229221	0.695862	-0.712027	0.00283752	0.073853
431	71586	Ifih1	64135	IFIH1	interferon induced with helicase C domain 1	Down	--	DX	-0.0796861	0.502111	0.890147	-0.607694	0.000221857	0.0114482
432	64685	Nmi	9111	NMI	N-myc (and STAT) interactor	Down	--	DX	-0.369622	0.0290031	0.254469	-0.648631	0.00107463	0.0374155
433	56791	Ube2l6	9246	UBE2L6	ubiquitin-conjugating enzyme E2L 6	Down	--	DX	-0.139983	0.309203	0.773216	-0.701635	4.18e-05	0.0030383
434	70997	Spef1	25876	SPEF1	sperm flagellar 1	Down	--	DX	0.121601	0.799367	0.969122	-0.85388	0.0267774	0.32409
435	12156	Bmp2	650	BMP2	bone morphogenetic protein 2	Down	--	DX	-0.352965	0.186884	0.640412	-0.852964	0.0148868	0.224854
436	229003	Helz2	85441	HELZ2	helicase with zinc finger 2, transcriptional coactivator	Down	--	DX	-0.37528	0.0012455	0.0296681	-0.851369	5.21e-09	1.54e-06
437	67414	Mfn1	55669	MFN1	mitofusin 1	Down	--	DX	-0.508615	0.0151052	0.172164	-0.617769	0.00207889	0.0595704
438	19260	Ptpn22	26191	PTPN22	protein tyrosine phosphatase, non-receptor type 22 (lymphoid)	Down	--	DX	-0.119439	0.644883	0.941019	-0.678673	3.33e-05	0.0025548
439	76123	Gpsm2	29899	GPSM2	G-protein signalling modulator 2 (AGS3-like, C. elegans)	Down	--	DX	-0.467896	0.0112278	0.14401	-0.725862	0.000193838	0.0101541
440	99899	Ifi44	10561	IFI44	interferon-induced protein 44	Down	--	DX	-0.220545	0.179639	0.631073	-1.69766	0.000246444	0.0125174
441	55932	Gbp3	115361	GBP4	guanylate binding protein 3	Down	--	DX	-0.329586	0.0203242	0.207678	-1.3042	1.92e-06	0.000264817
442	14469	Gbp2	2634	GBP2	guanylate binding protein 2	Down	--	DX	-0.446244	0.00395798	0.0709433	-1.13854	2.5e-07	4.49e-05
443	12517	Cd72	971	CD72	CD72 antigen	Down	--	DX	-0.318927	0.0149997	0.171502	-1.05122	4.81e-08	1.07e-05
444	236573	Gbp9	163351	GBP6	guanylate-binding protein 9	Down	--	DX	-0.363138	0.0180523	0.193187	-1.15653	1.38e-07	2.67e-05
445	56744	Pf4			platelet factor 4	Down	--	DX	-0.496649	0.00518448	0.0841762	-0.751784	4.14e-05	0.00302649
446	23962	Oasl2			2'-5' oligoadenylate synthetase-like 2	Down	--	DX	-0.354495	0.00529664	0.0852327	-1.29435	0.00491082	0.108726
447	27053	Asns	440	ASNS	asparagine synthetase	Down	--	DX	-0.419554	0.0867808	0.468263	-0.596305	0.00135564	0.0441162
448	67138	Herc6	55008	HERC6	hect domain and RLD 6	Down	--	DX	-0.229208	0.0743264	0.430119	-0.64958	0.00109917	0.0379638
449	24110	Usp18	11274	USP18	ubiquitin specific peptidase 18	Down	--	DX	-0.358879	0.00826722	0.116925	-0.876087	1.69e-05	0.00142031
450	12515	Cd69	969	CD69	CD69 antigen	Down	--	DX	-0.379177	0.0153726	0.173881	-0.942731	0.0188472	0.260522
451	56312	Nupr1	26471	NUPR1	nuclear protein transcription regulator 1	Down	--	DX	-0.474178	0.00779671	0.111285	-0.934565	0.000402701	0.0181907
452	18817	Plk1	5347	PLK1	polo like kinase 1	Down	--	DX	-0.424309	0.0558809	0.370977	-0.601583	9.31e-06	0.000927887
453	20128	Trim30a			tripartite motif-containing 30A	Down	--	DX	-0.268066	0.0311743	0.266416	-0.658796	8.39e-05	0.00535031
454	16186	Il2rg			interleukin 2 receptor, gamma chain	Down	--	DX	-0.525302	0.00102744	0.0257145	-0.714864	9.11e-07	0.000142216
455	19332	Rab20	55647	RAB20	RAB20, member RAS oncogene family	Down	--	DX	-0.486395	0.00141388	0.0326757	-0.678018	0.00263529	0.0696577
456	12217	Bsn	8927	BSN	bassoon	Down	--	DX	-0.281238	0.362396	0.810781	-0.640605	6.15e-05	0.00426132
457	74153	Uba7	7318	UBA7	ubiquitin-like modifier activating enzyme 7	Down	--	DX	-0.103897	0.428803	0.855401	-0.632775	0.000271876	0.0133891
458	246727	Oas3	4940	OAS3	2'-5' oligoadenylate synthetase 3	Down	--	DX	-0.286921	0.0326968	0.275312	-0.913921	1.01e-06	0.000151542
459	246728	Oas2	4939	OAS2	2'-5' oligoadenylate synthetase 2	Down	--	DX	-0.387885	0.00269148	0.053251	-1.04429	4.46e-08	1.01e-05
460	99382	Abtb2	25841	ABTB2	ankyrin repeat and BTB (POZ) domain containing 2	Down	--	DX	-0.429682	0.00649061	0.0983277	-1.15761	0.0194821	0.267019
461	78733	Troap	10024	TROAP	trophinin associated protein	Down	--	DX	-0.272108	0.533062	0.898925	-0.791219	0.000154516	0.00873927
462	72446	Prr5l	79899	PRR5L	proline rich 5 like	Down	--	DX	-0.0593237	0.769632	0.964717	-0.780832	0.0127693	0.203198
463	67775	Rtp4	64108	RTP4	receptor transporter protein 4	Down	--	DX	-0.337324	0.0147937	0.170371	-1.46692	0.00298619	0.0762863
464	319765	Igf2bp2	10644	IGF2BP2	insulin-like growth factor 2 mRNA binding protein 2	Down	--	DX	-0.390106	0.00480902	0.0804199	-0.62993	3.2e-05	0.00246358
465	94282	Sfxn5	94097	SFXN5	sideroflexin 5	Down	--	DX	0.223586	0.596238	0.92368	-0.586901	0.00777812	0.146641
466	28105	Trim36	55521	TRIM36	tripartite motif-containing 36	Down	--	DX	-0.185424	0.323964	0.781484	-0.792817	0.00399146	0.0943384
467	547253	Parp14	54625	PARP14	poly (ADP-ribose) polymerase family, member 14	Down	--	DX	-0.0391654	0.735708	0.957953	-0.696479	0.000104108	0.00648272
468	15957	Ifit1	439996	IFIT1B	interferon-induced protein with tetratricopeptide repeats 1	Down	--	DX	-0.103489	0.395625	0.837433	-1.10945	2.51e-06	0.000328625
469	15945	Cxcl10	3627	CXCL10	chemokine (C-X-C motif) ligand 10	Down	--	DX	-0.141762	0.259654	0.725723	-1.71355	6.87e-11	3.18e-08
470	80719	Igsf6	10261	IGSF6	immunoglobulin superfamily, member 6	Down	--	DX	-0.232624	0.0752175	0.432282	-0.891281	8.36e-09	2.35e-06
471	20304	Ccl5			chemokine (C-C motif) ligand 5	Down	--	DX	-0.446679	0.0148537	0.170371	-1.59968	0.000794877	0.0296106
472	269855	Ssc5d	284297	SSC5D	scavenger receptor cysteine rich family, 5 domains	Down	--	DX	-0.470109	0.0587361	0.381067	-1.26491	0.00416128	0.0974629
473	20293	Ccl12	6355	CCL8	chemokine (C-C motif) ligand 12	Down	--	DX	-0.342062	0.0485307	0.345019	-0.839008	0.0412341	0.417578
474	20306	Ccl7	6354	CCL7	chemokine (C-C motif) ligand 7	Down	--	DX	-0.291351	0.0339746	0.282783	-0.784071	0.000371836	0.0173014
475	100038882	Isg15	9636	ISG15	ISG15 ubiquitin-like modifier	Down	--	DX	-0.151605	0.260844	0.726806	-1.49764	0.00413783	0.0970891
476	243910	Nfkbid	84807	NFKBID	nuclear factor of kappa light polypeptide gene enhancer in B cells inhibitor, delta	Down	--	DX	-0.12063	0.525461	0.897068	-0.672185	0.000693383	0.0267283
477	18854	Pml	5371	PML	promyelocytic leukemia	Down	--	DX	-0.403517	0.00246029	0.0498576	-0.58637	0.000278908	0.0136318
478	215243	Traf3ip3	80342	TRAF3IP3	TRAF3 interacting protein 3	Down	--	DX	-0.562154	0.180489	0.631325	-0.86265	2.27e-08	5.65e-06
479	21354	Tap1	6890	TAP1	transporter 1, ATP-binding cassette, sub-family B (MDR/TAP)	Down	--	DX	-0.31415	0.016061	0.178928	-0.592022	0.000124451	0.00736024
480	214855	Arid5a	10865	ARID5A	AT rich interactive domain 5A (MRF1-like)	Down	--	DX	-0.414981	0.0028264	0.0554157	-0.585865	0.0252417	0.313753
481	218215	Rnf144b	255488	RNF144B	ring finger protein 144B	Down	--	DX	-0.330048	0.497991	0.889027	-0.833352	2e-05	0.00163004
482	213233	Tapbpl	55080	TAPBPL	TAP binding protein-like	Down	--	DX	-0.12807	0.403614	0.843464	-0.600548	0.000945487	0.0335505
483	13653	Egr1	1958	EGR1	early growth response 1	Down	--	DX	-0.290847	0.198731	0.655992	-0.644495	0.0299459	0.348169
484	209773	Dennd2a	27147	DENND2A	DENN/MADD domain containing 2A	Down	--	DX	-0.38803	0.401992	0.841809	-1.23497	0.000804054	0.0297546
485	233406	Prc1	9055	PRC1	protein regulator of cytokinesis 1	Down	--	DX	-0.426443	0.0144046	0.168164	-0.585772	7.51e-06	0.000796777
486	57444	Isg20	3669	ISG20	interferon-stimulated protein	Down	--	DX	-0.449644	0.00761601	0.10957	-1.22271	0.00426512	0.0989997
487	22035	Tnfsf10	8743	TNFSF10	tumor necrosis factor (ligand) superfamily, member 10	Down	--	DX	-0.410504	0.0260105	0.240167	-1.10644	0.00316038	0.079482
488	98999	Znfx1	57169	ZNFX1	zinc finger, NFX1-type containing 1	Down	--	DX	-0.325857	0.00796138	0.113337	-0.592758	1.5e-05	0.00130491
489	14190	Fgl2	10875	FGL2	fibrinogen-like protein 2	Down	--	DX	-0.494585	0.295259	0.761011	-0.664745	0.012873	0.20368
490	15950	Ifi203			interferon activated gene 203	Down	--	DX	-0.204185	0.0834246	0.459047	-0.642552	0.000133483	0.00771817
491	20539	Slc7a5	8140	SLC7A5	solute carrier family 7 (cationic amino acid transporter, y+ system), member 5	Down	--	DX	-0.565049	0.00354457	0.0651458	-0.716078	0.00038507	0.0176824
492	20847	Stat2	6773	STAT2	signal transducer and activator of transcription 2	Down	--	DX	-0.131892	0.262213	0.727128	-0.742738	5.4e-05	0.00382307
493	229900	Gbp7	115361	GBP4	guanylate binding protein 7	Down	--	DX	-0.203156	0.13373	0.565264	-0.980266	0.000166834	0.00931392
494	230073	Ddx58	23586	DDX58	DEAD/H box helicase 58	Down	--	DX	-0.248876	0.0352998	0.288607	-0.882703	1.14e-05	0.00108781
495	327959	Xaf1	54739	XAF1	XIAP associated factor 1	Down	--	DX	-0.180485	0.143373	0.578928	-0.887993	1.11e-05	0.00107751
496	574428	Zmynd15	84225	ZMYND15	zinc finger, MYND-type containing 15	Down	--	DX	-0.0720997	0.697037	0.951277	-1.16135	0.00212885	0.0603566
497	72754	Arhgef10l	55160	ARHGEF10L	Rho guanine nucleotide exchange factor (GEF) 10-like	Down	--	DX	0.0993465	0.790818	0.96764	-0.644551	0.000174301	0.00964763
498	217262	Abca9	10350	ABCA9	ATP-binding cassette, sub-family A (ABC1), member 9	Down	--	DX	-0.561324	0.175654	0.625174	-0.713584	0.0128794	0.20368
499	231655	Oasl1	8638	OASL	2'-5' oligoadenylate synthetase-like 1	Down	--	DX	-0.0771592	0.579329	0.915607	-1.57718	1.03e-05	0.00101695
500	236312	Ifi209			interferon activated gene 209	Down	--	DX	-0.501775	0.000474992	0.0143715	-1.45606	7.03e-10	2.6e-07
501	78749	Filip1l	11259	FILIP1L	filamin A interacting protein 1-like	Down	--	DX	-0.323668	0.0187297	0.198286	-0.646853	0.000403084	0.0181907
502	233115	Dpy19l3	147991	DPY19L3	dpy-19-like 3 (C. elegans)	Down	--	DX	-0.109369	0.856104	0.975659	-1.81788	3.07e-08	7.36e-06
503	104252	Cdc42ep2	10435	CDC42EP2	CDC42 effector protein (Rho GTPase binding) 2	Down	--	DX	0.160468	0.339971	0.794144	-0.876443	0.00846056	0.155214
504	74558	Gvin1			GTPase, very large interferon inducible 1	Down	--	DX	-0.161033	0.167701	0.612088	-0.676477	0.000126716	0.00742634
505	15958	Ifit2	3433	IFIT2	interferon-induced protein with tetratricopeptide repeats 2	Down	--	DX	-0.198588	0.145773	0.582129	-1.19895	0.00401421	0.0945367
506	215900	Calhm6	441168	CALHM6	calcium homeostasis modulator family member 6	Down	--	DX	-0.562568	0.254122	0.720307	-0.934954	0.0175535	0.250664
507	15944	Irgm1	345611	IRGM	immunity-related GTPase family M member 1	Down	--	DX	-0.198111	0.169929	0.615461	-0.711851	0.000145787	0.00835503
508	214854	Neurl3	93082	NEURL3	neuralized E3 ubiquitin protein ligase 3	Down	--	DX	-0.537931	0.000458791	0.0140774	-0.59731	0.000372691	0.0173014
509	17357	Marcksl1	65108	MARCKSL1	MARCKS-like 1	Down	--	DX	-0.163493	0.179795	0.631073	-1.15909	6.57e-15	6.55e-12
510	64450	Gpr85	54329	GPR85	G protein-coupled receptor 85	Down	--	DX	-0.419812	0.00952176	0.12912	-0.724435	0.0155256	0.23247
511	22040	Trex1	11277	TREX1	three prime repair exonuclease 1	Down	--	DX	-0.138916	0.274744	0.740881	-1.03274	3.44e-07	5.86e-05
512	12475	Cd14	929	CD14	CD14 antigen	Down	--	DX	-0.0375135	0.757833	0.961875	-0.739357	2.59e-06	0.000336096
513	320046	F730043M19Rik			RIKEN cDNA F730043M19 gene	Down	--	DX	-0.556047	0.0906292	0.479033	-0.891422	0.0421829	0.423858
514	244183	Trim30b			tripartite motif-containing 30B	Down	--	DX	-0.316758	0.0224592	0.221269	-0.762577	0.0352068	0.385134
515	246730	Oas1a	4938	OAS1	2'-5' oligoadenylate synthetase 1A	Down	--	DX	-0.36885	0.0111735	0.143849	-0.86668	8.44e-06	0.000861839
516	60440	Iigp1			interferon inducible GTPase 1	Down	--	DX	-0.494999	0.264736	0.729652	-1.6258	0.000273808	0.0134332
517	226695	Ifi205	4332	MNDA	interferon activated gene 205	Down	--	DX	-0.419085	0.00382957	0.0692126	-2.18233	2.77e-08	6.77e-06
518	15016	H2-Q5			histocompatibility 2, Q region locus 5	Down	--	DX	0.335505	0.704693	0.952985	-1.5656	0.00364967	0.0880271
519	67131	Acbd4	79777	ACBD4	acyl-Coenzyme A binding domain containing 4	Down	--	DX	-0.102715	0.795888	0.969122	-0.606191	0.0230411	0.29813
520	209387	Trim30d			tripartite motif-containing 30D	Down	--	DX	-0.205232	0.110575	0.524941	-0.81614	8.19e-05	0.00525314
521	72333	Palld	23022	PALLD	palladin, cytoskeletal associated protein	Down	--	DX	-0.452954	0.0598445	0.38501	-0.638173	0.00485815	0.1079
522	105988	Espl1	9700	ESPL1	extra spindle pole bodies 1, separase	Down	--	DX	-0.443304	0.323554	0.781484	-0.865153	4.39e-09	1.35e-06
523	50780	Rgs3	5998	RGS3	regulator of G-protein signaling 3	Down	--	DX	-0.194671	0.555196	0.908676	-0.840684	7.23e-05	0.00481097
524	229499	Fcrl1	115350	FCRL1	Fc receptor-like 1	Down	--	DX	-0.500902	0.220399	0.684972	-0.70441	0.00452045	0.102898
525	30935	Tor3a	64222	TOR3A	torsin family 3, member A	Down	--	DX	-0.338111	0.0214157	0.215332	-0.671152	0.000117708	0.0070999
526	14659	Glrp1			glutamine repeat protein 1	Down	--	DX	-0.343419	0.417161	0.847579	-1.35202	0.0178727	0.252991
527	667370	Ifit3b	3437	IFIT3	interferon-induced protein with tetratricopeptide repeats 3B	Down	--	DX	-0.0283648	0.859649	0.977544	-1.16511	5.53e-05	0.00387448
528	668139	Gm8995			predicted gene 8995	Down	--	DX	-0.24777	0.0368713	0.294842	-0.713326	3.19e-07	5.59e-05
529	23960	Oas1g	4938	OAS1	2'-5' oligoadenylate synthetase 1G	Down	--	DX	-0.468214	0.00169475	0.0376449	-1.22143	9.19e-07	0.000142216
530	219132	Phf11d	51131	PHF11	PHD finger protein 11D	Down	--	DX	-0.347028	0.0105385	0.138918	-0.913162	5.41e-06	0.000608872
531	54396	Irgm2	345611	IRGM	immunity-related GTPase family M member 2	Down	--	DX	-0.00624008	0.962718	0.993608	-0.61073	0.00525554	0.114211
532	672511	Rnf213	57674	RNF213	ring finger protein 213	Down	--	DX	-0.121048	0.333499	0.787686	-0.860814	1.73e-07	3.2e-05
533	16068	Il18bp	10068	IL18BP	interleukin 18 binding protein	Down	--	DX	-0.45486	0.0215646	0.215884	-0.623752	0.0173655	0.249476
534	16988	Lst1	7940	LST1	leukocyte specific transcript 1	Down	--	DX	-0.511523	0.00994286	0.133004	-0.786782	0.000176538	0.00972988
535	15951	Ifi204	4332	MNDA	interferon activated gene 204	Down	--	DX	-0.421276	0.00180651	0.0391662	-0.904347	1.43e-07	2.73e-05
536	240327	Gm4951			predicted gene 4951	Down	--	DX	-0.0372853	0.936856	0.987015	-1.61383	0.00355598	0.0867189
537	15959	Ifit3	3437	IFIT3	interferon-induced protein with tetratricopeptide repeats 3	Down	--	DX	-0.10077	0.470818	0.879247	-1.32181	1.73e-10	7.45e-08
538	100042856	Gvin2			GTPase, very large interferon inducible, family member 2	Down	--	DX	-0.121399	0.31792	0.780572	-0.745643	1.4e-05	0.00125228
539	434219	Trim30c			tripartite motif-containing 30C	Down	--	DX	-0.534604	0.0011869	0.0284594	-1.27732	0.0103663	0.178305
540	16145	Igtp	345611	IRGM	interferon gamma induced GTPase	Down	--	DX	-0.135995	0.283619	0.74895	-0.833923	3.85e-05	0.00287739
541	15953	Ifi47			interferon gamma inducible protein 47	Down	--	DX	-0.391308	0.0142815	0.167703	-1.0123	2.76e-06	0.000351164
542	100039796	Tgtp2			T cell specific GTPase 2	Down	--	DX	-0.457097	0.00233791	0.0481868	-1.54152	3.36e-08	7.9e-06
543	236451	Phf11b	51131	PHF11	PHD finger protein 11B	Down	--	DX	-0.495499	0.00181301	0.0392289	-1.14414	2.47e-06	0.000326913
544	625360	BC147527			cDNA sequence BC147527	Down	--	DX	-0.46626	0.0404522	0.309824	-1.62675	0.0138625	0.214512
545	100861753	Gm21188			predicted gene, 21188	Down	--	DX	-0.350587	0.0178767	0.192164	-1.18958	8.11e-06	0.000847518
546	16912	Psmb9	5698	PSMB9	proteasome (prosome, macropain) subunit, beta type 9 (large multifunctional peptidase 2)	Down	--	DX	-0.199611	0.18039	0.631247	-0.719012	3.96e-05	0.00293042
547	12047	Bcl2a1d	597	BCL2A1	B cell leukemia/lymphoma 2 related protein A1d	Down	--	DX	-0.288318	0.0486925	0.345019	-1.05133	0.0269104	0.324579
548	100702	Gbp6	163351	GBP6	guanylate binding protein 6	Down	--	DX	-0.113207	0.494655	0.887321	-0.904037	0.0255514	0.31556
549	229898	Gbp5	115362	GBP5	guanylate binding protein 5	Down	--	DX	-0.239465	0.0783939	0.443007	-1.33448	1.49e-05	0.00130491
550	18950	Pnp	4860	PNP	purine-nucleoside phosphorylase	Down	--	DX	-0.353644	0.0151451	0.172258	-0.733637	2.79e-06	0.000351164
551	116621581	Derpc	113455421	DERPC	DERPC proline and glycine rich nuclear protein	Down	--	DX	-0.393901	0.12301	0.552019	-1.33681	7.17e-05	0.00481097
552	52535	Mettl17	64745	METTL17	methyltransferase like 17	Up	Down	UD	-0.616392	0.0255715	0.237197	0.748999	0.00151972	0.0481041
553	20343	Sell	6402	SELL	selectin, lymphocyte	Up	Down	UD	-0.791069	0.00268439	0.0532076	2.13913	1.27e-05	0.00116535
554	14254	Flt1	2321	FLT1	FMS-like tyrosine kinase 1	Up	Down	UD	-0.759894	0.00868916	0.120693	0.658241	0.150223	0.766887
555	14107	Fat1	2195	FAT1	FAT atypical cadherin 1	Up	Down	UD	-0.781441	0.248668	0.715471	1.30901	0.0274265	0.328307
556	230696	AU022252	79078	C1orf50	expressed sequence AU022252	Up	Down	UD	-1.01671	0.00181814	0.0392618	0.715604	0.00256065	0.0682417
557	74333	A330040F15Rik			RIKEN cDNA A330040F15 gene	Up	Down	UD	-0.943504	0.0192934	0.201262	0.757102	0.351153	0.974257
558	21857	Timp1	7076	TIMP1	tissue inhibitor of metalloproteinase 1	--	Down	XD	-1.17142	0.00520646	0.0843949	-0.489967	0.348439	0.972256
559	17119	Mxd1	4084	MXD1	MAX dimerization protein 1	--	Down	XD	-0.621401	2.45e-06	0.000206643	-0.010844	0.952988	0.99899
560	68612	Ube2c	11065	UBE2C	ubiquitin-conjugating enzyme E2C	--	Down	XD	-0.609602	0.000347438	0.0115057	-0.515557	0.000496176	0.0210016
561	56380	Arid3b	10620	ARID3B	AT rich interactive domain 3B (BRIGHT-like)	--	Down	XD	-0.653738	0.000217305	0.00809532	-0.122775	0.523203	0.99899
562	74198	Dtx2	113878	DTX2	deltex 2, E3 ubiquitin ligase	--	Down	XD	-1.03222	1.44e-06	0.000130684	-0.122574	0.540673	0.99899
563	52028	Bbs1	582	BBS1	Bardet-Biedl syndrome 1 (human)	--	Down	XD	-1.1338	0.0260468	0.240167	0.484871	0.142352	0.752549
564	52502	Carhsp1	23589	CARHSP1	calcium regulated heat stable protein 1	--	Down	XD	-0.668464	0.000201416	0.00767641	-0.0958482	0.554638	0.99899
565	12419	Cbx5	23468	CBX5	chromobox 5	--	Down	XD	-0.751882	7.85e-05	0.00361402	0.0190692	0.898273	0.99899
566	16551	Kif11	3832	KIF11	kinesin family member 11	--	Down	XD	-0.602449	0.00356542	0.0653145	-0.338792	0.00904049	0.161954
567	66471	Anp32e	81611	ANP32E	acidic (leucine-rich) nuclear phosphoprotein 32 family, member E	--	Down	XD	-0.59285	8.35e-05	0.00379556	-0.330612	0.0103425	0.178305
568	54392	Ncapg	64151	NCAPG	non-SMC condensin I complex, subunit G	--	Down	XD	-0.670486	0.00582483	0.0914296	-0.336842	0.0249888	0.312107
569	16164	Il13ra1	3597	IL13RA1	interleukin 13 receptor, alpha 1	--	Down	XD	-0.591199	0.00239043	0.048806	-0.560736	0.0258358	0.317783
570	72318	Cyth4	27128	CYTH4	cytohesin 4	--	Down	XD	-0.75628	9.29e-08	1.38e-05	-0.303535	0.0130794	0.205837
571	14778	Gpx3	2878	GPX3	glutathione peroxidase 3	--	Down	XD	-0.700813	0.000383016	0.0122004	-0.500533	0.010325	0.178305
572	216850	Kdm6b	23135	KDM6B	KDM1 lysine (K)-specific demethylase 6B	--	Down	XD	-0.635763	0.0206678	0.209612	0.206356	0.551238	0.99899
573	13496	Arid3a	1820	ARID3A	AT rich interactive domain 3A (BRIGHT-like)	--	Down	XD	-1.10561	0.000141794	0.00583398	-0.173175	0.404461	0.99103
574	53599	Cd164	8763	CD164	CD164 antigen	--	Down	XD	-0.776177	3.78e-05	0.00200486	-0.152467	0.250325	0.905658
575	12534	Cdk1	983	CDK1	cyclin-dependent kinase 1	--	Down	XD	-0.634191	7.74e-05	0.00359281	-0.491383	0.000260761	0.0130853
576	13998	Fgd6	55785	FGD6	FYVE, RhoGEF and PH domain containing 6	--	Down	XD	-0.925365	1.25e-07	1.81e-05	-0.153706	0.319965	0.956425
577	84035	Kremen1	83999	KREMEN1	kringle containing transmembrane protein 1	--	Down	XD	-0.616283	7.52e-05	0.00352222	0.0189924	0.909595	0.99899
578	12227	Btg2	7832	BTG2	BTG anti-proliferation factor 2	--	Down	XD	-1.21026	1.67e-07	2.22e-05	-0.335652	0.153014	0.772648
579	54125	Polm	27434	POLM	polymerase (DNA directed), mu	--	Down	XD	-0.945609	8.48e-05	0.00383619	0.108026	0.629217	0.99899
580	380753	Atxn7l1	222255	ATXN7L1	ataxin 7-like 1	--	Down	XD	-0.662899	0.000185031	0.00725563	-0.232333	0.19596	0.841227
581	319504	Nrcam	4897	NRCAM	neuronal cell adhesion molecule	--	Down	XD	-0.582878	0.028929	0.254023	-0.374249	0.0423596	0.424974
582	216991	Adap2	55803	ADAP2	ArfGAP with dual PH domains 2	--	Down	XD	-0.704638	6.01e-06	0.000446895	-0.154309	0.400376	0.989633
583	217119	Xylt2	64132	XYLT2	xylosyltransferase II	--	Down	XD	-0.643131	7.25e-07	7.58e-05	-0.45116	0.000761671	0.0289301
584	14026	Evl	51466	EVL	Ena-vasodilator stimulated phosphoprotein	--	Down	XD	-0.699361	3.15e-06	0.000259523	-0.52432	0.000125741	0.00740269
585	238505	Mtr	4548	MTR	5-methyltetrahydrofolate-homocysteine methyltransferase	--	Down	XD	-0.610138	0.00345179	0.0639531	-0.235662	0.104959	0.669337
586	105278	Cdk20	23552	CDK20	cyclin-dependent kinase 20	--	Down	XD	-1.16778	4.9e-05	0.00247629	-0.263105	0.110896	0.680301
587	105377	Slf1	84250	SLF1	SMC5-SMC6 complex localization factor 1	--	Down	XD	-0.581927	0.0463017	0.335323	0.0395974	0.86124	0.99899
588	14744	Gpr65	8477	GPR65	G-protein coupled receptor 65	--	Down	XD	-0.95138	4.29e-07	4.76e-05	-0.553341	0.000194426	0.0101541
589	12394	Runx1	100506403	RUNX1	runt related transcription factor 1	--	Down	XD	-0.585672	0.000512911	0.0153478	-0.0729741	0.611405	0.99899
590	77975	Tmem50b	757	TMEM50B	transmembrane protein 50B	--	Down	XD	-0.596891	0.000473122	0.0143618	-0.0775091	0.59313	0.99899
591	246102	Rttn	25914	RTTN	rotatin	--	Down	XD	-0.615926	0.043069	0.32207	0.169516	0.424563	0.998258
592	19252	Dusp1	1843	DUSP1	dual specificity phosphatase 1	--	Down	XD	-0.840521	0.0322512	0.273468	-0.459245	0.013786	0.213584
593	74107	Cep55	55165	CEP55	centrosomal protein 55	--	Down	XD	-0.603071	0.0446122	0.329327	-0.519014	0.000844863	0.0309778
594	226182	Taf5	6877	TAF5	TATA-box binding protein associated factor 5	--	Down	XD	-0.922141	0.023228	0.225015	-0.333022	0.179786	0.819001
595	14933	Gk		GK3P	glycerol kinase	--	Down	XD	-0.582377	0.000122393	0.0051729	0.34183	0.0384554	0.403187
596	12768	Ccr1	1230	CCR1	chemokine (C-C motif) receptor 1	--	Down	XD	-1.16406	6.94e-06	0.000509409	-0.463734	0.0806953	0.590823
597	75623	Tex30	93081	TEX30	testis expressed 30	--	Down	XD	-0.674125	0.0404177	0.309824	-0.141967	0.634207	0.99899
598	98267	Stk17b	9262	STK17B	serine/threonine kinase 17b (apoptosis-inducing)	--	Down	XD	-0.666324	0.00373271	0.0676873	-0.00509289	0.973948	0.99899
599	21934	Tnfrsf11a	8792	TNFRSF11A	tumor necrosis factor receptor superfamily, member 11a, NFKB activator	--	Down	XD	-0.761271	4.04e-07	4.54e-05	-0.435123	0.00232791	0.0644254
600	19731	Rgl1	23179	RGL1	ral guanine nucleotide dissociation stimulator,-like 1	--	Down	XD	-0.912287	3.51e-08	6.35e-06	-0.382612	0.0187405	0.259879
601	66977	Nuf2	83540	NUF2	NUF2, NDC80 kinetochore complex component	--	Down	XD	-0.675481	0.00299003	0.0578925	-0.45084	0.00117782	0.0398305
602	67448	Plxdc2	84898	PLXDC2	plexin domain containing 2	--	Down	XD	-0.680954	0.0498476	0.349997	-0.36823	0.368903	0.981422
603	67121	Mastl	84930	MASTL	microtubule associated serine/threonine kinase-like	--	Down	XD	-0.64825	0.00100115	0.0252896	-0.359241	0.0190023	0.261549
604	227671	Gbgt1	26301	GBGT1	globoside alpha-1,3-N-acetylgalactosaminyltransferase 1	--	Down	XD	-1.37521	0.000198533	0.00759318	-0.394046	0.411909	0.99353
605	18128	Notch1	4851	NOTCH1	notch 1	--	Down	XD	-0.665313	1.44e-06	0.000130684	-0.00792955	0.967086	0.99899
606	16181	Il1rn	3557	IL1RN	interleukin 1 receptor antagonist	--	Down	XD	-1.32922	0.000957803	0.0245949	-0.473299	0.0115945	0.191791
607	269346	Slc28a2	9153	SLC28A2	solute carrier family 28 (sodium-coupled nucleoside transporter), member 2	--	Down	XD	-0.86065	3.64e-11	1.16e-08	-0.455388	0.0015798	0.0495437
608	228357	Lrp4	4038	LRP4	low density lipoprotein receptor-related protein 4	--	Down	XD	-0.890847	8.01e-06	0.000583707	-0.342169	0.144539	0.756092
609	13537	Dusp2	1844	DUSP2	dual specificity phosphatase 2	--	Down	XD	-0.871215	3.74e-05	0.00200281	-0.120518	0.712559	0.99899
610	69270	Gins1	9837	GINS1	GINS complex subunit 1 (Psf1 homolog)	--	Down	XD	-0.722498	0.0214301	0.215332	-0.31935	0.140957	0.74795
611	28146	Serp1	27230	SERP1	stress-associated endoplasmic reticulum protein 1	--	Down	XD	-0.623952	3.4e-06	0.000277972	-0.179899	0.146778	0.761901
612	16194	Il6ra	3570	IL6R	interleukin 6 receptor, alpha	--	Down	XD	-0.794518	0.0150981	0.172164	-0.313901	0.129221	0.725159
613	26885	Casp8ap2	9994	CASP8AP2	caspase 8 associated protein 2	--	Down	XD	-0.971685	0.000746185	0.0202121	-0.171753	0.326323	0.960055
614	22234	Ugcg	7357	UGCG	UDP-glucose ceramide glucosyltransferase	--	Down	XD	-0.756111	8.44e-06	0.00060418	-0.153199	0.365909	0.979493
615	384009	Glipr2	152007	GLIPR2	GLI pathogenesis-related 2	--	Down	XD	-0.638879	0.00402087	0.0718334	-0.293653	0.366387	0.979498
616	21941	Tnfrsf8	943	TNFRSF8	tumor necrosis factor receptor superfamily, member 8	--	Down	XD	-0.646388	0.00914354	0.125242	-0.0524369	0.932053	0.99899
617	56309	Mycbp			MYC binding protein	--	Down	XD	-0.854963	0.000421871	0.0131728	-0.0435993	0.876797	0.99899
618	16330	Inpp5b	3633	INPP5B	inositol polyphosphate-5-phosphatase B	--	Down	XD	-0.628813	3.13e-05	0.00173272	-0.196894	0.227409	0.883
619	67111	Naaa	27163	NAAA	N-acylethanolamine acid amidase	--	Down	XD	-0.726866	0.000816287	0.0217316	-0.467404	0.0156275	0.233189
620	12704	Cit	11113	CIT	citron	--	Down	XD	-0.655699	0.0188103	0.198946	-0.256126	0.118921	0.69997
621	26357	Abcg2			ATP binding cassette subfamily G member 2 (Junior blood group)	--	Down	XD	-0.707666	0.00236298	0.0483364	-0.122297	0.54735	0.99899
622	16633	Klra2			killer cell lectin-like receptor, subfamily A, member 2	--	Down	XD	-0.655214	0.00592462	0.0924615	-0.311388	0.444763	0.99899
623	54343	Atf7ip	55729	ATF7IP	activating transcription factor 7 interacting protein	--	Down	XD	-1.35566	3.77e-08	6.63e-06	-0.153952	0.767269	0.99899
624	16190	Il4ra	3566	IL4R	interleukin 4 receptor, alpha	--	Down	XD	-0.919298	2.56e-07	3.19e-05	-0.35339	0.0166166	0.243184
625	16411	Itgax	3687	ITGAX	integrin alpha X	--	Down	XD	-0.827646	2.89e-05	0.00162371	-0.511937	0.00449663	0.102599
626	12111	Bgn	633	BGN	biglycan	--	Down	XD	-1.08583	0.00559096	0.0891762	-0.568194	0.509392	0.99899
627	22341	Vegfc	7424	VEGFC	vascular endothelial growth factor C	--	Down	XD	-0.609439	0.039283	0.305434	0.306351	0.725445	0.99899
628	75871	Zfp821	55565	ZNF821	zinc finger protein 821	--	Down	XD	-0.873608	0.000218369	0.00809532	-0.332069	0.203603	0.850482
629	102644	Oaf	220323	OAF	out at first homolog	--	Down	XD	-0.863008	0.000292037	0.0099439	-0.46826	0.195443	0.840432
630	21887	Tle3	7090	TLE3	transducin-like enhancer of split 3	--	Down	XD	-0.603912	0.000176662	0.00705478	0.0157001	0.920226	0.99899
631	211770	Trib1	10221	TRIB1	tribbles pseudokinase 1	--	Down	XD	-0.817568	4.81e-05	0.00245472	-0.239541	0.429308	0.99899
632	20501	Slc16a1	6566	SLC16A1	solute carrier family 16 (monocarboxylic acid transporters), member 1	--	Down	XD	-0.590557	0.00683719	0.100767	-0.0920431	0.660236	0.99899
633	244585	Rpgrip1l	23322	RPGRIP1L	Rpgrip1-like	--	Down	XD	-0.591928	0.00406208	0.0719714	0.0260765	0.909027	0.99899
634	57257	Vav3	10451	VAV3	vav 3 oncogene	--	Down	XD	-0.672988	0.000741744	0.0201925	-0.0201431	0.884813	0.99899
635	72565	Uaca	55075	UACA	uveal autoantigen with coiled-coil domains and ankyrin repeats	--	Down	XD	-0.725633	0.000819352	0.0217395	0.107663	0.541014	0.99899
636	60530	Fignl1	63979	FIGNL1	fidgetin-like 1	--	Down	XD	-0.725688	0.00284927	0.0556633	-0.113666	0.55863	0.99899
637	59090	Midn	90007	MIDN	midnolin	--	Down	XD	-1.01483	0.000709471	0.0196589	-0.139709	0.392508	0.988663
638	216161	Sbno2	22904	SBNO2	strawberry notch 2	--	Down	XD	-0.587081	8.99e-05	0.0040369	-0.080534	0.536043	0.99899
639	80289	Lysmd3	116068	LYSMD3	LysM, putative peptidoglycan-binding, domain containing 3	--	Down	XD	-0.662883	0.0299173	0.260177	-0.122039	0.583811	0.99899
640	98402	Sh3bp4	23677	SH3BP4	SH3-domain binding protein 4	--	Down	XD	-0.825719	3.85e-05	0.00201242	-0.180099	0.466268	0.99899
641	74191	P2ry13	53829	P2RY13	purinergic receptor P2Y, G-protein coupled 13	--	Down	XD	-0.879569	0.00060943	0.0174201	-0.269437	0.302431	0.944683
642	233064	Wdr62	284403	WDR62	WD repeat domain 62	--	Down	XD	-0.583265	0.00420164	0.0738188	-0.154603	0.306887	0.947987
643	18787	Serpine1	5054	SERPINE1	serine (or cysteine) peptidase inhibitor, clade E, member 1	--	Down	XD	-1.37742	1.62e-14	1.26e-11	-0.288469	0.7641	0.99899
644	233424	Tmc3	342125	TMC3	transmembrane channel-like gene family 3	--	Down	XD	-1.10699	0.0449463	0.330763	-0.213856	0.702451	0.99899
645	18971	Pold1	5424	POLD1	polymerase (DNA directed), delta 1, catalytic subunit	--	Down	XD	-0.708226	0.0122978	0.151504	-0.128803	0.467762	0.99899
646	268465	Eme1	146956	EME1	essential meiotic structure-specific endonuclease 1	--	Down	XD	-0.800697	0.00175277	0.038307	-0.338985	0.0802979	0.590014
647	104099	Itga9	3680	ITGA9	integrin alpha 9	--	Down	XD	-1.84517	8.97e-16	7.49e-13	-0.0820685	0.786207	0.99899
648	68703	Rere	473	RERE	arginine glutamic acid dipeptide (RE) repeats	--	Down	XD	-0.590683	0.000115658	0.00498522	-0.0667339	0.700885	0.99899
649	18707	Pik3cd	5293	PIK3CD	phosphatidylinositol-4,5-bisphosphate 3-kinase catalytic subunit delta	--	Down	XD	-0.89828	6.14e-08	1.01e-05	-0.426877	0.00269583	0.0708244
650	21853	Timeless	8914	TIMELESS	timeless circadian clock 1	--	Down	XD	-0.643825	0.000348969	0.0115213	-0.236148	0.309875	0.951011
651	21825	Thbs1	7057	THBS1	thrombospondin 1	--	Down	XD	-0.829162	5.17e-05	0.0025961	-0.383473	0.0529458	0.482144
652	72243	1700012D01Rik	23306	NEMP1	RIKEN cDNA 1700012D01 gene	--	Down	XD	-0.613362	0.000296436	0.0100472	-0.336416	0.0305353	0.351549
653	246696	Slc25a28	81894	SLC25A28	solute carrier family 25, member 28	--	Down	XD	-0.593936	0.000252226	0.00896274	-0.344178	0.0460699	0.445962
654	69217	Plekha4	57664	PLEKHA4	pleckstrin homology domain containing, family A (phosphoinositide binding specific) member 4	--	Down	XD	-0.778681	0.000290621	0.00992681	0.334653	0.577225	0.99899
655	18671	Abcb1a	5243	ABCB1	ATP-binding cassette, sub-family B (MDR/TAP), member 1A	--	Down	XD	-0.686425	4.9e-05	0.00247629	0.21188	0.344874	0.971918
656	212632	Iffo2	126917	IFFO2	intermediate filament family orphan 2	--	Down	XD	-0.830581	0.000120764	0.00513385	-0.288407	0.103262	0.663002
657	268697	Ccnb1	891	CCNB1	cyclin B1	--	Down	XD	-0.580077	0.000431639	0.013434	-0.349857	0.00765683	0.144975
658	15900	Irf8	3394	IRF8	interferon regulatory factor 8	--	Down	XD	-1.06775	0.0391806	0.305075	-0.0686354	0.630025	0.99899
659	56699	Cdc42ep4	23580	CDC42EP4	CDC42 effector protein (Rho GTPase binding) 4	--	Down	XD	-0.687423	0.000560037	0.0164409	-0.118412	0.487106	0.99899
660	217692	Sipa1l1	26037	SIPA1L1	signal-induced proliferation-associated 1 like 1	--	Down	XD	-0.654329	0.000996377	0.0252866	-0.462492	0.0238528	0.304248
661	101148	Bmt2	154743	BMT2	base methyltransferase of 25S rRNA 2	--	Down	XD	-0.587832	0.00460841	0.0781631	-0.0850188	0.585203	0.99899
662	320148	B430306N03Rik			RIKEN cDNA B430306N03 gene	--	Down	XD	-0.764648	3.5e-07	4.09e-05	-0.249775	0.0844885	0.603205
663	210808	Lacc1	144811	LACC1	laccase domain containing 1	--	Down	XD	-0.583797	5.84e-05	0.00284589	-0.113822	0.393251	0.988663
664	22695	Zfp36	7538	ZFP36	zinc finger protein 36	--	Down	XD	-0.825024	4.7e-07	5.11e-05	-0.445078	0.000689659	0.0267283
665	21897	Tlr1	7096	TLR1	toll-like receptor 1	--	Down	XD	-0.887494	8.04e-07	8.24e-05	-0.525626	0.00322792	0.0805551
666	269033	4930503L19Rik	162681	C18orf54	RIKEN cDNA 4930503L19 gene	--	Down	XD	-0.828403	6.35e-08	1.02e-05	-0.283235	0.119616	0.701246
667	80885	Hcar2	8843	HCAR3	hydroxycarboxylic acid receptor 2	--	Down	XD	-0.854679	1.55e-09	3.57e-07	-0.538277	0.210444	0.859832
668	108954	Ppp1r15b	84919	PPP1R15B	protein phosphatase 1, regulatory subunit 15B	--	Down	XD	-0.69236	1.11e-05	0.000730157	-0.285881	0.0290036	0.340501
669	18793	Plaur	5329	PLAUR	plasminogen activator, urokinase receptor	--	Down	XD	-0.856302	3.96e-09	8.44e-07	-0.478006	0.00255117	0.0681293
670	210711	Mcmbp	79892	MCMBP	minichromosome maintenance complex binding protein	--	Down	XD	-0.940527	9.01e-07	9.07e-05	-0.0654472	0.687707	0.99899
671	70466	Ckap2l	150468	CKAP2L	cytoskeleton associated protein 2-like	--	Down	XD	-0.581984	0.00139727	0.0324299	-0.425037	0.00333226	0.0822385
672	217306	Cd300e	342510	CD300E	CD300E molecule	--	Down	XD	-1.0187	1.09e-05	0.000723626	-0.358073	0.305445	0.947987
673	233805	Dcun1d3	123879	DCUN1D3	DCN1, defective in cullin neddylation 1, domain containing 3 (S. cerevisiae)	--	Down	XD	-0.758267	0.0046996	0.0791427	0.15063	0.488323	0.99899
674	212937	Tifab	497189	TIFAB	TRAF-interacting protein with forkhead-associated domain, family member B	--	Down	XD	-0.972551	1.01e-05	0.000690385	-0.536704	0.00729484	0.140605
675	211228	Lrrc25	126364	LRRC25	leucine rich repeat containing 25	--	Down	XD	-0.657299	0.000197565	0.00759318	-0.467918	0.00148965	0.0477574
676	278097	Armcx6	54470	ARMCX6	armadillo repeat containing, X-linked 6	--	Down	XD	-0.647426	0.00576963	0.0910814	-0.121654	0.652647	0.99899
677	326623	Tnfsf15	9966	TNFSF15	tumor necrosis factor (ligand) superfamily, member 15	--	Down	XD	-0.58328	0.000189212	0.00739288	-0.465397	0.464228	0.99899
678	236930	Ercc6l	54821	ERCC6L	excision repair cross-complementing rodent repair deficiency complementation group 6 like	--	Down	XD	-0.62323	0.0249828	0.23454	-0.303941	0.0690025	0.547958
679	228913	Zfp217	7764	ZNF217	zinc finger protein 217	--	Down	XD	-0.712257	0.00082889	0.0219061	-0.298585	0.0619819	0.52299
680	103468	Nup107	57122	NUP107	nucleoporin 107	--	Down	XD	-0.779544	0.00902239	0.124109	-0.167022	0.314007	0.952912
681	12702	Socs3	9021	SOCS3	suppressor of cytokine signaling 3	--	Down	XD	-0.622551	0.000130018	0.00539418	-0.398437	0.366801	0.979498
682	235584	Dusp7	1849	DUSP7	dual specificity phosphatase 7	--	Down	XD	-0.783704	0.00168586	0.0375242	-0.0600768	0.672756	0.99899
683	72244	1600014C10Rik	83636	C19orf12	RIKEN cDNA 1600014C10 gene	--	Down	XD	-0.744036	2.17e-05	0.00128937	-0.423165	0.0634757	0.530159
684	100604	Lrrc8c	84230	LRRC8C	leucine rich repeat containing 8 family, member C	--	Down	XD	-0.811517	6.44e-08	1.02e-05	-0.150705	0.349988	0.973755
685	170742	Sertad3	29946	SERTAD3	SERTA domain containing 3	--	Down	XD	-0.703502	0.000226897	0.00829815	-0.484498	0.0539074	0.487235
686	17132	Maf	4094	MAF	avian musculoaponeurotic fibrosarcoma oncogene homolog	--	Down	XD	-0.959386	3.78e-10	1.05e-07	-0.0298636	0.812991	0.99899
687	229694	AI504432			expressed sequence AI504432	--	Down	XD	-1.50027	2.68e-06	0.0002237	-0.276725	0.502882	0.99899
688	329650	Med12l	116931	MED12L	mediator complex subunit 12-like	--	Down	XD	-0.771208	0.0331338	0.27757	-0.237938	0.533995	0.99899
689	18030	Nfil3	4783	NFIL3	nuclear factor, interleukin 3, regulated	--	Down	XD	-0.891295	0.000570923	0.0165812	-0.497187	0.0958768	0.641409
690	227612	Tor4a	54863	TOR4A	torsin family 4, member A	--	Down	XD	-0.688396	0.000674515	0.0188829	-0.400593	0.0130547	0.205837
691	106582	Nrm	11270	NRM	nurim (nuclear envelope membrane protein)	--	Down	XD	-0.647696	0.00756221	0.10894	-0.512499	0.00244933	0.0663677
692	76089	Rapgef2	9693	RAPGEF2	Rap guanine nucleotide exchange factor (GEF) 2	--	Down	XD	-0.751045	7.39e-08	1.13e-05	-0.331399	0.0837637	0.600724
693	67824	Nmral1	57407	NMRAL1	NmrA-like family domain containing 1	--	Down	XD	-0.819642	0.00127736	0.0303604	-0.491406	0.0361796	0.391477
694	224829	Trerf1	55809	TRERF1	transcriptional regulating factor 1	--	Down	XD	-0.980089	1.72e-05	0.00106105	-0.287044	0.0555692	0.493982
695	195046	Nlrp1a	22861	NLRP1	NLR family, pyrin domain containing 1A	--	Down	XD	-0.868566	0.0277654	0.248571	-0.3721	0.101672	0.660412
696	52065	Mfhas1	9258	MFHAS1	malignant fibrous histiocytoma amplified sequence 1	--	Down	XD	-0.635523	0.00144352	0.0330791	-0.327226	0.0407632	0.416705
697	101488212	Evi2	2124	EVI2B	ecotropic viral integration site 2	--	Down	XD	-0.655949	0.000447329	0.0138037	-0.360885	0.0312323	0.356373
698	12609	Cebpd	1052	CEBPD	CCAAT/enhancer binding protein (C/EBP), delta	--	Down	XD	-0.793968	3.05e-07	3.69e-05	-0.244656	0.37889	0.984624
699	70645	Oip5	11339	OIP5	Opa interacting protein 5	--	Down	XD	-0.790779	0.00591839	0.0924615	-0.375266	0.0984912	0.651916
700	433638	I830077J02Rik	128346	C1orf162	RIKEN cDNA I830077J02 gene	--	Down	XD	-1.07113	2.26e-10	6.45e-08	-0.475806	0.0566989	0.499907
701	232933	Ccdc61	729440	CCDC61	coiled-coil domain containing 61	--	Down	XD	-0.63001	0.0482834	0.344312	-0.242761	0.210619	0.860007
702	67629	Spc24	147841	SPC24	SPC24, NDC80 kinetochore complex component, homolog (S. cerevisiae)	--	Down	XD	-0.650403	0.0261239	0.240473	-0.482939	0.0173571	0.249476
703	21824	Thbd	7056	THBD	thrombomodulin	--	Down	XD	-1.26808	0.0143443	0.168164	0.142396	0.426183	0.998965
704	12774	Ccr5	1234	CCR5	chemokine (C-C motif) receptor 5	--	Down	XD	-1.31756	4.16e-10	1.1e-07	-0.157781	0.512667	0.99899
705	74487	5430405H02Rik			RIKEN cDNA 5430405H02 gene	--	Down	XD	-0.608358	0.0365502	0.293996	-0.174348	0.665353	0.99899
706	102631889	Gm16638			predicted gene, 16638	--	Down	XD	-1.03507	0.0279851	0.249364	-0.446033	0.209863	0.859087
707	12581	Cdkn2d	1032	CDKN2D	cyclin dependent kinase inhibitor 2D	--	Down	XD	-0.729797	0.000171468	0.00689807	-0.419733	0.0162026	0.239289
708	78353	2500002B13Rik			RIKEN cDNA 2500002B13 gene	--	Down	XD	-0.689324	0.0126155	0.15431	-0.513212	0.179445	0.818598
709	100038755	Gm9917			predicted gene 9917	--	Down	XD	-0.687201	0.0270792	0.245598	-0.131692	0.652095	0.99899
710	77779	A930007I19Rik			RIKEN cDNA A930007I19 gene	--	Down	XD	-0.850814	0.0351145	0.287938	-0.460681	0.514498	0.99899
711	268301	Sowahc	65124	SOWAHC	sosondowah ankyrin repeat domain family member C	--	Down	XD	-0.842326	1.6e-06	0.000142173	-0.165213	0.423047	0.997084
712	93702	Pcdhgb5	56101	PCDHGB5	protocadherin gamma subfamily B, 5	--	Down	XD	-0.739108	0.0401136	0.308479	0.255057	0.477096	0.99899
713	414801	Itprip	85450	ITPRIP	inositol 1,4,5-triphosphate receptor interacting protein	--	Down	XD	-0.640332	0.000462111	0.0141393	-0.323524	0.129746	0.725655
714	20558	Slfn4	55106	SLFN12	schlafen 4	Down	Down	DD	-1.24574	1.01e-22	2.2e-19	-1.2224	0.000121811	0.00727048
715	17312	Clec10a	10462	CLEC10A	C-type lectin domain family 10, member A	Down	Down	DD	-0.954077	0.0246383	0.232512	-0.719375	0.00639194	0.129357
716	23833	Cd52	1043	CD52	CD52 antigen	Down	Down	DD	-0.983076	0.0227087	0.222398	-1.23181	2.02e-10	7.97e-08
717	17387	Mmp14	4323	MMP14	matrix metallopeptidase 14 (membrane-inserted)	Down	Down	DD	-0.72685	1.76e-07	2.31e-05	-1.88975	2.3e-16	3.31e-13
718	15896	Icam2	3384	ICAM2	intercellular adhesion molecule 2	Down	Down	DD	-0.915	0.00131808	0.0311239	-0.807014	0.00032956	0.0157328
719	232670	Tspan33	340348	TSPAN33	tetraspanin 33	Down	Down	DD	-0.724371	0.0246092	0.232512	-0.666648	0.0602791	0.516545
720	11816	Apoe	348	APOE	apolipoprotein E	Down	Down	DD	-2.48158	1.44e-10	4.24e-08	-2.38976	3.66e-06	0.000430488
721	15162	Hck	3055	HCK	hemopoietic cell kinase	Down	Down	DD	-0.618242	8.21e-06	0.000594776	-0.904562	9.2e-10	3.31e-07
722	15937	Ier3	8870	IER3	immediate early response 3	Down	Down	DD	-0.948848	1.35e-06	0.000125073	-1.18888	4.41e-05	0.00318815
723	12870	Cp	1356	CP	ceruloplasmin	Down	Down	DD	-0.894055	2.38e-08	4.53e-06	-0.762653	0.101074	0.659541
724	18008	Nes	10763	NES	nestin	Down	Down	DD	-1.49953	2.36e-13	1.35e-10	-1.26727	3.83e-13	2.48e-10
725	71740	Nectin4	81607	NECTIN4	nectin cell adhesion molecule 4	Down	Down	DD	-0.789645	3.38e-05	0.00185843	-0.925462	0.10904	0.675955
726	18987	Pou2f2	5452	POU2F2	POU domain, class 2, transcription factor 2	Down	Down	DD	-1.24877	7.25e-12	2.63e-09	-0.948233	1.36e-05	0.00122798
727	28240	Trpm2	7226	TRPM2	transient receptor potential cation channel, subfamily M, member 2	Down	Down	DD	-1.73495	1.19e-06	0.000112305	-0.648423	0.00881015	0.159377
728	80891	Fcrls	79368	FCRL2	Fc receptor-like S, scavenger receptor	Down	Down	DD	-0.774849	0.00467974	0.0790534	-0.920271	0.000271024	0.0133891
729	14129	Fcgr1	2209	FCGR1A	Fc receptor, IgG, high affinity I	Down	Down	DD	-1.34739	0.000933205	0.0241345	-1.98075	0.000482271	0.0206151
730	12289	Cacna1d	776	CACNA1D	calcium channel, voltage-dependent, L type, alpha 1D subunit	Down	Down	DD	-1.05723	0.000239623	0.00856179	-0.861364	0.000262677	0.0130853
731	16153	Il10	3586	IL10	interleukin 10	Down	Down	DD	-1.93209	0.000264119	0.00925437	-1.00668	0.0916416	0.631116
732	18830	Pltp	5360	PLTP	phospholipid transfer protein	Down	Down	DD	-1.20429	0.0143728	0.168164	-1.11945	0.10921	0.675955
733	13867	Erbb3	2065	ERBB3	erb-b2 receptor tyrosine kinase 3	Down	Down	DD	-0.698673	0.139272	0.571936	-0.580351	0.0496708	0.469246
734	69288	Rhobtb1	9886	RHOBTB1	Rho-related BTB domain containing 1	Down	Down	DD	-0.896938	0.0314548	0.26797	-0.68436	0.00201007	0.0582427
735	12192	Zfp36l1	677	ZFP36L1	zinc finger protein 36, C3H type-like 1	Down	Down	DD	-0.863204	0.0306021	0.262386	-0.679543	0.00115947	0.0394158
736	14281	Fos	2353	FOS	FBJ osteosarcoma oncogene	Down	Down	DD	-0.708896	0.0010949	0.0269678	-0.624241	0.00129848	0.0426851
737	17084	Ly86	9450	LY86	lymphocyte antigen 86	Down	Down	DD	-0.966816	0.022354	0.221138	-1.26652	8.31e-09	2.35e-06
738	18074	Nid2	22795	NID2	nidogen 2	Down	Down	DD	-0.672466	0.0252773	0.235675	-0.779616	0.00436182	0.100524
739	78416	Rnase6	6039	RNASE6	ribonuclease, RNase A family, 6	Down	Down	DD	-1.77905	0.000135687	0.00560393	-1.2048	2.78e-06	0.000351164
740	219140	Spata13	221178	SPATA13	spermatogenesis associated 13	Down	Down	DD	-0.822409	0.00494169	0.081949	-0.777302	0.00903097	0.161954
741	13449	Dok2	9046	DOK2	docking protein 2	Down	Down	DD	-0.959016	6.35e-06	0.000468854	-0.73697	1.38e-05	0.00123912
742	75766	Dcstamp	81501	DCSTAMP	dendrocyte expressed seven transmembrane protein	Down	Down	DD	-0.868325	0.0665491	0.407703	-1.28372	6.69e-05	0.00458666
743	64099	Parvg	64098	PARVG	parvin, gamma	Down	Down	DD	-0.900385	0.000109491	0.00477625	-0.822004	3.93e-07	6.6e-05
744	17069	Ly6e	4061	LY6E	lymphocyte antigen 6 complex, locus E	Down	Down	DD	-0.627676	0.085636	0.465511	-1.22197	0.00659822	0.13168
745	54613	St3gal6	10402	ST3GAL6	ST3 beta-galactoside alpha-2,3-sialyltransferase 6	Down	Down	DD	-0.971058	0.0062273	0.095269	-1.22414	0.0177829	0.252321
746	12524	Cd86	942	CD86	CD86 antigen	Down	Down	DD	-0.856716	1.02e-05	0.000690385	-1.16292	8.49e-06	0.000861839
747	66058	Tmem176a	55365	TMEM176A	transmembrane protein 176A	Down	Down	DD	-0.970092	0.254564	0.720378	-2.10242	1.33e-06	0.000197608
748	72512	Sting1	340061	STING1	stimulator of interferon response cGAMP interactor 1	Down	Down	DD	-1.08175	4.09e-06	0.000321866	-0.616747	0.000190516	0.0100308
749	11629	Aif1	199	AIF1	allograft inflammatory factor 1	Down	Down	DD	-1.41542	0.0157377	0.176421	-1.51409	5.21e-08	1.12e-05
750	106952	Arap3	64411	ARAP3	ArfGAP with RhoGAP domain, ankyrin repeat and PH domain 3	Down	Down	DD	-0.681203	0.0713206	0.423325	-1.09975	6.27e-13	3.81e-10
751	107272	Psat1	29968	PSAT1	phosphoserine aminotransferase 1	Down	Down	DD	-0.807528	2.72e-06	0.000225754	-0.616503	2.67e-05	0.00212408
752	64380	Ms4a4c	643680	MS4A4E	membrane-spanning 4-domains, subfamily A, member 4C	Down	Down	DD	-0.828411	0.0644489	0.402093	-1.50087	0.00116977	0.039662
753	69774	Ms4a6b	245802	MS4A6E	membrane-spanning 4-domains, subfamily A, member 6B	Down	Down	DD	-1.58371	0.0189795	0.199762	-1.06744	0.150111	0.766887
754	68774	Ms4a6d	245802	MS4A6E	membrane-spanning 4-domains, subfamily A, member 6D	Down	Down	DD	-0.664075	5.24e-05	0.00260878	-0.623535	0.000186536	0.00990168
755	16174	Il18rap	8807	IL18RAP	interleukin 18 receptor accessory protein	Down	Down	DD	-1.84817	2.46e-07	3.14e-05	-0.674885	0.196919	0.841747
756	20353	Sema4c	54910	SEMA4C	sema domain, immunoglobulin domain (Ig), transmembrane domain (TM) and short cytoplasmic domain, (semaphorin) 4C	Down	Down	DD	-1.72013	5.85e-16	5.29e-13	-0.588235	0.00498893	0.109757
757	19275	Ptprn	5798	PTPRN	protein tyrosine phosphatase, receptor type, N	Down	Down	DD	-1.90437	9.41e-10	2.27e-07	-1.76029	6.46e-06	0.000703275
758	17167	Marco	8685	MARCO	macrophage receptor with collagenous structure	Down	Down	DD	-0.614363	0.000288587	0.00988844	-1.12903	1.69e-10	7.45e-08
759	98365	Slamf9	89886	SLAMF9	SLAM family member 9	Down	Down	DD	-1.32624	2.08e-13	1.26e-10	-1.52718	7.44e-13	4.19e-10
760	14130	Fcgr2b	2212	FCGR2A	Fc receptor, IgG, low affinity IIb	Down	Down	DD	-0.651943	4.58e-07	5.02e-05	-0.619232	0.00122163	0.0405708
761	14133	Fcna			ficolin A	Down	Down	DD	-0.728472	0.0044604	0.0765384	-0.656403	0.00350366	0.0857832
762	20612	Siglec1	6614	SIGLEC1	sialic acid binding Ig-like lectin 1, sialoadhesin	Down	Down	DD	-1.33382	4.73e-17	5.14e-14	-1.25969	6.46e-13	3.81e-10
763	16175	Il1a	3552	IL1A	interleukin 1 alpha	Down	Down	DD	-0.917761	2.05e-11	6.94e-09	-1.42468	0.0684576	0.546985
764	58203	Zbp1	81030	ZBP1	Z-DNA binding protein 1	Down	Down	DD	-0.60095	0.000807536	0.0215515	-1.89927	0.00480218	0.106869
765	20351	Sema4a	64218	SEMA4A	sema domain, immunoglobulin domain (Ig), transmembrane domain (TM) and short cytoplasmic domain, (semaphorin) 4A	Down	Down	DD	-0.632245	0.000209189	0.0079171	-0.743086	0.00111191	0.0382353
766	404710	Iqgap3	128239	IQGAP3	IQ motif containing GTPase activating protein 3	Down	Down	DD	-0.740011	8.7e-07	8.83e-05	-0.587173	1.8e-05	0.00149783
767	13601	Ecm1	1893	ECM1	extracellular matrix protein 1	Down	Down	DD	-0.680638	3.45e-06	0.000279547	-0.692611	6.38e-07	0.000103227
768	12986	Csf3r	1441	CSF3R	colony stimulating factor 3 receptor (granulocyte)	Down	Down	DD	-1.04089	1.38e-06	0.000127274	-0.708425	0.00162282	0.0503152
769	100340	Smpdl3b	27293	SMPDL3B	sphingomyelin phosphodiesterase, acid-like 3B	Down	Down	DD	-0.700339	1.17e-05	0.000768422	-0.734561	0.000455934	0.01975
770	13047	Cux1	1523	CUX1	cut-like homeobox 1	Down	Down	DD	-0.733032	3.37e-07	3.98e-05	-0.7505	5.22e-09	1.54e-06
771	65963	Tmem176b	28959	TMEM176B	transmembrane protein 176B	Down	Down	DD	-1.48653	3.57e-09	7.9e-07	-1.9997	0.00227301	0.0634484
772	22793	Zyx	7791	ZYX	zyxin	Down	Down	DD	-0.894724	4.05e-07	4.54e-05	-0.640566	1.29e-05	0.00117211
773	19331	Rab19	401409	RAB19	RAB19, member RAS oncogene family	Down	Down	DD	-0.820051	0.00264409	0.0526009	-0.724091	0.0172817	0.249476
774	26888	Clec4a2	170482	CLEC4C	C-type lectin domain family 4, member a2	Down	Down	DD	-0.725851	1.49e-05	0.000940726	-0.698827	0.000134134	0.00772133
775	83382	Siglece	27180	SIGLEC9	sialic acid binding Ig-like lectin E	Down	Down	DD	-0.988291	2.59e-05	0.001496	-1.42738	0.000356279	0.0166589
776	13032	Ctsc	1075	CTSC	cathepsin C	Down	Down	DD	-0.867207	9.78e-07	9.74e-05	-0.593421	1.8e-05	0.00149783
777	16408	Itgal	3683	ITGAL	integrin alpha L	Down	Down	DD	-0.902626	1.22e-11	4.28e-09	-0.872292	1.3e-08	3.43e-06
778	171207	Arhgap4	393	ARHGAP4	Rho GTPase activating protein 4	Down	Down	DD	-0.957806	1.58e-07	2.16e-05	-1.12021	2.14e-15	2.3e-12
779	14058	F10	2159	F10	coagulation factor X	Down	Down	DD	-0.718338	0.000234093	0.00847572	-1.72255	0.000180433	0.00973736
780	170752	Bco2	83875	BCO2	beta-carotene oxygenase 2	Down	Down	DD	-0.696464	0.00173274	0.0381549	-0.918734	0.0898729	0.626161
781	22041	Trf	7018	TF	transferrin	Down	Down	DD	-1.33172	4.56e-17	5.14e-14	-1.34732	6.91e-16	8.14e-13
782	270084	Lpcat2	54947	LPCAT2	lysophosphatidylcholine acyltransferase 2	Down	Down	DD	-0.822942	3.66e-09	7.95e-07	-0.587127	8.78e-05	0.0055487
783	72536	Tagap	117289	TAGAP	T cell activation Rho GTPase activating protein	Down	Down	DD	-0.936892	6.5e-08	1.02e-05	-0.81698	0.00533944	0.115453
784	19039	Lgals3bp	3959	LGALS3BP	lectin, galactoside-binding, soluble, 3 binding protein	Down	Down	DD	-0.653617	8.81e-06	0.000621107	-0.968028	4.3e-08	9.95e-06
785	240672	Dusp5	1847	DUSP5	dual specificity phosphatase 5	Down	Down	DD	-0.788022	0.0216495	0.216336	-1.02623	0.00547567	0.117428
786	15466	Hrh2	3274	HRH2	histamine receptor H2	Down	Down	DD	-1.03028	0.0013463	0.0316004	-0.65874	0.375194	0.984546
787	12771	Ccr3	105377067	CCR3	chemokine (C-C motif) receptor 3	Down	Down	DD	-0.824394	0.000346073	0.0114956	-1.05646	0.000196127	0.0102017
788	21810	Tgfbi	7045	TGFBI	transforming growth factor, beta induced	Down	Down	DD	-1.22195	8.79e-10	2.17e-07	-1.30091	4.45e-16	5.77e-13
789	29817	Igfbp7	3490	IGFBP7	insulin-like growth factor binding protein 7	Down	Down	DD	-0.903536	0.0375618	0.297765	-0.871924	0.185454	0.826511
790	12259	C1qa	712	C1QA	complement component 1, q subcomponent, alpha polypeptide	Down	Down	DD	-0.780551	7.81e-05	0.00360813	-0.990454	1.67e-07	3.14e-05
791	12262	C1qc	714	C1QC	complement component 1, q subcomponent, C chain	Down	Down	DD	-0.844448	0.0266136	0.243536	-0.89752	0.0173062	0.249476
792	12260	C1qb	713	C1QB	complement component 1, q subcomponent, beta polypeptide	Down	Down	DD	-0.897581	0.0334481	0.279257	-0.958465	0.0178059	0.252321
793	230787	Themis2	9473	THEMIS2	thymocyte selection associated family member 2	Down	Down	DD	-0.627088	1.23e-05	0.000794489	-0.69239	1.41e-05	0.00125228
794	102639543	Ifi206			interferon activated gene 206	Down	Down	DD	-0.621383	0.000239053	0.00856179	-1.55562	3.36e-06	0.000399924
795	93842	Igsf9	57549	IGSF9	immunoglobulin superfamily, member 9	Down	Down	DD	-1.19741	3.97e-13	2.15e-10	-0.96309	0.0349285	0.383385
796	69863	Ttc39b	158219	TTC39B	tetratricopeptide repeat domain 39B	Down	Down	DD	-1.06313	9.76e-06	0.000670987	-1.01169	0.000849465	0.0309923
797	56406	Ncoa6	23054	NCOA6	nuclear receptor coactivator 6	Down	Down	DD	-0.948096	4.78e-08	8.1e-06	-0.810738	2.4e-06	0.000324292
798	14710	Gngt2	2793	GNGT2	guanine nucleotide binding protein (G protein), gamma transducing activity polypeptide 2	Down	Down	DD	-1.4618	0.000116704	0.00499071	-1.3273	8.22e-08	1.66e-05
799	268973	Nlrc4	58484	NLRC4	NLR family, CARD domain containing 4	Down	Down	DD	-1.15224	0.00406836	0.0719714	-0.99249	0.000165687	0.00928996
800	20210	Saa3			serum amyloid A 3	Down	Down	DD	-0.676668	5.29e-06	0.000399321	-1.96811	4.52e-17	7.32e-14
801	214359	Tmem51	55092	TMEM51	transmembrane protein 51	Down	Down	DD	-1.42283	0.000120997	0.00513385	-0.928717	0.000324069	0.0155457
802	20715	Serpina3g	12	SERPINA3	serine (or cysteine) peptidase inhibitor, clade A, member 3G	Down	Down	DD	-0.971659	0.265141	0.730397	-1.70451	0.0213755	0.284538
803	320129	Grk3	157	GRK3	G protein-coupled receptor kinase 3	Down	Down	DD	-0.625786	0.000401679	0.0127202	-1.06574	3.74e-06	0.000436661
804	73149	Clec4a3	170482	CLEC4C	C-type lectin domain family 4, member a3	Down	Down	DD	-0.709234	0.00513899	0.0838242	-0.907125	0.0801248	0.590014
805	328830	A530064D06Rik			RIKEN cDNA A530064D06 gene	Down	Down	DD	-0.930304	0.000104536	0.00461575	-0.700186	0.0123711	0.199044
806	414084	Tnip3	79931	TNIP3	TNFAIP3 interacting protein 3	Down	Down	DD	-0.748186	3.63e-05	0.0019517	-0.904975	1.81e-08	4.69e-06
807	219131	Phf11a	51131	PHF11	PHD finger protein 11A	Down	Down	DD	-0.586047	0.000421803	0.0131728	-1.15267	0.00593697	0.123987
808	101602	AI467606	283897	C16orf54	expressed sequence AI467606	Down	Down	DD	-0.701473	0.00920543	0.125615	-0.65145	0.000352399	0.0165372
809	81897	Tlr9			toll-like receptor 9	Down	Down	DD	-1.17391	0.0277023	0.248474	-1.27356	0.108921	0.675955
810	14293	Fpr1	2357	FPR1	formyl peptide receptor 1	Down	Down	DD	-1.08625	4.75e-10	1.23e-07	-1.74235	0.00203744	0.0586419
811	231805	Pilra			paired immunoglobin-like type 2 receptor alpha	Down	Down	DD	-1.84082	2.39e-33	2.59e-29	-1.56696	1.45e-14	1.18e-11
812	19224	Ptgs1	5742	PTGS1	prostaglandin-endoperoxide synthase 1	Down	Down	DD	-0.684479	0.0142588	0.167618	-0.668818	0.000184076	0.00985188
813	246746	Cd300lf	146722	CD300LF	CD300 molecule like family member F	Down	Down	DD	-1.18103	6.57e-13	3.24e-10	-0.716011	3.32e-06	0.000399924
814	269799	Clec4a1	50856	CLEC4A	C-type lectin domain family 4, member a1	Down	Down	DD	-0.94472	0.0252433	0.23556	-1.32482	0.0263615	0.320897
815	331474	Rtl5	340526	RTL5	retrotransposon Gag like 5	Down	Down	DD	-0.600327	0.00207121	0.0433478	-1.17726	9.22e-07	0.000142216
816	17386	Mmp13	4322	MMP13	matrix metallopeptidase 13	Down	Down	DD	-1.28603	1.6e-12	6.93e-10	-0.639989	0.000645437	0.0253711
817	51791	Rgs14	10636	RGS14	regulator of G-protein signaling 14	Down	Down	DD	-1.46614	1.35e-23	3.66e-20	-0.87902	9.93e-07	0.000151345
818	104759	Pld4	122618	PLD4	phospholipase D family, member 4	Down	Down	DD	-0.701338	1.06e-05	0.000705671	-0.896468	1.15e-07	2.26e-05
819	14289	Fpr2	2358	FPR2	formyl peptide receptor 2	Down	Down	DD	-0.635579	8.51e-06	0.00060418	-1.31758	0.023777	0.304007
820	380863	Tmem171	134285	TMEM171	transmembrane protein 171	Down	Down	DD	-0.874539	1.04e-06	0.000101998	-0.59121	0.00993168	0.172665
821	58861	Cysltr1	10800	CYSLTR1	cysteinyl leukotriene receptor 1	Down	Down	DD	-0.649405	0.000236341	0.00852868	-0.687885	0.000187473	0.00991082
822	12051	Bcl3	602	BCL3	B cell leukemia/lymphoma 3	Down	Down	DD	-0.76953	0.000130112	0.00539418	-0.871947	0.000123455	0.00733479
823	74748	Slamf8	56833	SLAMF8	SLAM family member 8	Down	Down	DD	-1.00471	0.130956	0.562836	-1.53445	0.00018027	0.00973736
824	207818	Smagp	57228	SMAGP	small cell adhesion glycoprotein	Down	Down	DD	-0.777075	0.0662561	0.406658	-0.648257	0.00786197	0.147179
825	15936	Ier2	9592	IER2	immediate early response 2	Down	Down	DD	-0.860717	6.32e-05	0.00306564	-0.590855	0.00578196	0.122137
826	15042	H2-T24	3133	HLA-E	histocompatibility 2, T region locus 24	Down	Down	DD	-0.893535	1.04e-06	0.000101998	-1.45734	1.09e-07	2.17e-05
827	18779	Pla2r1	22925	PLA2R1	phospholipase A2 receptor 1	Down	Down	DD	-0.769912	0.0029055	0.0565488	-0.744199	0.12695	0.719586
828	226255	Atrnl1	26033	ATRNL1	attractin like 1	Down	Down	DD	-0.697133	0.0155277	0.174599	-0.767839	0.00796699	0.148047
829	382062	AB124611	255809	C19orf38	cDNA sequence AB124611	Down	Down	DD	-1.26896	1.93e-08	3.74e-06	-0.782639	2.97e-06	0.000369486
830	432555	Gm5431			predicted gene 5431	Down	Down	DD	-0.592378	8.19e-05	0.00373798	-1.27932	0.0234431	0.301487
831	666926	Gm8369			predicted gene 8369	Down	Down	DD	-0.598587	0.0411475	0.312986	-1.163	0.0775021	0.580571
832	433182	Eno1b	2023	ENO1	enolase 1B, retrotransposed	Down	Down	DD	-0.899075	0.0860147	0.466445	-0.799091	0.0361172	0.391421
833	246256	Fcgr4	2214	FCGR3A	Fc receptor, IgG, low affinity IV	Down	Down	DD	-1.29812	0.0351117	0.287938	-0.983239	0.0569465	0.500727
834	16542	Kdr	3791	KDR	kinase insert domain protein receptor	Down	Down	DD	-0.64772	0.113607	0.530816	-0.689881	0.000575773	0.023525
835	80910	Gpr84			G protein-coupled receptor 84	Down	Down	DD	-0.779963	7.23e-09	1.46e-06	-1.35039	8.83e-09	2.43e-06
836	14115	Fbln2	2199	FBLN2	fibulin 2	Down	Down	DD	-1.15814	0.0419859	0.317508	-0.982838	0.0777565	0.580917
837	545812	Pilrb2			paired immunoglobin-like type 2 receptor beta 2	Down	Down	DD	-1.9078	3.91e-10	1.06e-07	-1.82109	3.46e-05	0.00263703
838	170741	Pilrb1			paired immunoglobin-like type 2 receptor beta 1	Down	Down	DD	-2.09005	3.15e-16	3.11e-13	-1.87754	1.48e-06	0.000212961
839	76457	Ccdc134	79879	CCDC134	coiled-coil domain containing 134	Down	Down	DD	-0.591811	0.062419	0.394872	-0.744419	0.000149016	0.00847972
840	667034	Pnp2	4860	PNP	purine-nucleoside phosphorylase 2	Down	Down	DD	-0.609528	0.00143608	0.032987	-0.71258	0.200846	0.84707
841	17105	Lyz2			lysozyme 2	Down	Down	DD	-0.943947	6.89e-12	2.58e-09	-0.974185	1.08e-11	5.38e-09
842	328833	Treml2	79865	TREML2	triggering receptor expressed on myeloid cells-like 2	Down	Down	DD	-1.58835	2.09e-07	2.7e-05	-1.32399	0.0012328	0.040837
843	654820	G530011O06Rik			RIKEN cDNA G530011O06 gene	Down	Down	DD	-0.611231	0.226472	0.691276	-0.784487	0.0216718	0.286714
844	623121	Ifi213			interferon activated gene 213	Down	Down	DD	-0.720891	1.94e-05	0.00117797	-2.05738	4.4e-06	0.000508306
845	110454	Ly6a			lymphocyte antigen 6 complex, locus A	Down	Down	DD	-1.07485	0.0200879	0.206173	-0.965158	0.0148194	0.224493
846	381484	Gm5150	10326	SIRPB1	predicted gene 5150	Down	Down	DD	-1.8376	0.00174686	0.038307	-0.706147	0.0983656	0.651916
847	751865	Sap25	100316904	SAP25	sin3 associated polypeptide	Down	Down	DD	-0.790836	0.0161207	0.179267	-0.61944	0.00317343	0.0796557
848	667373	Ifit1bl1	439996	IFIT1B	interferon induced protein with tetratricpeptide repeats 1B like 1	Down	Down	DD	-0.745475	3.62e-05	0.0019517	-1.55869	1.2e-05	0.00112411
849	73656	Ms4a6c	245802	MS4A6E	membrane-spanning 4-domains, subfamily A, member 6C	Down	Down	DD	-0.724727	5.19e-05	0.0025961	-0.914468	3.37e-06	0.000399924
850	14962	Cfb			complement factor B	Down	Down	DD	-0.760174	1.24e-07	1.81e-05	-1.85969	3.87e-05	0.00287739
851	666907	Ms4a4a	643680	MS4A4E	membrane-spanning 4-domains, subfamily A, member 4A	Down	Down	DD	-2.16067	1.27e-06	0.000118993	-1.04229	0.0736802	0.568716
852	14356	Timm10b	26515	TIMM10B	translocase of inner mitochondrial membrane 10B	Down	Down	DD	-0.978622	0.0727474	0.425489	-1.09286	0.00710839	0.139286
853	102639975	Gm36161			predicted gene, 36161	Down	Down	DD	-0.611878	0.00404479	0.0719219	-1.40121	2.19e-05	0.00176981
