# Supplementary material for: Nuclear receptor coactivator 6 is a critical regulator of NLRP3 inflammasome activation and gouty arthritis
Source: Cell Mol Immunol. 2024 Jan 10;21(3):227–44. doi: 10.1038/s41423-023-01121-x (PMC10902316; doi:10.1038/s41423-023-01121-x)
Supplement: Supplementary file 5 — supplementary table 1-5 [file 41423_2023_1121_MOESM5_ESM.zip › Supplementary Table-02.xlsx]

## Sheet: Ncoa6KO_DEG_egoDf_filt_heatmap2
Supplementary Table 2. Gene Ontology Biological Processes (GOBPs) enriched by the six groups of DEGs in Ncoa6-KO BMDMs. The UX and DX group denotes up- and down-regulation only with media alone, XU and XD group up- and down-regulation only with LPS+MSU, and UU and DD group up- and down-regulation both with media alone and with LPS+MSU, respectively (See Figure 2H). For each group, GOBPs significa…
Cluster	GOBP ID	GOBP Description	P-value	Adjusted P-value	Count	Enrichement Score	Gene Symbols of Enriched
UU	GO:0048771	tissue remodeling	7.07554e-07	0.00184106	9	2.73493	Itgb3,Tfrc,Jag1,Src,Ctsk,Tgfbr3,Cdkn2a,Cd24a,Gja1
	GO:0007160	cell-matrix adhesion	1.44488e-05	0.0125319	8	1.90198	Epdr1,Bcam,Cd34,Itgb3,Itga8,Jag1,Src,Cdkn2a
	GO:0031589	cell-substrate adhesion	8.15722e-05	0.0212251	9	1.67315	Vwf,Epdr1,Bcam,Cd34,Itgb3,Itga8,Jag1,Src,Cdkn2a
	GO:1902105	regulation of leukocyte differentiation	0.0193072	0.163639	5	0.786112	Itgb3,Clec2i,Slc9b2,Cdkn2a,Cd24a
	GO:0050727	regulation of inflammatory response	0.0296488	0.198528	5	0.702178	Ednrb,Cd200,Rora,Cd24a,Gstp1
XU	GO:0009991	response to extracellular stimulus	7.31406e-06	0.0113277	14	1.94586	Eif2ak4,Cdkn1a,Map1lc3a,Alad,Sesn2,Spp1,Gas6,Kank2,Gdf15,Wipi1,Zfyve1,Adrb2,Arhgap35,Cdkn2b
	GO:0008360	regulation of cell shape	6.70859e-05	0.0189525	8	1.72233	Rnd2,Plxna2,P2ry1,Rhof,Plxnd1,Cdc42ep3,Rhob,Arhgap35
	GO:0002274	myeloid leukocyte activation	0.0188738	0.223461	6	0.650799	Tspan32,Hmox1,Hyal2,Cx3cl1,Plscr1,Cebpa
	GO:0048771	tissue remodeling	0.0307889	0.265798	5	0.575448	Efna2,Ahr,Epas1,Spp1,Adrb2
UX	GO:0050727	regulation of inflammatory response	0.00625123	0.212706	4	0.672221	Gprc5b,Fgfr1,Ccr2,Cd200r4
	GO:0031589	cell-substrate adhesion	0.0412341	0.21457	3	0.668432	Rac3,Edil3,Lamb2
	GO:0009991	response to extracellular stimulus	0.0477679	0.21457	3	0.668432	Stk26,Bbs2,Sesn3
DX	GO:0035456	response to interferon-beta	5.47322e-34	1.44931e-30	22	29.8388	Acod1,Ifitm3,Stat1,Ifi211,Gbp3,Gbp2,Ifit1,Ifi203,Xaf1,Ifi209,Irgm1,Trex1,Iigp1,Ifi205,Irgm2,Ifi204,Gm4951,Ifit3,Igtp,Ifi47,Tgtp2,Gbp6
	GO:0034341	response to interferon-gamma	9.78657e-25	4.31914e-22	22	21.3646	Cxcl16,Ccl9,Acod1,Parp9,Cd74,Ifitm3,Stat1,Nmi,Gbp3,Gbp2,Gbp9,Rab20,Parp14,Ccl5,Ccl12,Ccl7,Gbp7,Cdc42ep2,Irgm1,Irgm2,Gbp6,Gbp5
	GO:0045088	regulation of innate immune response	1.90295e-16	3.35935e-14	18	13.4737	Ifi35,Dhx58,Acod1,Parp9,Cd74,Irf7,Ifi211,Nmi,Parp14,Tap1,Ifi203,Ifi209,Irgm1,Trex1,Ifi205,Irgm2,Ifi204,Gbp5
	GO:0001819	positive regulation of cytokine production	1.28652e-11	1.31027e-09	20	8.88264	Dhx58,Rsad2,C3,Tnf,Cd74,Irf7,Stat1,Ifi211,Ifih1,Ptpn22,Pf4,Ccl5,Arid5a,Egr1,Slc7a5,Ddx58,Cd14,Ifi205,Ifi204,Gbp5
	GO:0050727	regulation of inflammatory response	2.41093e-06	7.51076e-05	12	4.12432	Acp5,Nr1h3,Ifi35,Aoah,Acod1,C3,Tnf,Nmi,Usp18,Nupr1,Ccl5,Trex1
	GO:0060326	cell chemotaxis	0.000159209	0.00286792	9	2.54243	Pdgfb,Cxcl16,Ccl9,Cd74,Pf4,Cxcl10,Ccl5,Ccl12,Ccl7
	GO:0002253	activation of immune response	0.000397932	0.0059198	10	2.22769	C3,Ifi211,Ptpn22,Nfkbid,Ifi203,Ifi209,Trex1,Ifi205,Ifi204,Bcl2a1d
	GO:1902105	regulation of leukocyte differentiation	0.000853801	0.0108175	8	1.96587	Tnf,Cd74,Pf4,Il2rg,Ccl5,Nfkbid,Fgl2,Pnp
	GO:1903131	mononuclear cell differentiation	0.00333078	0.0307314	9	1.51242	Rsad2,Cd74,Ptpn22,Il2rg,Nfkbid,Egr1,Fgl2,Bcl2a1d,Pnp
	GO:0002274	myeloid leukocyte activation	0.00444904	0.0371642	6	1.42988	Nr1h3,Ifi35,Tnf,Nmi,Ccl5,Trex1
	GO:0006909	phagocytosis	0.0293782	0.131186	6	0.882112	Nr1h3,C3,Tnf,Il2rg,Rab20,Trex1
XD	GO:0000280	nuclear division	0.000105163	0.0321734	11	1.4925	Ube2c,Kif11,Ncapg,Slf1,Nuf2,Mastl,Cit,Fignl1,Eme1,Ccnb1,Ccdc61
	GO:0060326	cell chemotaxis	0.000143827	0.0321734	9	1.4925	Dusp1,Ccr1,Notch1,Vegfc,Vav3,Serpine1,Itga9,Thbs1,Ccr5
	GO:0001819	positive regulation of cytokine production	0.000150029	0.0321734	11	1.4925	Runx1,Il6ra,Tnfrsf8,Il4ra,Serpine1,Thbs1,Irf8,Tlr1,Tnfsf15,Nlrp1a,Ccr5
	GO:0050727	regulation of inflammatory response	0.000358493	0.0358248	9	1.44582	Tnfrsf11a,Uaca,Sbno2,Serpine1,Lacc1,Zfp36,Socs3,Mfhas1,Ccr5
	GO:0002274	myeloid leukocyte activation	0.0179896	0.167553	5	0.775849	Il4ra,Sbno2,Thbs1,Tlr1,Mfhas1
DD	GO:0050727	regulation of inflammatory response	8.94112e-08	0.000130818	13	3.88333	Apoe,Ier3,Fcgr1,Il10,Sting1,Fcgr2b,Zbp1,Smpdl3b,Siglece,Ctsc,Tlr9,Fpr2,Slamf8
	GO:0002274	myeloid leukocyte activation	1.23705e-07	0.000130818	11	3.88333	Il10,Dcstamp,Aif1,Il18rap,Ctsc,C1qa,Tlr9,Cd300lf,Fpr2,Fcgr4,Pilrb1
	GO:0002253	activation of immune response	8.66866e-07	0.00046498	13	3.33257	Sting1,Fcgr2b,Fcna,Zbp1,C1qa,C1qc,C1qb,Themis2,Nlrc4,Tlr9,Fpr1,Fpr2,Cfb
	GO:0006909	phagocytosis	1.11252e-06	0.00046498	12	3.33257	Hck,Fcgr1,Rhobtb1,Aif1,Marco,Fcgr2b,Siglece,Itgal,Cd300lf,Pld4,Fpr2,Gm5150
	GO:0045088	regulation of innate immune response	1.1305e-06	0.00046498	9	3.33257	Apoe,Sting1,Il18rap,Zbp1,Smpdl3b,Nlrc4,Tlr9,Fpr2,Slamf8
	GO:1902105	regulation of leukocyte differentiation	1.54077e-06	0.00046498	11	3.33257	Mmp14,Il10,Zfp36l1,Fos,Dcstamp,Tmem176a,Tmem176b,C1qc,Tlr9,Slamf8,Pilrb1
	GO:1903131	mononuclear cell differentiation	2.86481e-06	0.000613686	13	3.21205	Mmp14,Pou2f2,Trpm2,Il10,Zfp36l1,Dcstamp,Tmem176a,Il1a,Sema4a,Tmem176b,Tlr9,Bcl3,Slamf8
	GO:0035456	response to interferon-beta	0.000336063	0.0169232	4	1.77152	Sting1,Ifi206,Gm5431,Ifi213
	GO:0060326	cell chemotaxis	0.00036094	0.017604	8	1.75439	Trpm2,Aif1,Csf3r,Ccr3,Saa3,Fpr2,Slamf8,Kdr
	GO:0048771	tissue remodeling	0.000967654	0.0265791	6	1.57546	Clec10a,Mmp14,Dcstamp,Il1a,Trf,Fcgr4
	GO:0031589	cell-substrate adhesion	0.00104928	0.0273978	8	1.56229	Mmp14,Nid2,Parvg,Zyx,Itgal,Atrnl1,Kdr,Fbln2
	GO:0008360	regulation of cell shape	0.00190727	0.0380553	5	1.41958	Hck,Rhobtb1,Arap3,Sema4a,Kdr
	GO:0001819	positive regulation of cytokine production	0.00442547	0.0535752	8	1.27104	Pou2f2,Il10,Sting1,Aif1,Il1a,Nlrc4,Tlr9,Bcl3
	GO:0007160	cell-matrix adhesion	0.00829348	0.0737005	5	1.13253	Mmp14,Nid2,Zyx,Itgal,Kdr
