# Supplementary material for: Nuclear receptor coactivator 6 is a critical regulator of NLRP3 inflammasome activation and gouty arthritis
Source: Cell Mol Immunol. 2024 Jan 10;21(3):227–44. doi: 10.1038/s41423-023-01121-x (PMC10902316; doi:10.1038/s41423-023-01121-x)
Supplement: Supplementary file 5 — supplementary table 1-5 [file 41423_2023_1121_MOESM5_ESM.zip › Supplementary Table-03.xlsx]

## Sheet: GAvsHealthy_resDf_geneAnnotated
Supplementary Table 3. List of DEGs in the monocytes/macrophages of patients with gout (n=4) as compared to peripheral monocytes of age- and sex-matched healthy controls (n=4). For each DEG, the ENSEMBL ID, Entrez ID, gene symbol, description, statistics and log counts per million (CPM) values obtained from ‘edgeR’ were shown.
Gene Annotation			Statistics					logCPM
ENSEMBL ID	Entrez ID	Symbol	-logFC	logCPM	LR	P-value	FDR	GA1	GA2	GA3	GA4	HC1	HC2	HC3	HC4
ENSG00000140859	3801	KIFC3	7.07681	6.17149	383.448	2.20935e-85	3.92181e-81	7.52403	6.82723	6.6886	7.42257	-0.0382301	0.535133	-0.274761	0.18916
ENSG00000099194	6319	SCD	4.38047	5.73086	269.225	1.67422e-60	1.48595e-56	6.5811	6.63225	6.94411	6.44681	2.48807	2.41703	2.30675	1.89197
ENSG00000087245	4313	MMP2	8.82357	3.58508	246.047	1.88872e-55	1.11756e-51	4.4694	4.61239	5.06966	3.9545	-3.61729	-2.65943	-4.55001	-3.59451
ENSG00000156535	135228	CD109	4.63081	6.04463	242.842	9.43949e-55	4.18901e-51	7.26346	6.97642	7.14282	6.4367	2.49305	2.09148	2.67885	2.12199
ENSG00000075275	9620	CELSR1	7.54575	6.72644	230.432	4.79875e-52	1.70365e-48	6.96074	8.07494	6.72573	8.41986	0.486077	0.307026	0.244815	-0.243666
ENSG00000244405	2119	ETV5	5.40192	4.4331	224.959	7.49534e-51	2.2175e-47	5.11251	4.85341	5.69749	5.73657	-0.189593	0.394203	0.0711565	-0.144426
ENSG00000118785	6696	SPP1	12.3421	7.59072	214.912	1.16477e-48	2.95368e-45	6.43904	9.24589	8.70392	8.75086	-4.00955	-2.84667	-2.4976	-3.59451
ENSG00000112394	117247	SLC16A10	9.21801	6.11532	212.578	3.76292e-48	8.34946e-45	7.8333	6.61696	6.41482	7.15074	-1.28183	-2.84667	-3.186	-1.23924
ENSG00000128512	9732	DOCK4	3.95056	7.9936	209.385	1.87055e-47	3.68934e-44	8.898	9.11642	8.43996	9.0651	4.42831	5.06298	5.20053	5.01294
ENSG00000162407	8613	PLPP3	7.17548	4.62949	206.805	6.83891e-47	1.21397e-43	5.17657	6.29974	5.05416	5.59688	-2.33729	-1.77033	-1.02729	-0.878637
ENSG00000123342	4327	MMP19	5.76776	6.12665	198.58	4.26387e-45	6.88073e-42	6.88758	7.65423	6.589	7.05214	1.66185	1.72285	1.3337	0.311433
ENSG00000123095	79365	BHLHE41	6.49334	2.80992	192.394	9.5448e-44	1.37791e-40	4.235	3.32072	3.70402	3.76144	-2.07899	-2.3451	-2.91837	-2.29995
ENSG00000136235	10457	GPNMB	7.11295	8.43121	192.283	1.00912e-43	1.37791e-40	9.49912	9.11616	9.84536	9.085	1.88352	3.34168	1.47256	1.7444
ENSG00000173511	7423	VEGFB	4.01811	4.42798	172.295	2.3331e-39	2.95821e-36	5.44972	5.61964	5.09652	5.13115	1.18497	1.70489	0.944143	1.42706
ENSG00000006704	9569	GTF2IRD1	7.34904	2.67659	160.836	7.43046e-37	8.79321e-34	4.03127	3.53061	3.3263	3.68192	-4.00955	-2.3451	-4.55001	-2.61728
ENSG00000228526	106614088	MIR34AHG	7.44094	1.93621	157.036	5.02787e-36	5.57811e-33	2.70227	2.95905	2.50099	3.37819	-3.61729	-4.01266	-2.91837	-3.99456
ENSG00000116016	2034	EPAS1	3.48574	5.00954	156.784	5.70677e-36	5.95888e-33	5.68665	5.7809	5.62223	6.33541	2.16514	2.53203	2.37062	2.54013
ENSG00000079308	7145	TNS1	5.6005	9.15745	154.541	1.76409e-35	1.73968e-32	10.172	10.5841	9.7361	9.86795	4.19814	4.04905	3.7384	5.46426
ENSG00000130827	55558	PLXNA3	3.91231	6.87608	151.026	1.03459e-34	9.66582e-32	7.43847	7.97378	7.34325	8.19907	3.60492	4.40312	3.48785	3.81928
ENSG00000158270	81035	COLEC12	4.59012	5.22358	150.258	1.52218e-34	1.35101e-31	6.41932	5.28895	6.58697	6.04633	1.3696	1.99018	1.76649	1.0756
ENSG00000101187	28231	SLCO4A1	8.09015	6.52744	150.156	1.60277e-34	1.3548e-31	6.76534	8.72118	6.32776	6.95507	-0.819938	-0.688135	-0.678041	0.0636044
ENSG00000100979	5360	PLTP	5.60667	5.05637	148.362	3.95437e-34	3.19063e-31	5.30711	5.18462	6.44026	6.61364	1.04007	0.236822	0.199949	0.164082
ENSG00000156011	23362	PSD3	5.15466	5.02652	145.965	1.32158e-33	1.01997e-30	5.93153	6.12273	4.8255	6.56191	0.486077	0.920052	1.29958	0.609961
ENSG00000163814	64866	CDCP1	4.93558	5.65682	144.599	2.6283e-33	1.94396e-30	5.92347	7.25739	6.21814	6.68108	1.53325	1.71339	0.977346	2.25518
ENSG00000204464	727684	TMEM51-AS2	7.34152	1.64491	142.847	6.34729e-33	4.50683e-30	2.1075	3.07318	2.2432	2.8696	-3.61729	-3.62203	-3.94152	-3.59451
ENSG00000108950	54757	FAM20A	5.18574	5.91759	140.529	2.03929e-32	1.39229e-29	6.44556	6.63226	6.00172	7.78207	1.46392	1.85073	2.02651	1.40539
ENSG00000072682	8974	P4HA2	5.01323	3.27238	138.782	4.91464e-32	3.23111e-29	4.44941	4.57094	4.03682	3.6868	-1.30585	-0.931459	-0.730689	-0.0818657
ENSG00000145390	54532	USP53	3.74666	3.55809	138.575	5.45656e-32	3.45926e-29	4.80055	4.20669	4.29834	4.43449	1.01536	0.680955	0.604923	0.609961
ENSG00000011028	9902	MRC2	6.51529	3.64633	136.866	1.28977e-31	7.89473e-29	4.79879	4.1022	4.5156	4.96023	-1.96534	-0.644033	-2.91837	-2.29995
ENSG00000106211	3315	HSPB1	3.68384	6.08939	136.738	1.37597e-31	8.14159e-29	7.04609	7.29561	6.62101	6.87831	3.41333	3.81435	3.10782	2.61286
ENSG00000133121	90627	STARD13	3.96202	5.22281	134.705	3.83011e-31	2.19317e-28	6.18457	5.37637	6.20481	6.53333	2.21422	2.64298	1.71821	1.98988
ENSG00000137101	971	CD72	4.52252	4.36898	134.403	4.45966e-31	2.47386e-28	5.72714	5.76186	4.81109	4.52724	0.973212	1.04654	0.626014	0.551959
ENSG00000142583	6518	SLC2A5	6.40708	6.30637	131.871	1.59639e-30	8.58711e-28	7.8863	7.65128	6.23173	6.81951	1.29171	0.844672	-0.578181	1.38338
ENSG00000152952	5352	PLOD2	6.37241	3.77358	128.539	8.55491e-30	4.46642e-27	5.25382	5.26472	4.32757	3.50801	-1.09089	-2.3451	-1.68291	-1.0477
ENSG00000171729	55092	TMEM51	4.83297	5.89857	127.153	1.71955e-29	8.72106e-27	6.56304	6.87628	7.13049	6.76583	2.36851	2.70393	1.55184	0.771165
ENSG00000160200	875	CBS	5.90829	2.75129	126.735	2.12338e-29	1.03036e-26	3.30887	3.0495	4.29357	3.91347	-1.37967	-1.77033	-2.8307	-2.23044
ENSG00000079215	6507	SLC1A3	4.20801	5.7449	126.712	2.14767e-29	1.03036e-26	6.94795	5.84769	7.02352	6.58137	2.11434	3.11664	2.30675	2.07471
ENSG00000114554	5361	PLXNA1	4.63212	7.0213	124.11	7.9686e-29	3.72239e-26	8.76345	7.25563	7.22842	8.03107	3.22563	3.78843	2.84995	3.32862
ENSG00000109846	1410	CRYAB	11.0824	1.54787	123.851	9.08029e-29	4.13293e-26	2.34901	3.45613	1.78481	1.92256	-4.55001	-4.55001	-4.55001	-4.55001
ENSG00000147852	7436	VLDLR	5.249	3.61834	121.32	3.25168e-28	1.44301e-25	4.1678	5.45891	4.08328	4.06509	-0.87739	-0.479988	-0.16201	-0.941126
ENSG00000233392	200772	UICLM	-9.51471	0.0354321	121.01	3.80202e-28	1.64609e-25	-4.55001	-4.55001	-4.55001	-4.55001	1.1867	1.08242	0.795506	0.87527
ENSG00000165029	19	ABCA1	3.6114	9.1187	120.613	4.64527e-28	1.96329e-25	10.292	10.1372	9.0439	10.2326	6.4977	6.20877	5.96752	6.77588
ENSG00000170921	26115	TANC2	3.38187	7.92073	118.516	1.33684e-27	5.51868e-25	9.25286	9.06996	8.57038	7.91363	5.51316	5.5154	5.17401	5.4027
ENSG00000142621	114827	FHAD1	5.94485	5.15858	117.916	1.80867e-27	7.29676e-25	6.62942	6.54028	6.11781	4.29307	-0.346568	0.515824	-0.0574367	0.624668
ENSG00000172379	9915	ARNT2	10.3029	0.783298	117.834	1.88546e-27	7.43752e-25	0.736064	1.7185	1.95106	2.2651	-4.55001	-4.55001	-4.55001	-4.55001
ENSG00000182389	785	CACNB4	-3.47224	3.71839	116.09	4.54323e-27	1.75319e-24	0.96611	1.31526	1.3912	0.81662	4.4969	4.19731	4.63698	4.93619
ENSG00000175147	200197	TMEM51-AS1	6.73188	1.54386	115.961	4.84735e-27	1.83075e-24	2.08391	3.05424	2.17845	2.56995	-3.3092	-3.61861	-2.6927	-4.55001
ENSG00000136160	1910	EDNRB	6.37561	4.44995	114.058	1.26583e-26	4.6812e-24	5.53446	3.53641	6.20126	5.36158	-1.35154	-1.1608	-0.397076	-0.6346
ENSG00000099377	80270	HSD3B7	4.15786	4.05036	113.866	1.39413e-26	5.05046e-24	4.16856	5.56473	4.731	5.0685	0.843061	1.05459	0.323096	1.0351
ENSG00000159433	57519	STARD9	3.3897	4.54586	113.202	1.94899e-26	6.9193e-24	4.7621	5.64936	5.65719	5.41626	1.95744	2.43256	1.96989	1.68267
ENSG00000111674	2026	ENO2	8.76626	6.78416	112.855	2.32122e-26	8.07921e-24	7.98619	8.81246	5.73234	6.94657	-0.12713	-1.59217	-2.0335	-0.547479
ENSG00000087076	51171	HSD17B14	7.90508	1.47841	111.439	4.74255e-26	1.61894e-23	1.39734	3.07716	2.08102	2.76267	-4.55001	-3.62203	-3.94152	-3.99456
ENSG00000105928	1687	GSDME	3.50868	4.13189	111.194	5.36642e-26	1.79734e-23	5.44886	5.14937	4.86093	4.36765	1.28024	1.82742	1.37627	1.5308
ENSG00000130529	54795	TRPM4	3.72056	4.33254	110.327	8.30764e-26	2.73091e-23	5.53853	5.45268	5.06563	4.70019	2.13996	1.24721	1.36377	1.10279
ENSG00000173391	4973	OLR1	5.36738	6.47738	109.769	1.10079e-25	3.55274e-23	7.05492	7.68624	7.73324	7.17136	1.05631	2.08494	1.0726	3.10148
ENSG00000138449	30061	SLC40A1	-3.38226	5.31551	108.589	1.99699e-25	6.33009e-23	2.17596	2.43716	3.4643	2.80819	6.14075	5.92432	6.3739	6.25407
ENSG00000166265	116159	CYYR1	7.56861	1.14453	108.41	2.18574e-25	6.80686e-23	2.75916	1.49089	2.37225	1.4657	-3.61729	-4.01266	-3.94152	-4.55001
ENSG00000163710	26577	PCOLCE2	11.2873	1.75392	107.995	2.6944e-25	8.24625e-23	0.845195	2.60098	3.49812	2.93672	-4.55001	-4.55001	-4.55001	-4.55001
ENSG00000129422	57509	MTUS1	5.67205	2.4388	107.002	4.44609e-25	1.33767e-22	1.96967	3.64501	3.75423	3.64286	-1.92546	-2.08716	-1.79058	-2.29995
ENSG00000106366	5054	SERPINE1	5.7155	3.85652	102.611	4.0788e-24	1.20671e-21	4.21534	5.9276	3.9937	4.19162	-0.591914	-1.04158	-1.23977	-0.425931
ENSG00000148143	58499	ZNF462	6.83048	1.48314	102.144	5.16211e-24	1.50217e-21	1.97928	3.13178	1.45468	2.72993	-4.00955	-3.31494	-3.51486	-3.28164
ENSG00000039560	26064	RAI14	7.86304	1.72785	99.8703	1.62714e-23	4.6586e-21	3.32422	3.14322	2.37225	1.20485	-3.61729	-4.55001	-3.51486	-3.99456
ENSG00000107338	6461	SHB	4.29871	4.90045	99.1684	2.3192e-23	6.53461e-21	6.23302	6.0168	5.17421	5.67954	1.51378	0.991689	0.746465	2.37153
ENSG00000156711	5603	MAPK13	3.74066	5.02835	98.9485	2.59151e-23	7.1878e-21	5.02591	6.58621	5.48497	6.11631	2.05496	2.30338	1.91953	2.44242
ENSG00000142303	81794	ADAMTS10	4.46521	4.53571	98.9095	2.64308e-23	7.21804e-21	6.11653	5.43727	4.90619	5.12036	1.04279	1.47425	-0.23619	1.31528
ENSG00000139354	283431	GAS2L3	3.1022	4.95801	97.1272	6.5013e-23	1.74855e-20	5.70559	4.98321	6.08196	6.15118	2.44759	2.75014	2.68389	2.89924
ENSG00000211899	3507	IGHM	-7.21032	3.10061	96.9974	6.94195e-23	1.8392e-20	-3.04433	-2.65301	-2.29492	-2.94669	5.23041	3.96255	3.01494	2.74384
ENSG00000107954	9148	NEURL1	-3.84901	4.03007	96.958	7.08149e-23	1.84858e-20	1.84907	1.21547	0.455956	0.430761	4.9362	5.06888	4.62786	5.04794
ENSG00000162444	116362	RBP7	-2.89163	4.77383	95.4841	1.49081e-22	3.78049e-20	2.71383	2.50966	3.24284	2.12822	5.51805	5.66478	5.66851	5.50113
ENSG00000162745	25903	OLFML2B	4.46586	5.84913	95.0547	1.85197e-22	4.63019e-20	6.64702	5.14084	7.47971	6.98968	2.51769	2.24595	2.47311	2.03292
ENSG00000185222	51186	TCEAL9	4.45928	1.56008	95.0129	1.89147e-22	4.66327e-20	2.48339	2.91311	2.41645	2.00853	-1.76181	-1.51071	-2.17224	-1.72114
ENSG00000150347	84159	ARID5B	2.3688	7.23218	94.6588	2.262e-22	5.50037e-20	8.1175	8.13609	7.86892	7.74715	5.47403	5.95824	5.15418	5.72707
ENSG00000135094	10993	SDS	5.15696	4.65756	93.3419	4.3997e-22	1.05539e-19	5.63363	4.38911	6.39735	5.37147	0.1751	-0.29812	0.27183	1.32686
ENSG00000101425	671	BPI	-4.2974	2.90377	93.2654	4.57318e-22	1.08238e-19	-1.59672	-0.222994	-0.541506	0.204336	4.17509	3.47263	3.86798	3.70194
ENSG00000130821	6535	SLC6A8	3.4257	5.81964	92.7007	6.08319e-22	1.42082e-19	6.91359	7.27634	5.76422	6.38169	3.2316	3.24532	2.89409	3.6196
ENSG00000137491	11309	SLCO2B1	9.85541	7.42462	92.0738	8.35052e-22	1.92507e-19	7.21825	6.04605	8.97074	9.35778	-1.15177	-0.404468	-3.51486	-1.54202
ENSG00000147488	9705	ST18	5.39329	2.56487	91.5543	1.08571e-21	2.47082e-19	4.09453	2.96989	3.37471	3.44312	-3.3092	-1.86841	-1.31817	-1.0477
ENSG00000055732	55283	MCOLN3	6.82967	-0.389509	90.3026	2.04386e-21	4.59248e-19	0.158235	0.92864	0.251524	0.79869	-4.00955	-4.01266	-4.55001	-4.55001
ENSG00000132199	55556	ENOSF1	3.46991	4.48995	90.0833	2.28338e-21	5.06653e-19	5.3547	5.61547	4.83571	5.53285	1.42213	1.34521	2.59534	1.91516
ENSG00000122254	9956	HS3ST2	10.7751	1.24782	89.6207	2.88483e-21	6.32206e-19	-0.060604	2.77775	2.49069	2.43723	-4.55001	-4.55001	-4.55001	-4.55001
ENSG00000247095	100506211	MIR210HG	9.03648	1.05302	88.7328	4.5191e-21	9.78274e-19	1.86988	3.03275	0.69004	1.60634	-4.55001	-4.55001	-3.94152	-4.55001
ENSG00000169902	8460	TPST1	4.46488	4.69034	88.5335	4.99807e-21	1.06892e-18	5.55549	6.28085	4.2365	5.75238	0.40385	1.63502	1.04154	1.38338
ENSG00000145555	4651	MYO10	3.33676	5.34938	88.0049	6.52937e-21	1.3798e-18	6.15108	6.7016	5.47437	6.26853	2.08825	3.00298	3.30378	2.88279
ENSG00000109107	230	ALDOC	3.89866	5.52629	87.9155	6.8312e-21	1.4266e-18	7.00081	6.76469	6.27213	4.97226	2.70102	2.48811	2.28038	2.66395
ENSG00000129538	6035	RNASE1	5.24853	4.68265	87.696	7.63277e-21	1.57546e-18	4.32303	5.6339	6.4351	5.45469	0.445549	0.977644	-0.962891	0.647373
ENSG00000119681	4053	LTBP2	4.37273	4.53724	87.6326	7.88149e-21	1.6081e-18	4.93871	4.30163	5.35897	6.42055	1.3696	1.16283	0.977346	0.931399
ENSG00000104951	259307	IL4I1	3.26653	5.10765	87.5358	8.27662e-21	1.66953e-18	6.31202	6.21114	5.55539	5.62212	2.347	3.35657	2.6738	2.13285
ENSG00000258227	23601	CLEC5A	3.28427	7.78255	87.4995	8.43003e-21	1.68136e-18	8.36239	8.74266	8.47642	8.9182	5.05798	6.15786	5.15418	4.57163
ENSG00000214193	79729	SH3D21	6.79397	6.68229	87.3959	8.88365e-21	1.75215e-18	7.87232	8.78311	5.09029	6.71843	0.960037	0.895161	0.705442	1.04214
ENSG00000152689	25780	RASGRP3	3.89597	3.72229	87.1043	1.02946e-20	2.00812e-18	4.65601	3.79793	4.4166	5.26241	1.04686	0.705536	0.0400667	1.04116
ENSG00000077585	7107	GPR137B	1.92291	6.48971	86.4564	1.42852e-20	2.75627e-18	7.28348	7.05221	6.9862	7.26268	5.31017	5.32884	5.07587	5.19099
ENSG00000154783	152273	FGD5	5.86697	2.88568	85.9775	1.81992e-20	3.4737e-18	3.16492	2.30758	4.75302	4.09576	-1.96534	-2.3451	-1.40108	-1.6288
ENSG00000171517	23566	LPAR3	6.08088	1.23685	85.9173	1.87621e-20	3.54305e-18	2.1075	2.46781	1.10903	2.70126	-2.48614	-3.62203	-3.94152	-3.28164
ENSG00000157654	445815	PALM2AKAP2	2.66149	4.6875	85.8447	1.94635e-20	3.63681e-18	5.6114	5.59971	5.23564	5.42286	3.20149	2.92135	2.2053	2.77798
ENSG00000185070	23768	FLRT2	8.74506	2.84873	85.4653	2.35798e-20	4.36006e-18	2.82805	3.36826	2.59851	5.08302	-4.55001	-4.55001	-3.51486	-3.02469
ENSG00000141655	8792	TNFRSF11A	5.76467	5.20658	84.9106	3.12158e-20	5.71249e-18	5.15235	4.57657	6.81513	6.88151	0.124651	0.934667	-0.440266	0.804667
ENSG00000113249	26762	HAVCR1	3.42088	2.29806	84.5984	3.65552e-20	6.62134e-18	3.44009	3.05714	3.04233	3.08833	-0.12713	-0.0767813	-0.730689	0.0356602
ENSG00000149257	871	SERPINH1	4.14799	5.86142	84.5479	3.75023e-20	6.72428e-18	6.7358	7.60652	6.25702	5.96023	1.73168	2.88794	2.42578	3.15116
ENSG00000128284	80833	APOL3	-2.87535	5.68173	84.2699	4.31626e-20	7.6618e-18	4.10774	3.06518	3.93982	3.07349	6.34769	6.65613	6.69373	6.23653
ENSG00000135047	1514	CTSL	2.71863	7.2176	84.0124	4.91684e-20	8.64146e-18	7.35397	7.8706	7.89649	8.63542	5.24229	5.08125	5.57738	5.23696
ENSG00000120254	25902	MTHFD1L	4.0592	4.55624	83.9296	5.12705e-20	8.92258e-18	4.96917	4.66123	5.66809	6.12893	0.72493	1.55214	1.02576	2.06092
ENSG00000176046	26471	NUPR1	7.3644	2.74347	83.7925	5.49535e-20	9.47067e-18	4.08795	4.31324	3.68307	1.78989	-3.49866	-2.3451	-2.6927	-4.55001
ENSG00000226321	728763	CROCC2	-5.40008	0.26068	83.6197	5.99725e-20	1.02363e-17	-3.86009	-3.92252	-3.59142	-2.72299	1.30774	1.31759	0.67561	1.36811
ENSG00000072694	2213	FCGR2B	2.88924	6.33625	83.0706	7.91734e-20	1.33848e-17	7.34299	6.93845	7.5885	6.52294	4.05477	4.75297	4.3042	3.77164
ENSG00000162496	9249	DHRS3	5.0209	4.70116	81.7195	1.5684e-19	2.62648e-17	5.92968	5.26384	5.84731	5.48724	-0.0672589	-0.441734	0.0400667	1.8684
ENSG00000166033	5654	HTRA1	4.96473	4.60865	81.5153	1.73906e-19	2.88505e-17	5.68372	3.58476	6.16244	5.75471	0.42485	0.905288	-0.0574367	1.01964
ENSG00000112033	5467	PPARD	2.80902	7.06168	81.3257	1.91418e-19	3.14618e-17	7.96352	8.10839	7.25186	8.00687	4.89729	4.93536	4.4966	5.66115
ENSG00000166681	27018	BEX3	3.9168	2.36582	81.2021	2.0378e-19	3.31863e-17	3.49472	3.23161	3.39419	2.89091	0.0181317	-1.09995	-0.314391	-1.23924
ENSG00000134531	2012	EMP1	2.78964	6.52083	80.479	2.93807e-19	4.74124e-17	7.31608	7.20808	7.77376	6.85356	3.81636	4.43816	4.69302	4.96888
ENSG00000163736	5473	PPBP	-7.50791	1.72985	80.3846	3.08185e-19	4.92845e-17	-4.55001	-2.96782	-4.55001	-3.47561	3.30791	1.13197	3.24668	2.20023
ENSG00000197879	4641	MYO1C	2.05771	5.39009	80.2985	3.21908e-19	5.10196e-17	5.9414	6.37563	6.04504	5.90526	4.06569	4.18514	3.90512	3.92207
ENSG00000167994	5866	RAB3IL1	5.81466	3.6021	79.8546	4.03002e-19	6.33071e-17	2.45612	4.15676	5.04729	5.28235	-1.50195	-0.60124	-1.68291	-0.93282
ENSG00000160179	9619	ABCG1	4.04272	6.6305	79.575	4.64264e-19	7.22908e-17	8.2851	7.54489	6.49076	7.30973	4.15951	2.87284	2.85889	3.70416
ENSG00000100600	5641	LGMN	5.52966	6.05557	79.0393	6.08878e-19	9.39844e-17	5.75748	5.8731	8.01106	7.22877	0.619577	0.890371	2.0886	1.92281
ENSG00000242550	5273	SERPINB10	-4.51411	2.22596	78.4757	8.099e-19	1.22876e-16	-1.28927	-0.388836	-2.03474	-1.71909	3.55817	3.31162	2.52455	3.02974
ENSG00000073712	10979	FERMT2	5.85291	1.69713	78.0418	1.00885e-18	1.51763e-16	2.1075	1.54938	3.50325	2.76276	-3.61729	-2.21037	-2.4976	-3.02469
ENSG00000185477	285513	GPRIN3	2.15735	7.57878	77.924	1.07085e-18	1.59736e-16	8.59192	7.93413	8.08417	8.44088	5.77321	6.41598	6.20592	6.05051
ENSG00000107130	23413	NCS1	9.15164	1.15745	77.763	1.16175e-18	1.71066e-16	0.66639	3.00793	0.843627	2.65218	-4.55001	-4.55001	-4.55001	-3.99456
ENSG00000103855	80381	CD276	5.26378	3.30608	77.7557	1.16608e-18	1.71066e-16	2.84576	3.59034	4.64338	5.03391	-1.03248	-0.36814	-1.90693	-0.680216
ENSG00000006283	8913	CACNA1G	10.3489	2.3337	77.463	1.35234e-18	1.96766e-16	3.06015	4.64925	1.12244	2.2119	-4.55001	-4.01266	-4.55001	-4.55001
ENSG00000159261	23562	CLDN14	9.42634	-0.073224	77.1009	1.62445e-18	2.34436e-16	0.489401	1.80122	-0.419926	0.903074	-4.55001	-4.55001	-4.55001	-4.55001
ENSG00000115414	2335	FN1	7.51395	9.87342	76.6718	2.01864e-18	2.88975e-16	10.1116	8.45499	12.1472	10.5213	1.765	4.15269	3.25046	3.36276
ENSG00000170439	196410	METTL7B	7.55589	4.87657	76.2007	2.56245e-18	3.63888e-16	2.15067	6.89531	5.96173	5.58005	-1.50195	-1.43361	-1.58272	-1.54202
ENSG00000132170	5468	PPARG	4.21965	5.44086	76.0052	2.82918e-18	3.98577e-16	5.25085	6.77882	5.95659	6.90343	1.38039	2.99292	1.78536	1.93799
ENSG00000118257	8828	NRP2	4.04515	5.57669	75.6484	3.38958e-18	4.73767e-16	5.75435	5.22743	7.27074	6.83296	2.64842	2.58857	1.84953	2.59841
ENSG00000175315	1474	CST6	5.04064	1.45833	75.2384	4.17171e-18	5.78532e-16	2.44229	1.25818	3.08404	2.29738	-1.96534	-2.84667	-2.0335	-2.61728
ENSG00000196935	57522	SRGAP1	3.65728	5.1701	74.7094	5.45351e-18	7.50429e-16	6.60884	5.46032	6.20493	5.68443	1.64753	3.24816	1.97812	2.23689
ENSG00000170379	285966	TCAF2	4.19011	4.54125	74.6892	5.5098e-18	7.52342e-16	5.19998	6.40384	4.67849	4.88249	1.712	1.43017	0.28727	1.39101
ENSG00000186205	64757	MTARC1	-2.21329	5.01253	73.6405	9.3721e-18	1.26996e-15	3.78012	3.62031	3.27956	3.34689	5.53141	6.09939	5.57316	5.63924
ENSG00000130158	57572	DOCK6	4.02248	3.88975	73.2618	1.13546e-17	1.52693e-15	4.4768	5.75566	3.59986	4.53744	0.707897	0.663513	1.04154	0.804667
ENSG00000124225	56937	PMEPA1	3.78528	2.0114	72.9507	1.32932e-17	1.76095e-15	3.17332	2.60115	2.99938	2.79015	-0.388817	-0.688135	-1.90693	-0.590382
ENSG00000160271	5900	RALGDS	3.0547	8.06256	72.9346	1.34019e-17	1.7622e-15	8.91984	9.65574	8.01473	8.48938	5.59824	5.81304	5.64107	6.23479
ENSG00000125733	9322	TRIP10	3.10009	4.27286	72.7895	1.44242e-17	1.88268e-15	5.73496	5.11104	5.00268	4.21547	2.04142	2.24595	1.6165	2.12199
ENSG00000074706	26034	IPCEF1	-2.60162	5.8905	72.6892	1.51765e-17	1.96641e-15	3.50473	3.98288	4.3801	4.26528	6.89948	7.04135	6.5042	6.03162
ENSG00000113657	1809	DPYSL3	6.79029	3.59426	72.4873	1.68109e-17	2.16239e-15	5.75887	3.86132	4.05266	3.38722	-4.00955	-1.43361	-1.79058	-1.72114
ENSG00000161791	91010	FMNL3	2.40459	6.93915	72.1653	1.97905e-17	2.50929e-15	7.60706	7.19001	7.92186	7.92005	5.44666	5.72332	4.94152	4.85247
ENSG00000198848	1066	CES1	-3.73135	4.48733	71.8982	2.26587e-17	2.85259e-15	2.32343	0.153992	1.26222	2.06797	5.48748	5.49226	5.21684	5.30731
ENSG00000197353	137797	LYPD2	-7.71608	0.602289	71.5834	2.65786e-17	3.32251e-15	-4.55001	-4.55001	-4.55001	-3.53622	1.53325	2.2692	1.69843	-0.144426
ENSG00000007312	974	CD79B	-3.70983	2.72913	71.3645	2.96965e-17	3.67773e-15	-0.467384	0.0230646	0.518133	-0.479813	3.88806	3.73098	3.86354	2.69108
ENSG00000174705	285590	SH3PXD2B	3.30923	5.53814	71.3554	2.98345e-17	3.67773e-15	6.71546	6.13281	6.1379	6.52251	2.53711	2.99989	2.26702	3.96159
ENSG00000129521	112399	EGLN3	6.75761	3.69323	71.0913	3.41077e-17	4.17548e-15	4.82474	5.69994	3.25506	3.65726	-0.976337	-3.06189	-1.48905	-3.02469
ENSG00000088367	2036	EPB41L1	5.24136	1.23287	70.9834	3.60242e-17	4.3799e-15	1.94046	2.97843	0.967646	2.19143	-2.33729	-3.06189	-2.32577	-3.02469
ENSG00000174697	3952	LEP	8.35392	4.27854	70.9651	3.63602e-17	4.39068e-15	4.7621	6.71189	3.85804	3.04715	-2.20237	-2.3451	-2.6927	-3.99456
ENSG00000019144	23187	PHLDB1	5.41389	3.45541	70.7447	4.06585e-17	4.87655e-15	3.3831	4.0753	3.94172	5.42554	-0.550336	-0.441734	-2.6927	-0.776018
ENSG00000142627	1969	EPHA2	6.49365	0.0981253	70.5091	4.5816e-17	5.45825e-15	0.542223	0.760555	0.299522	1.99284	-4.00955	-4.01266	-4.55001	-3.59451
ENSG00000117394	6513	SLC2A1	4.00918	5.77592	70.4443	4.73453e-17	5.60285e-15	6.63339	7.60837	5.70964	6.04235	2.53049	2.01102	2.50658	3.36265
ENSG00000204388	3304	HSPA1B	4.34476	9.248	70.2298	5.27831e-17	6.20499e-15	9.74998	11.1326	8.50258	10.1888	5.70936	6.40334	5.63588	5.37917
ENSG00000060982	586	BCAT1	2.89971	8.41536	70.0964	5.64756e-17	6.59539e-15	9.47199	9.12183	9.36377	8.91395	5.99698	5.63153	7.16548	6.04203
ENSG00000171954	126410	CYP4F22	-5.0788	0.104294	69.9978	5.93693e-17	6.888e-15	-3.86009	-2.65301	-3.27792	-3.95584	1.3144	0.698188	1.40095	0.491527
ENSG00000188060	115273	RAB42	5.69577	2.68856	69.7371	6.77604e-17	7.81049e-15	2.06301	2.70124	4.70583	3.77195	-2.07899	-1.43361	-2.4976	-1.54202
ENSG00000003436	7035	TFPI	5.10053	2.51348	69.6786	6.9798e-17	7.99345e-15	3.97715	3.99781	2.20591	3.00086	-0.771359	-2.65943	-1.31817	-1.72114
ENSG00000159208	148523	CIART	4.90371	0.828664	69.4534	7.82415e-17	8.90298e-15	1.05967	2.48589	1.21294	1.86944	-2.65214	-2.49372	-3.51486	-2.44991
ENSG00000145685	10184	LHFPL2	3.09329	7.63519	69.4372	7.88865e-17	8.91919e-15	8.28377	7.8158	8.91406	8.65882	5.77934	5.88112	4.90845	4.52591
ENSG00000141458	4864	NPC1	2.00968	6.88221	69.3697	8.16338e-17	9.1714e-15	7.30642	7.74819	7.14561	7.91313	5.63296	5.64119	5.57425	5.34554
ENSG00000222009	149478	BTBD19	2.83165	5.31841	69.2959	8.47448e-17	9.46104e-15	6.29257	6.08368	5.66523	6.373	2.50295	3.28293	3.08134	3.96159
ENSG00000198682	9060	PAPSS2	2.25152	5.84882	68.8251	1.07595e-16	1.1937e-14	6.95253	6.40325	6.74671	6.0248	4.3758	4.6153	4.09671	4.14933
ENSG00000151135	90488	TMEM263	2.23317	4.14548	68.5593	1.23117e-16	1.35743e-14	5.1428	4.97799	4.78504	4.47768	2.67057	2.48315	2.68891	2.70888
ENSG00000168615	8754	ADAM9	1.62516	8.15618	68.1013	1.55305e-16	1.70174e-14	8.65596	8.77019	8.79569	8.77815	7.01522	6.95282	7.14263	7.35978
ENSG00000134369	89796	NAV1	2.93529	7.05889	67.577	2.02619e-16	2.20656e-14	8.21642	7.73478	7.81743	7.69539	5.52779	5.21522	3.78368	4.72167
ENSG00000041353	5874	RAB27B	-6.28402	1.373	67.5062	2.10021e-16	2.27322e-14	-3.3953	-3.48668	-3.02053	-3.21155	3.53421	1.38129	1.80399	1.34655
ENSG00000136052	84102	SLC41A2	2.82354	3.50998	67.2817	2.35361e-16	2.53205e-14	4.83932	3.79276	3.91308	4.47598	1.55246	1.63502	1.59527	1.23154
ENSG00000092068	23428	SLC7A8	6.5681	5.19308	67.0906	2.59308e-16	2.77288e-14	4.50327	4.09607	6.53497	7.29415	0.146308	0.190079	-1.14027	-0.989118
ENSG00000107719	27143	PALD1	6.07537	3.76574	66.8636	2.9096e-16	3.09051e-14	4.54147	2.12731	5.2654	5.357	-2.20237	-1.22432	-1.48905	-0.425931
ENSG00000099814	283638	CEP170B	4.85714	2.96178	66.7126	3.14123e-16	3.29941e-14	2.99059	3.7806	3.08746	4.90472	-1.15177	-0.7806	-1.79058	-0.144426
ENSG00000122861	5328	PLAU	4.55427	4.35967	66.5605	3.39318e-16	3.54308e-14	5.49062	4.75994	5.5841	5.2258	0.185227	-0.564194	0.217285	1.95554
ENSG00000142549	402665	IGLON5	5.82538	-0.872015	66.2746	3.92272e-16	4.07206e-14	0.318234	0.324469	-0.541506	0.0308732	-4.55001	-4.55001	-4.55001	-3.28164
ENSG00000176049	9832	JAKMIP2	6.58541	4.00016	65.5746	5.59567e-16	5.77493e-14	2.67296	5.09882	5.00779	5.74805	-0.509922	-1.1608	-2.32577	-3.02469
ENSG00000049759	23327	NEDD4L	2.71986	5.48961	65.3938	6.13325e-16	6.29314e-14	6.51161	6.9224	5.54656	5.72116	3.65021	3.62684	3.32328	3.6522
ENSG00000169604	84168	ANTXR1	5.23313	0.534385	65.3699	6.208e-16	6.33323e-14	1.29332	1.11059	2.33818	0.585178	-2.65214	-3.31494	-3.186	-3.59451
ENSG00000108846	8714	ABCC3	1.99865	7.03645	64.8004	8.28835e-16	8.35946e-14	7.69636	7.24815	8.10131	7.68567	5.86202	5.92386	5.40813	5.6135
ENSG00000169495	203100	HTRA4	4.08474	0.60024	64.6743	8.83613e-16	8.86159e-14	1.21415	1.29967	1.28624	2.04701	-3.05547	-1.97364	-2.0335	-2.29995
ENSG00000122884	5033	P4HA1	2.3279	7.15825	64.6253	9.05844e-16	9.03351e-14	8.22579	8.25455	7.66331	7.18371	5.3457	5.51662	5.93198	5.40679
ENSG00000154736	11096	ADAMTS5	-4.15636	3.92785	64.1738	1.13913e-15	1.12965e-13	0.191686	-1.04505	1.57657	0.984639	4.92703	4.83863	5.11183	4.42584
ENSG00000103381	55313	CPPED1	-1.95965	8.22419	64.1071	1.17838e-15	1.15566e-13	6.92638	6.75633	7.42396	6.45721	8.92841	8.79804	9.01518	8.82401
ENSG00000169860	5028	P2RY1	2.3522	3.55748	63.8797	1.32256e-15	1.28994e-13	4.09674	4.71205	4.0666	4.21885	1.82152	1.99018	1.9863	2.02584
ENSG00000147872	123	PLIN2	3.44678	8.07297	63.7211	1.43342e-15	1.39042e-13	8.70827	9.82128	8.36182	8.32772	5.00319	5.60892	6.16011	4.84453
ENSG00000140451	80119	PIF1	6.11891	2.25521	63.3149	1.76163e-15	1.6995e-13	3.41906	4.3286	1.05413	2.24538	-2.48614	-2.84667	-2.32577	-2.44991
ENSG00000196739	85301	COL27A1	8.38095	3.69931	63.0886	1.97615e-15	1.89614e-13	5.63059	5.43262	1.44405	3.02804	-2.33729	-3.31494	-3.51486	-3.59451
ENSG00000167601	558	AXL	3.80113	3.63789	62.8256	2.25842e-15	2.15533e-13	5.47965	3.52188	4.50053	3.82165	0.445549	0.96346	0.494582	1.06181
ENSG00000179921	151306	GPBAR1	-2.6556	5.6697	62.4739	2.7e-15	2.54935e-13	3.2227	3.86593	4.16543	3.80827	6.81601	6.78705	5.5535	6.34369
ENSG00000154310	23043	TNIK	2.68583	4.5189	61.9525	3.51844e-15	3.30454e-13	5.8008	5.17561	4.78287	5.29519	2.64842	2.54637	3.1375	1.96045
ENSG00000225968	392617	ELFN1	6.73152	-0.0354321	61.8825	3.64567e-15	3.40602e-13	1.84907	1.0142	-0.344217	0.359163	-3.61729	-4.01266	-4.55001	-4.55001
ENSG00000143217	81607	NECTIN4	3.97214	1.32445	61.6788	4.04303e-15	3.74883e-13	3.00006	1.9476	1.98888	1.5645	-1.28183	-1.86841	-1.40108	-1.8198
ENSG00000248905	342184	FMN1	2.52372	7.6267	61.6731	4.05485e-15	3.74883e-13	8.4336	7.64827	8.54843	8.73483	5.65932	6.50589	5.45897	5.61232
ENSG00000185022	23764	MAFF	3.04482	4.59019	61.5004	4.4266e-15	4.07133e-13	5.61295	6.11791	4.78709	4.6905	1.91354	2.56997	2.21229	2.72647
ENSG00000225572	100506413	DOCK4-AS1	4.47868	-0.267845	61.2441	5.04183e-15	4.61328e-13	1.02297	0.0280098	0.43462	0.903074	-3.05547	-4.01266	-3.186	-2.80665
ENSG00000198814	2710	GK	2.09993	6.69863	60.9367	5.89412e-15	5.36546e-13	7.509	7.85659	6.78851	7.22164	5.24941	5.07173	5.5451	5.28261
ENSG00000114812	7433	VIPR1	-3.26904	4.85709	60.8696	6.0983e-15	5.52301e-13	2.08916	1.54823	3.36155	2.1496	5.97295	5.75102	5.09399	5.88427
ENSG00000178573	4094	MAF	2.82138	6.47859	60.8442	6.17743e-15	5.56627e-13	6.80431	6.55049	7.9245	7.46307	5.0605	4.16978	4.20053	4.23168
ENSG00000102760	28984	RGCC	2.58923	6.1848	60.7202	6.57908e-15	5.89825e-13	7.46991	6.65275	6.72957	6.84512	3.84975	4.1354	4.10048	5.08335
ENSG00000196092	5079	PAX5	-7.44538	-0.346708	60.6531	6.80714e-15	6.07204e-13	-3.86009	-4.55001	-4.55001	-4.55001	1.54289	0.572993	-0.530729	-0.112807
ENSG00000152256	5163	PDK1	2.41019	6.25505	60.5742	7.08575e-15	6.28895e-13	7.28647	7.54367	6.37427	6.4686	4.4922	4.34856	4.8008	4.70706
ENSG00000154358	84033	OBSCN	2.3588	4.10887	60.5199	7.28381e-15	6.43258e-13	4.8971	5.05836	4.43741	4.93882	2.97399	2.34539	2.44804	2.08293
ENSG00000151012	23657	SLC7A11	4.62222	3.88218	60.3723	7.85097e-15	6.89914e-13	4.73961	5.51931	2.72403	5.0921	-0.189593	-0.404468	0.375097	0.869424
ENSG00000162723	89886	SLAMF9	5.2149	1.65881	60.2166	8.4974e-15	7.43041e-13	2.86143	3.37112	2.35532	0.851826	-2.20237	-1.86841	-2.17224	-3.28164
ENSG00000182749	164091	PAQR7	-2.02685	4.40264	60.1371	8.84748e-15	7.69861e-13	3.46247	2.76512	2.95373	2.97762	5.19276	5.08005	5.07525	4.98217
ENSG00000071242	6196	RPS6KA2	2.58395	4.78649	60.1103	8.96889e-15	7.76618e-13	5.25085	6.07525	5.26086	5.50186	3.40013	2.53203	2.46142	3.2966
ENSG00000153707	5789	PTPRD	7.38772	0.954521	59.8765	1.01001e-14	8.70323e-13	2.90242	2.40584	0.67192	0.0308732	-4.00955	-4.01266	-4.55001	-3.59451
ENSG00000118922	11278	KLF12	-3.43175	5.10303	59.8579	1.01957e-14	8.74319e-13	2.15067	1.21547	3.47479	2.47158	6.124	5.9398	6.19184	5.56178
ENSG00000138829	2201	FBN2	-2.71437	6.12004	59.5968	1.16422e-14	9.9356e-13	3.70334	3.91792	3.87398	4.94806	6.16786	7.09439	7.09804	7.0996
ENSG00000136854	6812	STXBP1	3.12329	1.62155	59.4641	1.24547e-14	1.05781e-12	2.51676	2.48205	2.21157	2.60137	-0.47061	-0.985467	-0.962891	-0.112807
ENSG00000164265	117156	SCGB3A2	-4.76813	-1.03555	59.1029	1.49638e-14	1.26487e-12	-3.3953	-3.48668	-4.55001	-3.95584	0.124651	-0.29812	-0.0574367	-0.505815
ENSG00000174837	2015	ADGRE1	-2.46975	5.58673	59.0869	1.5086e-14	1.26915e-12	4.37755	3.66895	4.12267	2.99693	6.57956	6.00155	6.24434	6.49174
ENSG00000108828	10493	VAT1	1.88472	6.448	58.9459	1.6207e-14	1.35703e-12	6.88959	7.40882	7.24709	6.77004	5.2548	5.45142	4.82427	5.27257
ENSG00000176171	664	BNIP3	3.02894	3.95353	58.8352	1.71448e-14	1.42881e-12	4.93993	5.41448	4.32321	4.08655	1.35818	1.44393	2.32621	1.75301
ENSG00000095397	25861	WHRN	4.61442	4.78121	58.7825	1.76099e-14	1.46072e-12	5.42445	6.80276	3.65394	5.46326	0.885037	1.23546	0.6468	1.58964
ENSG00000143369	1893	ECM1	3.02231	2.44038	58.7554	1.7854e-14	1.47408e-12	2.46982	3.36135	3.77772	3.17428	0.270994	0.307026	0.160597	0.406799
ENSG00000135424	3679	ITGA7	5.79683	5.28659	58.7275	1.8109e-14	1.4882e-12	4.02664	7.64844	4.8007	5.95062	0.465955	0.813381	0.494582	0.170264
ENSG00000067836	79641	ROGDI	-2.01939	5.2038	58.528	2.00422e-14	1.63949e-12	4.02588	3.7074	3.96236	3.75348	5.62514	5.45459	6.30083	6.0076
ENSG00000168994	221749	PXDC1	3.31021	2.64015	58.4643	2.07015e-14	1.68565e-12	3.44666	2.69679	3.69949	3.89148	0.292862	0.517184	-0.69259	0.50606
ENSG00000205517	57139	RGL3	4.59902	1.67604	58.2399	2.32027e-14	1.88069e-12	1.29332	2.74809	1.82636	3.55148	-1.66989	-1.86841	-1.68291	-1.9257
ENSG00000161958	2256	FGF11	4.5652	2.96544	58.0033	2.61673e-14	2.11134e-12	4.75036	4.40987	2.49043	2.61895	-0.290382	-0.463031	-0.847927	-0.778001
ENSG00000203485	64423	INF2	2.66469	7.27431	57.8098	2.88727e-14	2.31909e-12	8.18705	8.50573	7.65743	7.73394	5.67364	5.41735	4.28417	5.79584
ENSG00000108984	5608	MAP2K6	-2.24739	3.78891	57.7498	2.97674e-14	2.38018e-12	2.18429	2.46781	2.5613	1.74388	4.64552	4.53844	4.54999	4.28607
ENSG00000235865	57000	GSN-AS1	2.69149	4.02823	57.4014	3.55348e-14	2.8286e-12	5.21968	5.21085	3.85824	4.59623	2.27284	1.9111	2.20481	2.14415
ENSG00000133800	10894	LYVE1	5.19078	3.27891	57.2776	3.78436e-14	2.99893e-12	3.65619	2.00724	5.01442	4.7277	-0.976337	-0.199076	-0.842123	-1.8198
ENSG00000144476	57007	ACKR3	4.01221	5.31184	57.2053	3.92604e-14	3.09739e-12	7.33421	5.07068	5.5043	5.87883	1.91354	2.89543	1.78536	2.01156
ENSG00000090924	64857	PLEKHG2	2.30544	7.81984	57.1798	3.9773e-14	3.12394e-12	8.8373	8.8279	7.8829	8.47382	5.99566	6.28915	5.72397	6.77324
ENSG00000138821	64116	SLC39A8	3.20327	7.18941	57.1385	4.06169e-14	3.17617e-12	8.06036	7.11867	8.17663	8.48368	3.88427	5.64603	4.86587	4.35694
ENSG00000108622	3384	ICAM2	-2.13894	4.75652	56.4547	5.75096e-14	4.45787e-12	3.2777	3.02728	3.82454	3.01335	5.5899	5.71129	5.27045	5.20726
ENSG00000162066	51005	AMDHD2	2.09635	6.05198	56.3953	5.92704e-14	4.57439e-12	6.59558	7.26019	6.29221	6.66902	4.67282	4.78411	4.18068	4.88276
ENSG00000154065	147463	ANKRD29	3.90149	0.0808862	56.2917	6.24782e-14	4.80109e-12	0.12399	0.892944	1.33312	1.23183	-2.33729	-2.49372	-2.91837	-2.61728
ENSG00000107816	84445	LZTS2	3.25957	5.6973	56.2291	6.44985e-14	4.93497e-12	6.5708	7.33883	5.45945	6.22604	3.40806	3.62007	2.31975	3.51978
ENSG00000185100	122622	ADSS1	3.77261	4.57469	56.1759	6.62676e-14	5.04857e-12	6.54111	5.35767	4.54973	4.32757	1.65377	1.63502	1.37627	2.10192
ENSG00000111817	29940	DSE	1.81143	8.25796	56.0818	6.95161e-14	5.27342e-12	9.11665	8.47657	8.87793	9.03374	6.95131	6.99032	6.80397	7.49569
ENSG00000155760	8324	FZD7	3.93117	0.837481	55.8446	7.84333e-14	5.92455e-12	1.81728	2.04839	1.40069	1.60634	-1.58348	-1.36042	-3.186	-2.44991
ENSG00000107104	23189	KANK1	4.34457	3.3258	55.7752	8.12492e-14	6.08546e-12	4.3858	2.62838	4.28499	4.89631	0.0987494	-0.136633	-1.40108	0.628789
ENSG00000172889	51162	EGFL7	3.38598	1.93026	55.6361	8.72065e-14	6.477e-12	2.70806	3.40319	2.80939	1.86082	-0.189593	-0.479988	-0.842123	-0.6346
ENSG00000177324	139105	BEND2	-8.19305	-1.19562	55.5592	9.06884e-14	6.70754e-12	-4.55001	-4.55001	-4.55001	-4.55001	0.270994	-1.59217	0.244815	-0.826415
ENSG00000164849	115330	GPR146	4.4435	2.3215	55.5261	9.22265e-14	6.793e-12	3.47723	4.09216	1.70571	2.7512	-0.593602	-0.809536	-1.7293	-1.44355
ENSG00000095970	54209	TREM2	5.22995	2.9977	55.4137	9.76555e-14	7.16315e-12	2.66703	2.04025	4.78709	4.58592	-1.28183	-1.04158	-1.90693	-0.6346
ENSG00000128805	58504	ARHGAP22	2.54777	4.75019	55.3401	1.01378e-13	7.40561e-12	4.6937	5.44961	5.50877	6.10131	3.24347	3.24532	2.68389	2.62697
ENSG00000110665	29125	C11orf21	-2.11678	5.9873	55.2694	1.0509e-13	7.64527e-12	4.57037	5.08261	4.32757	4.12663	6.64954	6.34048	7.09757	6.55315
ENSG00000171388	8862	APLN	7.36133	0.602205	55.2475	1.06267e-13	7.69936e-12	2.74796	1.62748	0.041765	0.283825	-4.00955	-4.55001	-3.51486	-4.55001
ENSG00000221955	84561	SLC12A8	4.78803	2.58788	54.9575	1.23166e-13	8.88749e-12	3.30906	4.74621	2.14153	2.37808	-1.28183	-0.985467	-0.962891	-1.30919
ENSG00000140022	85439	STON2	-3.11847	3.40994	54.867	1.28969e-13	9.26855e-12	0.191686	1.0142	1.0955	1.84343	4.50345	4.63109	4.01112	3.64297
ENSG00000166920	84419	C15orf48	5.02023	3.34213	54.4648	1.58261e-13	1.12823e-11	5.23919	4.5856	3.3588	2.73201	-1.21534	-1.43361	-0.962891	0.339819
ENSG00000052795	57600	FNIP2	1.89799	8.0266	54.1854	1.82433e-13	1.29535e-11	8.30207	9.179	8.23169	8.81018	6.75124	6.97619	6.64258	6.75327
ENSG00000138031	109	ADCY3	4.77863	7.22841	54.1468	1.86056e-13	1.31581e-11	8.47962	9.21013	7.00912	6.31116	3.56533	3.72303	2.16343	3.67744
ENSG00000071205	79658	ARHGAP10	2.38024	5.65	54.0945	1.91079e-13	1.34065e-11	5.99271	5.90201	6.2452	7.10406	4.08726	4.30247	3.56359	4.02515
ENSG00000100095	23544	SEZ6L	-3.59743	4.01483	53.8732	2.13855e-13	1.48475e-11	1.35368	-0.00528315	2.30329	0.585178	5.27807	4.59359	4.79663	4.83443
ENSG00000024422	30846	EHD2	7.93373	2.03441	53.8707	2.14126e-13	1.48475e-11	3.32044	4.23191	-0.203766	1.5645	-3.61729	-4.01266	-3.51486	-3.99456
ENSG00000005448	84058	WDR54	2.93162	3.32151	53.8416	2.1732e-13	1.50103e-11	4.57988	4.6412	3.67456	3.17428	1.40173	1.17519	1.10301	1.23154
ENSG00000164440	167838	TXLNB	2.91974	2.37393	53.6826	2.35644e-13	1.62128e-11	3.31666	2.8893	3.63067	2.76267	-0.12713	0.73205	0.494582	-0.0219063
ENSG00000253882	154761	LOC154761	2.92169	2.80841	53.2367	2.95687e-13	2.02654e-11	3.72241	4.25691	3.34077	2.80743	0.732024	0.995876	0.637691	0.536289
ENSG00000165092	216	ALDH1A1	-3.53027	5.76024	52.9892	3.35394e-13	2.28984e-11	3.78506	1.79156	3.75853	1.96095	6.7831	6.27953	6.83656	6.59653
ENSG00000173546	1464	CSPG4	2.77264	2.31246	52.8145	3.66583e-13	2.49319e-11	2.83484	3.28188	3.15741	3.13859	0.221445	0.888721	-0.280244	0.43253
ENSG00000182372	2055	CLN8	2.00184	6.59184	52.7922	3.7077e-13	2.51204e-11	7.25652	7.80459	6.77955	7.03459	5.62539	5.16411	5.16221	5.05527
ENSG00000261594	100507050	TPBGL	6.17515	0.0969306	52.713	3.86022e-13	2.60543e-11	-0.183878	-0.110036	1.23779	2.04701	-4.00955	-4.55001	-3.51486	-3.59451
ENSG00000145287	51316	PLAC8	-2.59145	5.50714	52.6083	4.07173e-13	2.73777e-11	3.78506	4.15488	3.79665	2.67693	6.22548	6.34356	6.73132	5.63287
ENSG00000198574	117157	SH2D1B	-4.35772	0.76985	52.5296	4.23805e-13	2.83886e-11	-2.76225	-2.12804	-2.15897	-2.52937	2.63947	1.2933	1.21859	0.837409
ENSG00000077782	2260	FGFR1	2.91416	4.26973	52.4424	4.43049e-13	2.95226e-11	4.88349	5.77177	4.1651	5.0912	1.59013	2.68681	1.89368	2.33187
ENSG00000013619	10046	MAMLD1	7.50987	4.00468	52.4379	4.44062e-13	2.95226e-11	5.85921	5.23829	0.57774	4.92655	-2.83976	-3.06189	-2.4976	-1.23924
ENSG00000172985	344558	SH3RF3	3.26352	4.55134	52.298	4.7686e-13	3.15849e-11	6.14776	5.28809	4.07696	5.42651	2.00702	2.72934	1.48416	2.12862
ENSG00000160460	57731	SPTBN4	6.55477	0.877817	52.1687	5.09324e-13	3.36097e-11	2.31146	2.63919	-0.926969	1.47702	-3.3092	-4.01266	-3.51486	-3.99456
ENSG00000184292	4070	TACSTD2	7.7363	-0.23548	51.7025	6.45792e-13	4.22684e-11	1.70593	0.92864	-1.53644	0.283825	-4.55001	-4.01266	-4.55001	-4.55001
ENSG00000260314	4360	MRC1	4.44073	6.17143	51.6995	6.46781e-13	4.22684e-11	7.33327	5.75814	7.75115	6.9105	2.69671	3.75794	1.50707	1.41627
ENSG00000136830	64855	NIBAN2	1.63862	8.10713	51.6968	6.47682e-13	4.22684e-11	8.55102	8.8663	8.29031	9.00779	7.11873	7.17219	6.80223	7.14465
ENSG00000130203	348	APOE	8.61557	5.1705	51.6526	6.62418e-13	4.30717e-11	4.11429	4.60167	2.6974	7.90187	-2.65214	-2.65943	-1.58272	-2.03999
ENSG00000186642	5138	PDE2A	5.4737	4.83223	51.4853	7.21365e-13	4.67334e-11	6.73991	6.16756	3.68189	4.96659	-0.591914	-0.829154	0.324387	1.43018
ENSG00000162746	127943	FCRLB	3.73431	2.10781	51.264	8.07416e-13	5.2118e-11	2.46982	3.92235	2.5613	2.43142	-0.591914	-0.0767813	-0.962891	-1.23924
ENSG00000168497	8436	CAVIN2	-3.7343	2.21548	51.2502	8.13129e-13	5.22966e-11	-0.520565	-0.679952	-0.10673	-1.0656	3.85169	1.82742	3.29393	2.7177
ENSG00000150054	143098	MPP7	-3.4805	6.90884	51.2179	8.26608e-13	5.29715e-11	5.0049	3.60971	4.82243	2.71567	7.42314	7.41806	8.30091	7.80771
ENSG00000100558	26499	PLEK2	4.76153	0.719656	51.1541	8.5394e-13	5.45262e-11	1.04143	0.351022	2.4751	1.878	-3.61729	-2.65943	-2.4976	-2.29995
ENSG00000147614	245972	ATP6V0D2	7.11401	-0.821281	51.0355	9.07095e-13	5.77127e-11	0.92692	0.524348	-0.381575	-1.6193	-4.55001	-4.01266	-4.55001	-4.55001
ENSG00000156738	931	MS4A1	-5.53371	1.94004	50.9188	9.62689e-13	6.1031e-11	-2.14609	-2.65301	-1.81439	-2.94669	4.02157	3.10377	1.25966	1.36104
ENSG00000135124	5025	P2RX4	1.48752	7.15938	50.852	9.96001e-13	6.29182e-11	7.90312	7.70582	7.70401	7.54134	6.22136	6.37772	5.92827	6.35822
ENSG00000106266	29886	SNX8	1.6279	5.61382	50.8146	1.01516e-12	6.39013e-11	6.23808	6.13137	5.9182	6.49005	4.73547	4.66106	4.38659	4.52339
ENSG00000137193	5292	PIM1	2.00379	7.76258	50.8051	1.02008e-12	6.39837e-11	8.87189	8.40439	8.40924	7.92594	6.20628	6.53495	6.87891	5.96743
ENSG00000110002	4013	VWA5A	1.80732	4.6753	50.6492	1.10442e-12	6.90304e-11	5.15976	5.43029	5.38145	5.26205	3.80839	3.66459	3.22303	3.24567
ENSG00000143333	6004	RGS16	4.14564	-0.00635427	50.6284	1.11617e-12	6.92769e-11	0.642396	1.04705	0.251524	1.39586	-3.61729	-2.3451	-3.51486	-2.29995
ENSG00000126803	3306	HSPA2	3.10635	2.8575	50.6322	1.11404e-12	6.92769e-11	3.1941	4.40978	2.83404	3.84149	0.563868	0.140511	0.765598	0.916153
ENSG00000260691	84210	ANKRD20A1	6.25447	-0.640324	50.6084	1.12763e-12	6.97441e-11	-0.508159	1.25523	-0.777564	0.372558	-4.55001	-3.53569	-4.55001	-4.33046
ENSG00000126759	5199	CFP	-2.59437	7.51704	50.5593	1.1562e-12	7.12626e-11	5.93153	6.44968	5.11173	4.65979	8.33667	8.42273	8.27715	8.13108
ENSG00000135077	84868	HAVCR2	1.5842	6.54837	50.5089	1.18627e-12	7.28635e-11	6.93536	7.12422	7.05837	7.37717	5.4149	5.31843	5.8637	5.54143
ENSG00000072310	6720	SREBF1	1.98875	7.22202	50.4689	1.2107e-12	7.41073e-11	8.02509	8.29892	7.11505	7.9063	6.04057	5.97668	5.51798	6.04088
ENSG00000176014	84617	TUBB6	1.96728	6.86647	50.412	1.24629e-12	7.6024e-11	7.56798	7.67364	7.26823	7.60914	5.45656	5.7829	4.80144	5.98501
ENSG00000173599	5091	PC	2.46769	5.01629	50.2405	1.36011e-12	8.26827e-11	6.14919	5.77353	4.7816	6.04542	3.73811	2.92153	3.00434	3.43431
ENSG00000136490	80774	LIMD2	-1.44406	6.75067	50.0546	1.49528e-12	9.05894e-11	6.05626	5.86943	5.81909	5.64793	7.45248	7.16602	7.27597	7.28624
ENSG00000182985	23705	CADM1	6.80343	2.85325	49.9446	1.5815e-12	9.54871e-11	4.92262	1.0142	4.44693	1.62681	-2.65214	-2.08716	-2.91837	-2.80665
ENSG00000116641	85440	DOCK7	1.50396	5.76187	49.6419	1.84533e-12	1.11039e-10	6.30552	6.50983	6.23057	6.23981	4.67868	4.99932	4.89548	4.694
ENSG00000117228	2633	GBP1	-1.87139	5.53118	49.6268	1.85955e-12	1.11516e-10	4.66958	4.3954	4.04106	4.04912	6.14284	6.27672	6.49132	5.70732
ENSG00000121933	57413	TMIGD3	2.66798	2.23281	49.6014	1.88377e-12	1.12588e-10	2.93033	2.90453	2.79456	3.37445	0.355014	0.883909	0.217285	-0.0818657
ENSG00000198736	51734	MSRB1	-2.04144	6.11701	49.5824	1.90215e-12	1.13305e-10	4.59402	5.20956	4.95665	4.03579	6.97774	6.7683	6.97604	6.42066
ENSG00000205220	5699	PSMB10	-1.55091	5.71372	49.4826	2.00142e-12	1.1882e-10	4.78258	4.68905	4.96475	4.48214	6.2922	6.20934	6.48106	6.15435
ENSG00000115415	6772	STAT1	-1.75023	8.46386	49.447	2.03807e-12	1.20593e-10	7.14892	7.79631	7.32434	6.9407	9.01924	8.91415	9.42775	8.92867
ENSG00000067057	5214	PFKP	2.87142	7.33607	49.3246	2.16925e-12	1.27928e-10	8.30816	8.89471	7.54759	7.29601	5.08214	5.70902	4.44116	5.57337
ENSG00000153208	10461	MERTK	2.96339	7.18842	49.2718	2.22843e-12	1.30983e-10	7.33655	6.97962	8.10532	8.87939	4.63767	5.50565	4.68676	5.19573
ENSG00000146376	93663	ARHGAP18	2.01279	6.63426	49.148	2.37357e-12	1.39054e-10	6.90038	7.19646	7.68958	7.3595	5.47529	5.42643	5.56242	4.53467
ENSG00000068781	286749	STON1-GTF2A1L	7.87119	-1.52046	49.0067	2.5509e-12	1.48951e-10	-1.73947	0.114242	-1.66873	-0.0578145	-4.55001	-4.55001	-4.55001	-4.55001
ENSG00000058866	1608	DGKG	-1.87476	4.36714	48.9748	2.59277e-12	1.50899e-10	2.74233	3.25991	3.36067	3.15327	5.23264	5.17655	4.81512	4.79121
ENSG00000171766	2628	GATM	3.36953	3.04705	48.888	2.7101e-12	1.57212e-10	4.17409	2.7972	4.69139	3.22551	0.270994	0.190079	0.746465	0.961416
ENSG00000132003	65249	ZSWIM4	2.67021	5.08928	48.7852	2.85586e-12	1.65128e-10	6.12694	6.57622	4.73529	5.43912	3.32231	3.38183	3.14303	2.97082
ENSG00000184497	348013	TMEM255B	2.58102	1.95509	48.7698	2.87835e-12	1.65888e-10	2.71383	2.61748	2.90169	2.66213	0.42485	-0.404468	0.18922	0.406799
ENSG00000206560	23243	ANKRD28	1.61763	5.9229	48.6164	3.11261e-12	1.78809e-10	6.46279	6.61319	6.71554	6.2252	4.7728	5.13997	5.02617	4.59695
ENSG00000142798	3339	HSPG2	3.83691	3.44393	48.5413	3.23402e-12	1.85184e-10	4.66658	4.92731	4.18357	2.87114	0.647896	0.105029	-0.560442	1.32962
ENSG00000111266	80824	DUSP16	2.00233	3.72118	48.4728	3.34899e-12	1.90957e-10	4.39659	4.3859	4.38014	4.43158	2.05496	2.48811	2.14082	2.8072
ENSG00000099250	8829	NRP1	2.60671	6.1124	48.4685	3.35636e-12	1.90957e-10	6.68091	6.26231	6.84454	7.50036	4.73114	4.59243	4.16356	3.25791
ENSG00000137145	55667	DENND4C	1.4075	7.82259	48.3382	3.58695e-12	2.03425e-10	8.33086	8.63036	8.16129	8.27915	6.91558	7.10715	6.92696	6.85297
ENSG00000015568	84220	RGPD5	2.35114	5.78806	48.2847	3.68616e-12	2.08386e-10	7.03171	6.46164	5.71204	6.61718	3.54343	4.04622	4.25889	4.65733
ENSG00000151466	132320	SCLT1	-1.53615	5.97029	48.1862	3.87614e-12	2.1843e-10	5.28407	4.82595	5.13336	4.71438	6.52443	6.51369	6.63161	6.49621
ENSG00000162654	115361	GBP4	-3.61304	4.96813	48.1761	3.89611e-12	2.1886e-10	3.0999	2.12616	2.21144	0.580568	5.93833	5.96618	6.32217	4.77833
ENSG00000143545	5872	RAB13	2.11001	4.00147	48.0517	4.15131e-12	2.3246e-10	5.02264	4.84844	4.73518	4.0033	2.74435	2.72241	2.37505	2.51434
ENSG00000155252	55361	PI4K2A	1.58568	6.45225	47.9944	4.27446e-12	2.38603e-10	7.12936	6.96115	7.04414	7.00906	5.34294	5.08698	5.41193	5.858
ENSG00000148737	6934	TCF7L2	-2.52541	7.14673	47.8769	4.53841e-12	2.52543e-10	5.94166	5.67895	4.07452	5.26115	7.94119	8.18347	7.90462	7.56662
ENSG00000138744	27163	NAAA	-2.12293	5.85891	47.833	4.64114e-12	2.57453e-10	4.28673	3.98091	5.14577	4.00485	6.31713	6.43827	6.80425	6.63341
ENSG00000185986	728609	SDHAP3	2.64683	2.24317	47.8091	4.69797e-12	2.59793e-10	3.01704	3.01621	2.35832	3.49595	0.470204	0.396528	0.167519	0.595104
ENSG00000134278	56907	SPIRE1	2.00348	5.06915	47.6877	4.99809e-12	2.74678e-10	5.61127	5.66096	5.89856	5.80086	3.54942	3.99122	4.17127	3.01715
ENSG00000120885	1191	CLU	3.49771	5.02038	47.6442	5.11022e-12	2.79974e-10	5.39603	7.01352	5.38632	4.66227	2.96032	2.09799	2.21924	2.18058
ENSG00000133105	122042	RXFP2	-3.86932	-0.35459	47.5523	5.35556e-12	2.92513e-10	-2.21982	-3.48668	-2.92256	-3.21155	-0.11102	0.859607	0.829724	0.207812
ENSG00000105855	3696	ITGB8	3.72279	3.04669	47.523	5.43629e-12	2.96011e-10	4.53334	3.87509	2.38898	4.19677	-0.254884	-0.60124	0.58352	0.853506
ENSG00000115604	8809	IL18R1	4.98976	2.88522	47.4758	5.5686e-12	3.02288e-10	3.97234	4.93575	2.06027	2.76267	-0.221869	-2.08716	-1.40108	-1.0477
ENSG00000109265	57482	CRACD	3.69085	-0.540156	47.2271	6.32196e-12	3.42138e-10	0.66639	0.657953	-0.17069	-0.031914	-3.3092	-3.31494	-2.6927	-2.44991
ENSG00000212747	441518	RTL8B	2.30297	2.37931	47.2047	6.39484e-12	3.4503e-10	3.12219	2.99956	3.11455	3.19841	0.807203	1.0736	0.399799	0.961416
ENSG00000162433	205	AK4	3.0414	4.00825	47.1936	6.43093e-12	3.45926e-10	5.25338	5.33697	4.32837	4.00889	1.85572	2.52774	1.05202	1.38316
ENSG00000204267	6891	TAP2	-1.74451	6.61867	47.0738	6.8364e-12	3.66625e-10	4.93307	5.94008	5.40022	5.54169	7.11004	7.41403	7.08423	7.33059
ENSG00000173068	54796	BNC2	4.79865	2.62936	46.9303	7.35583e-12	3.93293e-10	3.53111	1.79156	4.32032	3.66222	-1.35154	-2.08716	0.00829217	-2.03999
ENSG00000123989	79586	CHPF	4.11391	0.354127	46.9182	7.40125e-12	3.94533e-10	1.09545	1.77204	0.368652	1.45429	-2.20237	-3.31494	-1.79058	-3.28164
ENSG00000075391	9462	RASAL2	1.59872	4.56007	46.862	7.61668e-12	4.04802e-10	5.01544	5.17468	5.31805	5.06425	3.50493	3.49006	3.50218	3.70194
ENSG00000125454	60386	SLC25A19	2.90195	4.90933	46.7213	8.18347e-12	4.33626e-10	4.68301	6.13606	6.11012	5.54998	3.06973	3.47258	2.0995	2.234
ENSG00000159189	714	C1QC	4.13267	5.04652	46.6973	8.2843e-12	4.37662e-10	5.70052	4.464	6.62367	6.27306	1.81358	2.88794	0.707422	0.885169
ENSG00000198771	92241	RCSD1	-1.57925	7.43481	46.6565	8.45846e-12	4.45537e-10	6.62768	6.31623	6.73721	5.95164	8.13692	8.06779	7.83926	8.01222
ENSG00000153071	1601	DAB2	3.16264	7.30882	46.6185	8.62418e-12	4.52922e-10	7.57604	7.3382	8.59771	8.64697	5.11966	5.80858	4.4337	3.91825
ENSG00000153071	112267931	LOC112267931	3.16264	7.30882	46.6185	8.62418e-12	4.52922e-10	7.57604	7.3382	8.59771	8.64697	5.11966	5.80858	4.4337	3.91825
ENSG00000149115	85456	TNKS1BP1	2.20941	4.68616	46.5145	9.09407e-12	4.76191e-10	5.94692	5.62984	4.59732	5.08289	3.07103	3.07767	3.24706	3.37675
ENSG00000244165	5032	P2RY11	2.5616	5.70219	46.4449	9.42319e-12	4.91973e-10	5.8562	6.13518	6.66143	6.98465	3.92578	4.1691	2.81512	4.33742
ENSG00000139410	113675	SDSL	2.92953	3.58585	46.3698	9.79146e-12	5.09702e-10	4.33991	3.41896	5.07944	4.32601	1.9789	1.05994	1.76649	0.885169
ENSG00000197712	92689	FAM114A1	1.85815	4.04859	46.3273	1.00062e-11	5.19357e-10	4.33991	4.78446	4.84383	4.76396	2.86366	3.1294	2.55236	2.76952
ENSG00000121797	9034	CCRL2	2.05134	5.48399	46.2458	1.04312e-11	5.39836e-10	6.41888	6.49837	6.11838	5.42505	4.0438	3.91175	3.84117	4.57406
ENSG00000134198	10100	TSPAN2	-3.31431	4.08247	46.2311	1.05096e-11	5.42315e-10	2.00773	2.24525	1.50673	-0.131536	4.68196	4.50088	5.50949	4.86353
ENSG00000236776	100270879	RPL21P23	4.30543	-1.3917	46.1292	1.10708e-11	5.69615e-10	-0.318678	-0.977422	-0.381575	-0.479813	-4.55001	-4.55001	-3.186	-3.28164
ENSG00000151322	64067	NPAS3	9.60645	0.0953443	46.1086	1.11874e-11	5.72298e-10	1.24634	2.36733	-1.53644	-0.717147	-4.55001	-4.55001	-4.55001	-4.55001
ENSG00000205277	10071	MUC12	3.05248	1.81662	46.1114	1.11715e-11	5.72298e-10	2.2807	2.45562	2.09469	3.38527	-0.350131	-0.519284	-0.659549	0.0636044
ENSG00000141753	3487	IGFBP4	3.00954	1.09661	46.0781	1.13633e-11	5.79627e-10	2.14213	1.50278	1.81815	2.12822	-1.35154	-0.985467	-1.48905	-0.38759
ENSG00000175556	79836	LONRF3	2.11334	5.75452	45.9145	1.23527e-11	6.2829e-10	6.1944	6.64573	5.80844	6.92296	3.9455	4.15269	4.28417	4.83342
ENSG00000152217	26040	SETBP1	-3.09604	3.97734	45.853	1.27467e-11	6.46477e-10	2.71383	0.500826	1.54705	1.28431	4.96427	4.38194	5.0202	4.81298
ENSG00000135245	29923	HILPDA	5.54097	4.2726	45.7959	1.31235e-11	6.63691e-10	4.74096	6.70936	3.20304	3.42319	0.316652	-0.106397	-0.985745	-0.46532
ENSG00000140105	7453	WARS1	-2.11934	8.06063	45.6117	1.44174e-11	7.24997e-10	7.25043	6.47236	6.72071	5.7333	8.47257	8.70435	9.08167	8.72104
ENSG00000053747	3909	LAMA3	6.40179	-0.308183	45.5968	1.45279e-11	7.2849e-10	-1.1998	0.780228	-0.10673	1.66689	-4.55001	-4.01266	-3.51486	-4.55001
ENSG00000221963	80830	APOL6	-1.57724	5.87526	45.5718	1.47144e-11	7.35763e-10	4.81269	5.14937	5.04554	4.41402	6.54462	6.51138	6.39632	6.37155
ENSG00000123096	8082	SSPN	4.5641	-0.681771	45.5558	1.48351e-11	7.39715e-10	-0.690553	0.731342	0.516509	-0.0604303	-4.00955	-2.65943	-3.94152	-3.99456
ENSG00000038945	4481	MSR1	2.38816	7.32463	45.5345	1.49976e-11	7.45721e-10	7.72538	7.11891	8.4784	8.52882	5.98686	5.6946	5.87751	4.99088
ENSG00000165914	145567	TTC7B	2.18342	3.65351	45.4994	1.52688e-11	7.57083e-10	4.72549	3.70799	4.47071	4.37523	2.10135	2.5029	2.23991	1.84444
ENSG00000152591	1834	DSPP	8.97574	0.984234	45.4704	1.54964e-11	7.66231e-10	-1.48679	0.324469	3.08746	2.46022	-4.00955	-4.55001	-4.55001	-4.55001
ENSG00000198753	5365	PLXNB3	6.2073	3.64068	45.3289	1.66576e-11	8.21357e-10	5.32358	5.48572	0.339561	3.62218	-1.29071	-1.6048	-1.23672	-1.60485
ENSG00000186918	55893	ZNF395	2.94175	7.81978	45.3134	1.67896e-11	8.25576e-10	8.91102	9.48312	7.11815	8.04087	5.54708	5.74471	5.64416	5.8555
ENSG00000132481	91107	TRIM47	5.52237	1.38388	45.3076	1.68392e-11	8.25725e-10	-0.376334	1.35161	3.00728	3.15538	-3.05547	-2.84667	-2.4976	-2.61728
ENSG00000124145	6385	SDC4	3.03236	4.5163	45.2597	1.72566e-11	8.43863e-10	6.26583	5.38443	4.18632	4.71102	2.16514	1.9258	2.31975	2.76527
ENSG00000096968	3717	JAK2	-1.58851	7.80914	45.254	1.73069e-11	8.43995e-10	6.71941	6.61045	7.20202	6.60671	8.56378	8.58491	8.35717	8.00052
ENSG00000188921	401494	HACD4	-1.87603	6.74422	45.2096	1.77033e-11	8.58609e-10	5.84483	5.25947	5.91675	4.78232	7.46825	7.34318	7.52962	7.22553
ENSG00000119772	1788	DNMT3A	1.60482	6.11257	45.1616	1.81428e-11	8.77529e-10	6.29064	6.72464	6.63716	7.05463	4.92611	5.30303	5.18826	4.9409
ENSG00000234358	100271215	RPL7AP42	4.81648	-0.958798	45.0467	1.92393e-11	9.28035e-10	0.256347	-0.262702	-1.23351	0.521012	-4.00955	-3.31494	-3.51486	-4.55001
ENSG00000133805	272	AMPD3	1.83358	7.44485	44.9893	1.98113e-11	9.53035e-10	8.52819	8.23107	7.50871	7.8867	6.26277	6.60858	5.89118	6.16497
ENSG00000183087	2621	GAS6	2.21793	4.67422	44.9228	2.0496e-11	9.83307e-10	4.63363	5.16659	5.81553	5.67154	2.95992	3.64916	2.89843	3.08054
ENSG00000198756	23127	COLGALT2	4.17744	1.07264	44.7663	2.22011e-11	1.06224e-09	1.24634	1.25818	1.47573	3.05095	-2.33729	-1.6785	-1.48905	-2.61728
ENSG00000132465	3512	JCHAIN	-6.33312	-0.216353	44.7203	2.27291e-11	1.08458e-09	-3.86009	-3.48668	-4.55001	-4.55001	0.445549	1.18745	1.38866	-1.54202
ENSG00000164070	22824	HSPA4L	4.77172	2.58933	44.4588	2.59773e-11	1.23625e-09	3.64416	4.65592	1.89827	2.31009	-2.33729	-0.985467	-1.16541	-0.505815
ENSG00000118762	5311	PKD2	1.55551	6.24503	44.4511	2.60784e-11	1.23775e-09	6.53989	7.16384	6.47353	6.99313	5.15386	5.29597	5.3138	5.30219
ENSG00000128683	2571	GAD1	4.46432	-1.27438	44.4035	2.6721e-11	1.26487e-09	0.191686	-0.627168	-1.16677	-0.238551	-4.55001	-3.62203	-3.94152	-3.28164
ENSG00000104783	3783	KCNN4	2.33509	5.33438	44.3457	2.75217e-11	1.2993e-09	5.67857	6.89503	5.29382	5.90369	3.68544	3.97851	3.5799	3.69079
ENSG00000158352	57477	SHROOM4	3.42505	-0.44962	44.3298	2.77455e-11	1.3064e-09	0.886636	-0.146715	0.390978	0.283825	-2.20237	-3.06189	-2.4976	-3.02469
ENSG00000171791	596	BCL2	1.68427	5.59664	44.2998	2.81742e-11	1.32307e-09	6.35987	5.58999	6.20913	6.50637	4.55555	4.54322	4.60414	4.37935
ENSG00000170006	201799	TMEM154	-2.75417	7.32906	44.281	2.84466e-11	1.32883e-09	4.84984	6.31539	5.26691	4.26202	8.29069	8.14503	8.35164	7.6239
ENSG00000165702	8328	GFI1B	-4.84103	-0.561393	44.1494	3.04238e-11	1.41375e-09	-4.55001	-2.45603	-4.55001	-3.95584	0.707897	-0.404468	0.494582	0.316783
ENSG00000157077	9372	ZFYVE9	3.48797	2.79056	44.1517	3.03892e-11	1.41375e-09	4.28866	4.28479	2.27866	2.78697	-0.0719582	0.0242471	0.439654	0.431887
ENSG00000105976	4233	MET	8.45837	4.04823	44.0486	3.20315e-11	1.48457e-09	6.72513	4.21213	1.43333	2.3227	-3.61729	-3.31494	-3.186	-2.03999
ENSG00000177469	284119	CAVIN1	4.84165	0.351946	44.0399	3.21758e-11	1.48738e-09	0.0889126	1.81082	0.875645	1.74388	-4.55001	-3.06189	-3.186	-2.16412
ENSG00000171873	146	ADRA1D	5.79228	-1.9821	44.0077	3.27081e-11	1.50806e-09	-1.71571	-0.388836	-1.62327	-1.0656	-4.55001	-4.55001	-4.55001	-3.99456
ENSG00000169992	57555	NLGN2	3.56914	2.05691	43.6626	3.9015e-11	1.79419e-09	3.33922	3.51602	2.01786	2.33519	-0.634726	-0.688135	-1.58272	0.170264
ENSG00000150764	85458	DIXDC1	4.45187	1.20767	43.5972	4.03425e-11	1.85044e-09	2.80311	2.79236	0.322935	1.30985	-1.58348	-2.3451	-2.0335	-2.44991
ENSG00000120875	1846	DUSP4	5.22414	2.25493	43.5775	4.07502e-11	1.86432e-09	3.65919	3.67159	1.30987	3.21541	-1.96534	-4.01266	-1.79058	-0.878637
ENSG00000204882	2843	GPR20	-5.36506	-0.537046	43.4828	4.27711e-11	1.95175e-09	-4.55001	-3.48668	-3.27792	-4.55001	0.316652	0.977644	0.6468	-1.30919
ENSG00000158106	114822	RHPN1	2.64582	2.16746	43.3548	4.56618e-11	2.07831e-09	3.04193	2.77285	2.38343	3.41102	0.54481	0.307026	-0.274761	0.628789
ENSG00000143776	8476	CDC42BPA	2.06658	4.23989	43.2881	4.72448e-11	2.14486e-09	4.4734	5.27948	4.81109	5.03678	2.22623	3.24238	3.01093	2.81478
ENSG00000152592	1758	DMP1	8.42795	1.2038	43.2638	4.78361e-11	2.16617e-09	-1.59672	1.20094	2.88212	3.03572	-4.55001	-4.55001	-3.51486	-4.55001
ENSG00000128578	57464	STRIP2	4.47809	1.05663	43.2504	4.81636e-11	2.17545e-09	1.18122	3.08509	0.43462	1.90339	-2.07899	-2.49372	-1.79058	-2.61728
ENSG00000204161	170371	TMEM273	2.10169	3.33938	43.2228	4.88487e-11	2.2008e-09	4.08789	4.19574	4.08725	3.73238	2.24996	2.24008	1.4372	1.68267
ENSG00000159713	51673	TPPP3	-4.07835	4.31709	43.1116	5.17055e-11	2.31774e-09	-0.820574	0.592696	2.45934	0.542719	5.05209	5.56498	5.29992	4.92861
ENSG00000124839	64284	RAB17	5.03722	-0.553008	43.1023	5.19504e-11	2.32285e-09	-0.467384	1.20094	-0.628651	0.605948	-4.00955	-4.55001	-3.51486	-3.02469
ENSG00000171914	83660	TLN2	3.85677	3.19199	43.071	5.27882e-11	2.35438e-09	3.47448	2.32108	3.84395	5.24062	0.38254	0.352362	-0.16201	0.470807
ENSG00000130822	139728	PNCK	7.36843	0.138198	43.0223	5.41191e-11	2.40769e-09	1.13037	2.37382	-1.45454	-0.0643629	-4.55001	-4.55001	-3.94152	-3.99456
ENSG00000222047	414236	C10orf55	4.5243	2.35046	42.9708	5.55638e-11	2.46578e-09	3.24274	1.41703	4.40064	2.51484	-1.31001	-2.07422	-1.02729	-0.478961
ENSG00000198369	200734	SPRED2	2.02988	4.2415	42.9413	5.64069e-11	2.49471e-09	5.08385	5.01573	4.49796	5.02911	2.64395	3.43971	2.3954	2.90697
ENSG00000107140	7016	TESK1	1.58238	6.47639	42.9382	5.64967e-11	2.49471e-09	7.05917	7.38272	6.97146	6.75791	5.49093	5.79863	5.08732	5.45176
ENSG00000159450	7062	TCHH	3.60307	0.214508	42.8696	5.8514e-11	2.57565e-09	0.318234	0.720385	1.76785	1.10625	-2.33729	-3.06189	-1.90693	-1.9257
ENSG00000143847	8497	PPFIA4	4.43083	5.73261	42.866	5.862e-11	2.57565e-09	7.12936	7.50525	4.61046	5.91621	2.78463	2.80685	1.84054	0.609961
ENSG00000141574	6398	SECTM1	-1.47515	6.91597	42.7455	6.23437e-11	2.7325e-09	6.1944	6.08319	6.10198	5.52113	7.57705	7.62328	7.31629	7.34776
ENSG00000181045	284129	SLC26A11	2.42347	5.54403	42.6298	6.61428e-11	2.89187e-09	6.37905	7.03824	5.53093	5.74596	4.18589	4.1018	3.27069	3.77981
ENSG00000270550	28439	IGHV3-30	-5.04993	-1.58173	42.6168	6.65837e-11	2.904e-09	-4.16419	-3.48668	-4.55001	-4.55001	-0.495251	-0.350669	-0.714692	-1.74712
ENSG00000138101	1838	DTNB	1.96884	3.66287	42.6021	6.70877e-11	2.91881e-09	4.00328	4.66918	3.93413	4.57769	2.35763	2.16769	2.4137	2.53015
ENSG00000124406	10396	ATP8A1	-1.74121	6.28001	42.4458	7.26681e-11	3.15386e-09	5.2399	4.65459	5.56692	5.03678	6.78564	6.54183	7.26721	6.91755
ENSG00000167653	8000	PSCA	3.4787	-0.58997	42.4108	7.39787e-11	3.20292e-09	0.878443	-0.326914	-0.17069	0.359163	-3.05547	-2.84667	-2.6927	-2.61728
ENSG00000188404	6402	SELL	-2.54797	7.68673	42.3626	7.58252e-11	3.27487e-09	5.87988	6.82897	5.31221	4.83275	8.51619	8.33053	8.6362	8.32862
ENSG00000171227	140738	TMEM37	8.65925	0.674045	42.2424	8.06341e-11	3.47411e-09	-1.03597	-0.850984	2.14153	2.83042	-4.00955	-4.55001	-4.55001	-4.55001
ENSG00000130208	341	APOC1	7.71375	2.16947	42.1233	8.56957e-11	3.68326e-09	2.02621	1.18539	1.59592	4.71841	-4.55001	-2.84667	-4.55001	-3.28164
ENSG00000175899	2	A2M	3.64511	3.66433	42.0972	8.6848e-11	3.72376e-09	3.93065	3.56819	5.3818	4.6437	0.740592	1.91847	0.341829	-0.117505
ENSG00000115548	55818	KDM3A	1.85682	7.86935	41.9769	9.23592e-11	3.95053e-09	8.58486	9.11186	7.85355	8.21616	6.53982	6.54362	6.56314	6.95347
ENSG00000058091	5218	CDK14	1.70526	5.68579	41.9653	9.29077e-11	3.96443e-09	6.26926	6.74699	6.16649	5.87617	4.75114	4.84638	4.3648	4.3527
ENSG00000102755	2321	FLT1	4.81746	4.09703	41.8587	9.81126e-11	4.17649e-09	3.61672	6.37967	4.21632	4.17086	-1.09089	1.21165	0.298348	-0.278323
ENSG00000175920	285489	DOK7	3.62111	1.22744	41.7841	1.01928e-10	4.32853e-09	2.44229	2.612	1.10903	1.83466	-2.20237	-0.688135	-2.0335	-1.10877
ENSG00000134470	3601	IL15RA	-1.90397	3.3336	41.7756	1.02373e-10	4.32868e-09	1.99831	1.9476	2.34963	2.04701	3.68326	3.85333	4.12291	4.23322
ENSG00000150760	1793	DOCK1	2.24307	3.86438	41.7747	1.02419e-10	4.32868e-09	4.1055	4.92835	4.32289	4.83043	2.04821	2.90281	1.81321	2.40468
ENSG00000181577	221416	C6orf223	5.47365	2.69672	41.7191	1.05376e-10	4.44306e-09	3.26652	4.9224	2.4751	2.36596	-2.33729	-2.83077	-2.32577	-0.399367
ENSG00000184867	9823	ARMCX2	2.35688	2.38387	41.6538	1.08952e-10	4.58295e-09	3.09593	2.854	3.61416	2.77189	0.869802	0.977644	0.857631	0.406799
ENSG00000132793	64900	LPIN3	3.7363	-0.688407	41.632	1.10178e-10	4.62355e-09	-0.755374	0.351022	0.247369	0.536241	-2.90325	-3.62203	-3.51486	-2.44991
ENSG00000269959	102238594	SPACA6-AS1	4.63723	0.382586	41.5414	1.15399e-10	4.83125e-09	0.886228	2.07706	1.02102	0.880067	-4.55001	-2.65943	-3.51486	-1.9257
ENSG00000127920	2791	GNG11	-5.18832	-0.208915	41.5327	1.15916e-10	4.84149e-09	-2.76225	-3.48668	-4.55001	-3.95584	1.46392	-0.60124	1.13278	-0.112807
ENSG00000182010	219790	RTKN2	3.22768	0.391835	41.3809	1.25275e-10	5.22008e-09	1.35368	1.37922	1.21294	0.952564	-0.976337	-1.97364	-2.6927	-2.16412
ENSG00000157224	9069	CLDN12	2.41818	2.19718	41.3605	1.26593e-10	5.26263e-09	3.13514	2.60485	2.92483	3.06602	-0.158023	0.875298	0.626014	0.701732
ENSG00000133065	254428	SLC41A1	2.2026	2.81843	41.3491	1.2733e-10	5.2686e-09	3.23077	3.87739	3.20553	3.69894	1.19723	1.75516	1.19055	1.15568
ENSG00000151882	56477	CCL28	3.48568	1.09325	41.3226	1.29067e-10	5.32805e-09	2.67296	2.22386	1.52703	0.762147	-1.09089	-1.77033	-1.68291	-1.10877
ENSG00000075240	23151	GRAMD4	1.84272	7.29369	41.2938	1.30983e-10	5.39463e-09	7.81732	8.40201	7.49734	7.88868	6.19982	6.12164	5.40965	6.46094
ENSG00000140488	60677	CELF6	3.19271	2.7294	41.2572	1.33461e-10	5.48393e-09	3.01882	4.18037	2.97476	3.76991	0.467373	-0.117812	1.24623	-0.520261
ENSG00000081479	4036	LRP2	7.77387	-1.6322	41.029	1.49988e-10	6.14882e-09	0.542223	-0.977422	-1.92036	-1.82631	-4.55001	-4.55001	-4.55001	-4.55001
ENSG00000087077	7205	TRIP6	1.99649	4.08891	40.8825	1.61663e-10	6.59695e-09	4.50867	4.66388	4.77015	5.06143	2.65288	3.21271	2.0886	2.9185
ENSG00000137496	10068	IL18BP	2.47065	7.11602	40.8312	1.65964e-10	6.75695e-09	8.46391	8.32465	7.10994	7.00315	5.56172	5.5637	4.6936	5.62399
ENSG00000110092	595	CCND1	3.32768	1.10198	40.8178	1.67106e-10	6.78788e-09	1.57059	1.18789	1.61918	2.84818	-1.26559	-1.20432	-1.71331	-0.907643
ENSG00000221968	3995	FADS3	2.07746	4.31141	40.746	1.73354e-10	7.02559e-09	4.99071	5.62577	4.35764	4.73832	2.61684	2.98241	2.88973	3.18336
ENSG00000123684	9926	LPGAT1	-1.46649	7.91212	40.7369	1.74167e-10	7.04246e-09	7.07858	6.74886	7.35376	6.72506	8.53834	8.38683	8.70145	8.19011
ENSG00000213853	2013	EMP2	5.10265	-0.210154	40.6809	1.79226e-10	7.23056e-09	1.39073	0.479323	0.664974	0.0702668	-4.00955	-2.3451	-4.55001	-4.55001
ENSG00000157551	3772	KCNJ15	3.15543	5.8737	40.5753	1.89185e-10	7.5978e-09	5.10924	7.48141	6.56872	6.82671	3.34611	4.32484	2.79979	3.36276
ENSG00000184384	84441	MAML2	1.31716	7.81784	40.5769	1.89028e-10	7.5978e-09	8.25537	8.38797	8.09538	8.54698	7.07394	7.19417	6.97938	6.77708
ENSG00000120802	7112	TMPO	-1.6514	7.7018	40.4594	2.00745e-10	8.04385e-09	6.80427	6.24172	7.16239	6.16103	8.23646	8.26262	8.40763	8.29919
ENSG00000004660	84254	CAMKK1	1.96925	5.13677	40.4226	2.04565e-10	8.17844e-09	5.56908	6.10432	5.60562	5.88681	3.04074	4.3591	3.97253	3.69079
ENSG00000236872	111082961	PPIAP36	3.31222	-1.39049	40.152	2.34955e-10	9.37232e-09	-0.888861	-0.262702	-0.628651	-0.617481	-3.05547	-3.31494	-3.186	-3.59451
ENSG00000185189	340371	NRBP2	1.57397	4.71496	40.0862	2.42994e-10	9.67126e-09	4.99828	5.64663	5.1624	5.29828	3.567	3.84703	3.75093	3.72371
ENSG00000067369	7158	TP53BP1	1.39024	5.86704	40.0672	2.4538e-10	9.74438e-09	6.40026	6.59561	6.06899	6.48588	4.82896	4.9906	5.07979	5.12882
ENSG00000165490	220042	DDIAS	-2.96254	1.95977	39.941	2.61754e-10	1.03714e-08	-0.467384	-0.627168	0.597075	-0.39483	3.39706	2.72934	2.56879	2.10864
ENSG00000107249	169792	GLIS3	3.93222	3.5516	39.8767	2.70516e-10	1.06947e-08	3.66217	5.04143	3.92269	4.76491	-1.96534	0.698188	0.977346	1.04789
ENSG00000143344	23179	RGL1	3.12331	6.51747	39.8479	2.74531e-10	1.08293e-08	6.4815	6.26042	7.80502	8.06439	4.39322	4.94802	3.30378	3.78821
ENSG00000102854	10232	MSLN	5.23734	0.936637	39.7472	2.89061e-10	1.13772e-08	2.24131	2.60098	-1.10298	1.85215	-2.20237	-3.06189	-3.51486	-3.02469
ENSG00000105376	7087	ICAM5	4.2405	3.98825	39.7426	2.89738e-10	1.13786e-08	4.52188	6.17336	2.71078	4.2356	0.707897	1.31581	0.375097	0.144329
ENSG00000137267	7280	TUBB2A	2.73104	4.05128	39.7222	2.92772e-10	1.14724e-08	3.84563	4.91765	5.15881	5.12291	1.1089	2.62205	1.68161	2.5754
ENSG00000171316	55636	CHD7	2.51653	6.66307	39.7172	2.93529e-10	1.14767e-08	7.09718	8.01081	6.74346	7.55509	3.96176	5.65544	4.52354	4.98814
ENSG00000133321	5920	PLAAT4	-2.16905	3.87817	39.5647	3.17368e-10	1.23815e-08	2.85623	2.26633	2.74585	1.45429	4.73966	4.66216	4.4111	4.50949
ENSG00000020577	23034	SAMD4A	-2.16084	3.95102	39.5453	3.20544e-10	1.2478e-08	2.40712	2.95265	2.70188	1.65698	4.44939	4.49102	5.08732	4.50185
ENSG00000116285	54206	ERRFI1	3.96871	3.67157	39.5006	3.27963e-10	1.27389e-08	4.35106	5.74068	2.19326	4.114	0.575184	0.372898	0.727076	0.869424
ENSG00000145850	91937	TIMD4	3.96834	-0.311193	39.4892	3.29887e-10	1.27721e-08	-0.100536	1.31323	0.743073	-0.20199	-3.05547	-2.84667	-3.94152	-2.29995
ENSG00000117143	6675	UAP1	1.91667	4.44996	39.487	3.30256e-10	1.27721e-08	5.25382	5.38443	4.71481	4.99999	2.71387	3.01716	3.1153	3.74356
ENSG00000184232	220323	OAF	-1.69792	5.21715	39.4679	3.335e-10	1.28695e-08	4.14237	3.66895	4.29242	4.33692	5.91215	5.69138	5.3828	6.20434
ENSG00000197506	64078	SLC28A3	2.66493	2.54543	39.4615	3.34586e-10	1.28834e-08	2.77027	3.54218	3.39695	3.49136	0.54481	1.01938	1.16196	-0.38759
ENSG00000100505	114088	TRIM9	5.47456	0.826616	39.4368	3.38856e-10	1.30196e-08	1.52092	3.00793	-0.0158123	0.936255	-2.48614	-2.84667	-4.55001	-3.28164
ENSG00000169230	27166	PRELID1	-1.20026	6.96698	39.4051	3.44389e-10	1.32035e-08	6.21086	6.21533	6.39964	6.14421	7.40302	7.45011	7.46256	7.46572
ENSG00000151651	101	ADAM8	2.24726	8.87095	39.3142	3.60808e-10	1.38032e-08	9.88786	10.2658	8.67401	8.98542	7.30494	7.13114	7.09095	7.76234
ENSG00000163093	129880	BBS5	3.43594	-0.425084	39.2232	3.78019e-10	1.44306e-08	0.753417	-0.613241	0.217199	0.900723	-2.91586	-2.44297	-2.44211	-2.8168
ENSG00000130635	1289	COL5A1	5.14539	-0.302391	39.1971	3.83103e-10	1.45933e-08	0.434571	1.80122	-1.16677	-0.0643629	-3.61729	-3.62203	-3.94152	-3.28164
ENSG00000138111	79847	MFSD13A	2.09332	5.60316	39.1889	3.84725e-10	1.46237e-08	6.32072	6.8369	5.94856	5.88251	4.39322	4.53964	3.28733	4.31396
ENSG00000205129	441054	C4orf47	5.86231	0.663653	39.0866	4.05414e-10	1.53443e-08	2.31905	2.25231	-0.10673	0.79869	-4.55001	-3.31494	-4.55001	-2.44991
ENSG00000088992	54997	TESC	-1.71626	3.97231	39.0573	4.11558e-10	1.55437e-08	3.26259	2.94396	2.55637	2.63712	4.61843	4.54798	4.49946	4.67601
ENSG00000149260	726	CAPN5	3.83031	4.13885	38.9505	4.34692e-10	1.63826e-08	6.13384	5.05057	4.11434	3.45747	1.34777	1.42335	-0.0574367	1.68267
ENSG00000106780	1955	MEGF9	-1.64082	8.9891	38.9428	4.36398e-10	1.64121e-08	7.91897	8.30402	8.14496	7.18996	9.42756	9.60835	9.82166	9.45922
ENSG00000102878	3299	HSF4	2.14496	3.83604	38.8744	4.51958e-10	1.69613e-08	4.48058	4.98755	3.74554	4.68193	2.54298	2.29627	1.94334	2.71959
ENSG00000110651	975	CD81	2.06362	7.62387	38.8027	4.6887e-10	1.75589e-08	8.78664	7.53088	8.74079	7.77464	6.41942	6.50405	5.73311	6.23192
ENSG00000130202	5819	NECTIN2	2.31031	6.16978	38.7683	4.77226e-10	1.78342e-08	7.4635	6.3881	6.81771	6.73069	4.22083	4.37124	3.90512	5.40679
ENSG00000186340	7058	THBS2	3.90683	-0.53431	38.6744	5.00746e-10	1.86564e-08	0.35413	-0.307681	1.01154	-0.0457777	-2.23362	-3.06189	-3.48199	-3.99456
ENSG00000168214	3516	RBPJ	1.36409	8.28223	38.6721	5.01329e-10	1.86564e-08	8.94788	9.0131	8.87709	8.28992	7.39665	7.55841	7.43756	7.37971
ENSG00000141682	5366	PMAIP1	-1.47847	5.90639	38.6643	5.03327e-10	1.86915e-08	5.09825	4.74496	5.20604	4.84809	6.62167	6.05297	6.68998	6.40777
ENSG00000116991	57568	SIPA1L2	1.98162	7.13636	38.6452	5.08284e-10	1.88362e-08	6.97462	8.07568	7.9131	8.03023	5.64932	5.69353	6.41651	5.32762
ENSG00000158473	912	CD1D	-1.62232	6.44704	38.6326	5.11575e-10	1.89187e-08	5.83428	5.41857	5.36533	4.91515	6.64898	7.04579	7.34658	7.03887
ENSG00000146858	92092	ZC3HAV1L	3.42107	0.0605613	38.6144	5.16352e-10	1.90557e-08	0.66639	1.20094	0.922379	0.81662	-2.48614	-1.29076	-2.6927	-3.28164
ENSG00000133612	116988	AGAP3	1.5632	7.70902	38.5089	5.45041e-10	2.00727e-08	8.5393	8.53071	7.92498	8.05404	6.91813	6.84646	6.18697	6.83838
ENSG00000186806	147645	VSIG10L	2.43283	1.85416	38.4439	5.63495e-10	2.07093e-08	2.22525	3.02039	2.25542	2.75804	0.0455079	0.394203	0.494582	-0.176753
ENSG00000147206	56000	NXF3	3.53194	0.787912	38.4327	5.6675e-10	2.07859e-08	0.348209	1.49089	1.78481	2.34139	-1.15177	-2.3451	-2.0335	-1.54202
ENSG00000146540	84310	C7orf50	1.60078	5.18475	38.4206	5.70277e-10	2.08721e-08	6.19027	5.78273	5.45482	5.55022	4.25641	3.81237	4.28749	4.28903
ENSG00000181790	575	ADGRB1	4.55463	5.47485	38.3882	5.79825e-10	2.11779e-08	5.82298	7.82337	4.01182	5.39105	2.40067	1.03302	1.96162	1.78693
ENSG00000156587	9246	UBE2L6	-1.58277	6.28602	38.3755	5.83599e-10	2.1272e-08	5.08274	5.64333	5.54344	4.68928	6.88086	6.85609	6.99643	6.7352
ENSG00000101220	54976	C20orf27	-1.97059	4.90478	38.3319	5.96796e-10	2.17084e-08	3.27435	3.15833	4.03859	3.78114	5.42275	6.14696	5.37659	5.15003
ENSG00000134333	3939	LDHA	1.38369	6.7801	38.305	6.05086e-10	2.1965e-08	7.56702	7.46323	7.28376	6.82888	5.88512	5.92055	5.8998	6.00667
ENSG00000188906	120892	LRRK2	-1.37316	8.97602	38.2792	6.1312e-10	2.22112e-08	8.50155	8.22626	7.98504	7.69251	9.53468	9.53819	9.43818	9.50671
ENSG00000219607	648791	PPP1R3G	2.89542	1.04136	38.2361	6.26816e-10	2.26611e-08	1.99831	2.17268	1.51692	1.62681	-0.634726	-0.7806	-2.17224	-0.680216
ENSG00000074416	11343	MGLL	2.4432	4.74976	38.1715	6.47932e-10	2.33769e-08	4.94853	5.01469	5.59664	6.13161	2.60768	3.455	3.55537	2.24301
ENSG00000283239	104266957	KBTBD11-OT1	4.18592	1.65767	38.0347	6.94972e-10	2.49726e-08	3.11971	1.97986	1.9355	2.88854	-0.484247	-1.51468	-1.66743	-3.64427
ENSG00000110844	25766	PRPF40B	2.73029	2.57162	38.0014	7.06925e-10	2.53508e-08	2.86714	2.848	3.1531	4.15781	0.782685	1.12191	0.526113	0.0174876
ENSG00000162390	26027	ACOT11	2.80068	4.02151	37.8957	7.46288e-10	2.67084e-08	4.04911	4.78034	4.3724	5.60838	2.1074	2.45494	0.800338	2.28966
ENSG00000188916	642938	INSYN2A	2.80114	0.553283	37.8839	7.50824e-10	2.68167e-08	0.824019	1.53787	1.10903	1.74388	-1.76181	-0.8794	-1.58272	-1.23924
ENSG00000163596	130026	ICA1L	-2.07285	5.534	37.8387	7.68436e-10	2.7281e-08	4.71324	3.56221	4.50654	3.39381	5.97668	6.0357	6.54768	6.27102
ENSG00000075420	64778	FNDC3B	1.31924	9.21377	37.8035	7.824e-10	2.77213e-08	9.69459	10.029	9.43939	9.68552	8.30439	8.65657	8.20409	8.42837
ENSG00000138587	55329	MNS1	3.50005	-0.819692	37.782	7.91097e-10	2.79736e-08	0.659712	-0.180923	-0.190444	-0.406846	-4.00955	-2.88312	-2.91837	-2.48997
ENSG00000100911	5721	PSME2	-1.73413	3.9074	37.7618	7.99336e-10	2.82088e-08	2.88938	3.00793	2.75878	2.48672	4.40883	4.21971	4.88454	4.50942
ENSG00000162614	91624	NEXN	-2.05452	3.81026	37.6928	8.28086e-10	2.91076e-08	1.90055	2.612	2.44874	2.71088	4.44554	3.82026	4.94037	4.56797
ENSG00000102445	80183	RUBCNL	2.02302	5.73328	37.6439	8.49101e-10	2.97873e-08	6.53461	6.15181	5.87281	6.89581	3.80439	4.98711	4.44561	4.05851
ENSG00000136634	3586	IL10	3.08569	2.8983	37.5331	8.98755e-10	3.14671e-08	3.09787	2.90699	4.39921	4.0068	0.0148114	0.0876098	1.52963	0.55117
ENSG00000134769	1837	DTNA	2.40147	3.49946	37.4571	9.34464e-10	3.26529e-08	4.78967	3.80721	4.49281	3.56745	1.89108	2.25762	1.08788	1.96045
ENSG00000169136	22809	ATF5	1.66	5.72546	37.4197	9.52535e-10	3.3219e-08	6.641	6.11288	6.1728	6.32811	4.682	5.1476	4.12374	4.54064
ENSG00000139289	22822	PHLDA1	2.91394	6.31387	37.3606	9.81871e-10	3.41749e-08	6.90101	7.06559	6.38438	7.81249	2.81676	3.63527	4.5735	4.97297
ENSG00000111752	1911	PHC1	1.91555	5.96281	37.2563	1.03577e-09	3.59805e-08	6.5095	7.21132	5.96205	6.53511	4.6409	4.78537	4.15796	5.09874
ENSG00000100311	5155	PDGFB	5.03988	0.727896	37.152	1.09273e-09	3.78849e-08	2.3266	2.04025	1.26222	0.359163	-1.85999	-2.65943	-4.55001	-3.99456
ENSG00000182621	23236	PLCB1	-1.88449	5.93663	37.0785	1.1347e-09	3.92633e-08	5.45576	4.25142	4.48375	4.26528	6.61026	6.80282	6.57233	6.33834
ENSG00000197471	6693	SPN	-2.30328	7.43365	36.9986	1.18217e-09	4.0747e-08	6.23958	5.19955	6.44381	5.07639	8.45243	8.4775	7.33802	8.13634
ENSG00000183762	83999	KREMEN1	3.55757	4.87214	36.9641	1.20324e-09	4.1393e-08	5.00254	6.94163	4.44559	5.28959	1.63587	2.93231	1.40095	2.349
ENSG00000121104	81558	FAM117A	-2.00811	4.24748	36.9453	1.21489e-09	4.17127e-08	3.18075	3.04031	3.23628	1.85961	4.89827	4.88059	5.09559	4.81237
ENSG00000166896	91419	ATP23	-2.30998	1.95012	36.8828	1.2545e-09	4.29897e-08	-0.060604	0.269852	0.725611	0.542719	2.67057	2.34227	2.50761	3.08112
ENSG00000164116	2982	GUCY1A1	-4.42992	1.74029	36.8563	1.27162e-09	4.34925e-08	-1.38465	-2.12804	-0.674281	-3.53622	3.38146	2.9468	2.30675	1.1686
ENSG00000088826	54498	SMOX	2.6796	5.02475	36.7659	1.33203e-09	4.54709e-08	5.93709	6.02769	5.40083	5.81894	2.58454	2.2692	2.53574	4.22242
ENSG00000177409	219285	SAMD9L	-2.13793	7.03494	36.6745	1.39596e-09	4.75619e-08	4.96555	5.74881	6.23057	5.09579	7.87929	7.82318	8.10112	6.88562
ENSG00000160886	54742	LY6K	3.2991	-0.404968	36.5985	1.45145e-09	4.92632e-08	0.713211	0.874759	-0.49983	0.309378	-3.05547	-2.08716	-2.91837	-2.29995
ENSG00000078053	273	AMPH	3.16327	2.5624	36.5337	1.50051e-09	5.08311e-08	4.27312	2.50375	3.25506	2.98509	0.223843	1.08636	-0.397076	-0.278323
ENSG00000174175	6403	SELP	-3.31427	-0.630518	36.517	1.51344e-09	5.11717e-08	-3.04433	-2.28273	-2.44502	-3.53622	0.72493	-0.264344	-0.23619	0.245383
ENSG00000162461	284723	SLC25A34	2.27609	2.28041	36.4917	1.5332e-09	5.1741e-08	3.14371	3.19177	2.19326	3.26522	0.807203	0.844672	0.494582	0.853506
ENSG00000171552	598	BCL2L1	1.48106	5.6051	36.4795	1.54282e-09	5.1967e-08	5.98941	6.05741	5.84457	6.63009	4.68506	4.81004	4.53932	4.68671
ENSG00000110955	506	ATP5F1B	-1.38824	7.17522	36.4524	1.56438e-09	5.25933e-08	6.35203	6.20963	6.70611	5.89633	7.76067	7.59222	7.87479	7.58481
ENSG00000155659	11326	VSIG4	3.39686	6.4733	36.4458	1.56967e-09	5.26715e-08	7.16638	5.6169	8.05891	7.56738	3.85749	4.91062	3.23681	2.95625
ENSG00000163734	2921	CXCL3	3.12727	5.88215	36.4172	1.59288e-09	5.33495e-08	7.37756	5.50453	6.85983	6.5772	2.1913	2.94756	4.27114	4.08811
ENSG00000183742	346389	MACC1	4.32639	0.239788	36.3156	1.67819e-09	5.61008e-08	-0.366564	0.799636	0.322935	2.35373	-2.48614	-2.84667	-2.6927	-3.02469
ENSG00000184956	4588	MUC6	3.70193	5.85176	36.3047	1.68759e-09	5.63091e-08	5.1449	5.63997	6.54403	7.96779	2.09481	2.76658	3.25723	3.64065
ENSG00000183856	128239	IQGAP3	4.10426	1.69047	36.2658	1.72155e-09	5.73344e-08	1.7289	3.09298	0.67192	3.44312	-0.678848	-1.51071	-2.17224	-1.46016
ENSG00000061337	11178	LZTS1	5.4858	-0.339483	36.1748	1.8039e-09	5.9885e-08	-1.28927	1.04705	-0.926969	1.61661	-4.00955	-4.01266	-3.94152	-3.28164
ENSG00000163913	55764	IFT122	1.50576	5.16493	36.1726	1.80593e-09	5.9885e-08	6.0053	5.4794	5.40749	5.9291	4.1924	4.20699	3.97884	4.47942
ENSG00000114480	2632	GBE1	1.96659	6.96319	36.1701	1.80825e-09	5.9885e-08	8.02092	8.16233	7.08536	6.81728	5.69487	5.57609	5.96597	5.37369
ENSG00000114023	26355	FAM162A	1.84293	4.30513	36.1556	1.82178e-09	6.01085e-08	5.3611	5.26223	4.58126	4.33762	3.21225	2.97086	3.27416	2.96231
ENSG00000100628	51676	ASB2	-3.16155	-0.0654955	36.1397	1.83666e-09	6.04872e-08	-1.84541	-3.48668	-1.81439	-2.06808	0.655556	1.23546	0.667292	0.245383
ENSG00000134508	91768	CABLES1	3.29895	1.47419	36.11	1.8649e-09	6.13036e-08	2.16648	2.54642	0.869139	2.99067	-0.7239	-1.16266	-1.48905	-0.367674
ENSG00000157470	145773	FAM81A	-4.29023	-0.364606	36.0872	1.88685e-09	6.17962e-08	-3.86009	-2.28273	-4.55001	-2.94669	-0.189593	0.372898	1.29958	0.144329
ENSG00000042980	10863	ADAM28	3.14785	6.97729	36.0899	1.88416e-09	6.17962e-08	9.03786	6.73664	7.15836	7.0301	4.58384	4.96414	3.93711	4.99178
ENSG00000166689	144100	PLEKHA7	3.13992	0.961047	36.0569	1.91643e-09	6.26491e-08	1.42573	0.547492	2.50099	2.02405	-0.976337	-1.1608	-1.48905	-1.30919
ENSG00000236581	100874241	STARD13-AS	4.1708	0.207237	36.0161	1.95699e-09	6.378e-08	0.886636	-0.433456	1.47573	1.70772	-2.07899	-3.62203	-3.51486	-2.16412
ENSG00000135476	9700	ESPL1	2.91631	3.66136	36.0148	1.95821e-09	6.378e-08	4.33618	5.44577	3.2762	3.98714	1.19723	1.72184	1.0726	2.09517
ENSG00000113368	4001	LMNB1	-1.40556	6.40859	35.9502	2.02428e-09	6.58113e-08	5.50898	5.50903	5.78703	5.32212	7.10497	7.24032	6.56314	6.77957
ENSG00000233485	101927417	FHAD1-AS1	5.24268	-1.10893	35.9101	2.06637e-09	6.69603e-08	-0.666377	0.918556	-0.612572	-1.54324	-3.73906	-4.55001	-4.55001	-3.51962
ENSG00000186417	342035	GLDN	2.91526	-0.776763	35.9068	2.06981e-09	6.69603e-08	0.12399	-0.527063	-0.0757833	0.383426	-2.83976	-2.3451	-2.91837	-2.29995
ENSG00000151929	9531	BAG3	3.33699	6.4341	35.9058	2.07094e-09	6.69603e-08	7.12612	8.52553	5.73834	6.08383	3.90684	4.20185	3.7384	3.97084
ENSG00000117983	727897	MUC5B	2.55311	5.66813	35.8485	2.13277e-09	6.88341e-08	6.26534	6.86835	4.88535	6.95643	3.27272	3.88947	3.90512	4.31309
ENSG00000134245	7482	WNT2B	2.08986	2.57684	35.7118	2.28776e-09	7.37025e-08	3.65184	2.68625	3.32305	3.26068	1.2153	1.39308	0.895121	1.24759
ENSG00000143079	55917	CTTNBP2NL	2.13173	6.44057	35.6728	2.334e-09	7.50557e-08	7.22334	6.52594	7.69898	6.86195	5.35257	5.51783	4.25401	4.5508
ENSG00000135931	80210	ARMC9	4.62232	-0.362864	35.6326	2.38266e-09	7.64821e-08	-1.1998	0.402704	0.041765	1.61661	-3.3092	-2.84667	-3.51486	-3.99456
ENSG00000183688	359845	RFLNB	-1.84384	6.07315	35.578	2.45035e-09	7.8513e-08	3.88813	5.14274	5.09397	5.05011	6.26895	6.86685	6.68841	6.9565
ENSG00000166801	63901	FAM111A	-1.37773	7.36369	35.5696	2.46095e-09	7.87103e-08	6.47981	6.21326	6.946	6.3119	7.98988	8.06686	7.72707	7.76248
ENSG00000135821	2752	GLUL	1.32328	9.71333	35.5633	2.46894e-09	7.8824e-08	10.0576	10.6128	9.94329	10.2071	8.62071	8.96585	9.01786	8.9817
ENSG00000121769	2170	FABP3	3.62804	0.683841	35.5406	2.49788e-09	7.9462e-08	0.377574	1.07917	2.61918	1.13511	-2.33729	-1.51071	-1.90693	-1.8198
ENSG00000164466	94081	SFXN1	1.57644	4.42192	35.5431	2.49464e-09	7.9462e-08	5.34119	4.99588	5.0305	4.53944	3.39216	3.61781	3.31357	3.38231
ENSG00000103888	57214	CEMIP	2.39004	3.27361	35.5233	2.52023e-09	8.00297e-08	3.39772	4.16052	3.40245	4.69457	1.19748	1.43367	1.69843	2.09517
ENSG00000258083	130075	OR9A4	5.08251	-0.074804	35.3747	2.71998e-09	8.62186e-08	-0.141606	1.33999	-1.30349	1.78088	-3.05547	-3.06189	-3.94152	-3.99456
ENSG00000186583	375686	SPATC1	3.32968	3.27708	35.3555	2.74697e-09	8.67643e-08	4.88978	4.70381	2.57939	3.14279	0.6697	1.25072	0.0843218	1.08477
ENSG00000197629	219972	MPEG1	-1.44052	10.0011	35.2946	2.83414e-09	8.93583e-08	9.63027	8.68159	8.89861	9.04152	10.5518	10.5159	10.6972	10.4149
ENSG00000104974	11024	LILRA1	-1.30756	8.00062	35.2437	2.90916e-09	9.15613e-08	7.08238	7.01173	7.53085	7.13046	8.64132	8.57779	8.13887	8.62924
ENSG00000163412	317649	EIF4E3	-1.66697	7.53573	35.1979	2.97846e-09	9.35762e-08	6.88481	6.57782	6.31871	5.9563	8.20881	7.51245	8.49955	8.17217
ENSG00000169926	51621	KLF13	-1.26738	8.27882	35.1892	2.99176e-09	9.38282e-08	7.50256	7.34751	7.69071	7.47955	8.86572	8.7743	8.37451	9.01986
ENSG00000125430	9953	HS3ST3B1	2.3861	3.68693	35.1536	3.04693e-09	9.52221e-08	5.10185	4.68095	3.44645	3.96032	2.29182	1.78151	1.72799	2.32582
ENSG00000117707	5629	PROX1	4.35441	-1.58375	35.1309	3.08273e-09	9.61713e-08	-0.318678	-0.110036	-1.30349	-1.6193	-4.55001	-4.01266	-3.94152	-3.28164
ENSG00000211677	3538	IGLC2	-4.99416	-0.156901	35.0874	3.15241e-09	9.81728e-08	-3.59987	-2.88121	-4.55001	-3.21155	1.62874	1.21033	-0.841544	-0.392517
ENSG00000164251	2150	F2RL1	-2.54076	2.47173	35.0749	3.17267e-09	9.84581e-08	-0.467384	0.946163	1.22542	0.68616	3.28426	3.64916	2.95369	2.94127
ENSG00000102962	6367	CCL22	5.62405	2.75229	35.0606	3.19606e-09	9.90108e-08	5.31297	1.53787	1.08184	3.01645	-1.66989	-1.36042	-2.32577	-1.6288
ENSG00000101188	4923	NTSR1	2.92772	5.54401	35.0413	3.22789e-09	9.98229e-08	5.33932	7.22926	6.51033	5.58855	3.75342	2.38014	3.02291	4.05851
ENSG00000142949	5792	PTPRF	4.25276	0.948463	35.035	3.2384e-09	9.99736e-08	2.11624	2.854	0.634983	0.585178	-1.42479	-3.31494	-2.17224	-2.16412
ENSG00000106853	22949	PTGR1	2.67015	1.35359	34.9738	3.3418e-09	1.02987e-07	1.97928	2.11961	2.36663	2.04701	-1.21534	-0.931459	0.298348	-0.46532
ENSG00000108691	6347	CCL2	3.50708	4.98974	34.8545	3.55291e-09	1.09303e-07	4.06551	4.96935	5.82698	7.0076	2.5892	2.92501	1.97812	1.64618
ENSG00000108821	1277	COL1A1	4.67792	0.297099	34.8076	3.63949e-09	1.11773e-07	0.713211	2.32778	-0.983287	1.14933	-3.05547	-3.62203	-2.32577	-3.02469
ENSG00000064201	10077	TSPAN32	-1.61411	4.82548	34.802	3.65e-09	1.11902e-07	4.06551	3.98727	3.48	3.60663	5.17957	5.4989	5.07107	5.80155
ENSG00000175414	285598	ARL10	2.20861	2.61891	34.7487	3.75123e-09	1.14807e-07	3.34552	3.01745	3.42589	3.50034	0.915031	1.13513	1.7582	0.481411
ENSG00000187098	4286	MITF	1.38996	6.49454	34.5744	4.10262e-09	1.2513e-07	6.93628	6.90905	7.43961	6.72536	5.68892	5.88488	5.43676	5.50177
ENSG00000178764	22882	ZHX2	1.46452	5.66465	34.5069	4.24737e-09	1.29323e-07	6.26828	6.22317	6.14613	6.23315	4.84079	5.0455	4.11361	4.85856
ENSG00000196365	9361	LONP1	2.07174	7.59125	34.4946	4.27425e-09	1.29918e-07	8.32721	9.02995	7.08579	8.05781	6.24443	6.33291	6.06679	6.19173
ENSG00000111981	80329	ULBP1	3.15158	-0.362126	34.408	4.46893e-09	1.35583e-07	0.191686	0.997488	0.176392	0.309378	-2.83976	-3.31494	-2.17224	-1.72114
ENSG00000165097	221656	KDM1B	-1.5256	7.65773	34.4049	4.4759e-09	1.35583e-07	6.83142	6.51974	7.17132	6.06051	8.28406	8.26264	8.34052	7.99961
ENSG00000158714	56833	SLAMF8	2.67619	4.00995	34.385	4.52185e-09	1.36696e-07	4.50648	4.11769	5.28097	5.0175	2.12413	3.03059	1.14116	1.49205
ENSG00000148516	6935	ZEB1	2.80652	2.70273	34.3289	4.65421e-09	1.40266e-07	2.98883	4.06073	2.89729	3.74615	1.59013	0.0628105	0.604923	0.0866663
ENSG00000160789	4000	LMNA	2.76561	7.06745	34.2853	4.75964e-09	1.432e-07	7.89108	7.21916	8.57282	7.39406	4.28253	5.99401	4.01312	5.26054
ENSG00000142224	29949	IL19	3.37262	0.0358359	34.2525	4.8406e-09	1.4539e-07	0.210085	0.134866	1.66387	0.952564	-1.84785	-1.86233	-2.4976	-3.0153
ENSG00000188263	400935	IL17REL	3.88659	-0.302852	34.1694	5.05166e-09	1.51473e-07	0.489401	1.35319	-0.721402	0.521012	-3.61729	-3.06189	-3.186	-2.03999
ENSG00000241399	9936	CD302	-1.7641	8.49017	34.165	5.06325e-09	1.51564e-07	7.60864	6.56885	7.92483	6.92177	8.98143	9.09404	9.36355	8.99879
ENSG00000162804	25992	SNED1	-1.64386	4.35527	34.1584	5.08034e-09	1.5182e-07	2.86885	3.28426	3.46532	3.54359	4.89261	4.74169	4.71225	5.36707
ENSG00000005844	3683	ITGAL	-1.71577	8.52034	34.1301	5.15479e-09	1.53786e-07	6.87416	7.96377	7.61164	6.94348	9.27685	9.41739	8.70087	9.05403
ENSG00000143507	11221	DUSP10	1.72637	5.99174	34.1158	5.1928e-09	1.5466e-07	7.20041	6.32169	6.73694	5.83717	4.92519	4.8798	4.75775	4.97072
ENSG00000130270	148229	ATP8B3	1.52579	3.90029	34.0945	5.25001e-09	1.55841e-07	4.53334	4.65858	4.19903	4.44893	3.13614	2.91399	2.79979	2.92232
ENSG00000164733	1508	CTSB	1.08788	9.98933	34.0121	5.47712e-09	1.62311e-07	10.3808	10.2777	10.5762	10.4803	9.34613	9.2704	9.40238	9.35888
ENSG00000105220	2821	GPI	1.87214	8.94757	33.9687	5.60067e-09	1.65696e-07	9.89992	10.1444	9.15068	8.80338	7.84335	7.85616	7.18328	7.91199
ENSG00000244242	402778	IFITM10	3.60554	4.90484	33.9489	5.65786e-09	1.67109e-07	4.9637	6.41495	5.2784	6.04494	0.25701	1.3612	3.3347	2.16751
ENSG00000149599	128853	DUSP15	4.50517	-1.46416	33.9368	5.69325e-09	1.67875e-07	0.12399	-0.0742666	-1.30349	-1.94213	-4.00955	-3.62203	-3.94152	-3.99456
ENSG00000205038	93035	PKHD1L1	-4.38571	-1.61206	33.8516	5.94804e-09	1.74808e-07	-3.3953	-3.48668	-4.55001	-4.55001	-0.189593	-1.86841	-0.842123	-0.727322
ENSG00000071073	11320	MGAT4A	1.84443	7.30337	33.8542	5.94003e-09	1.74808e-07	7.22385	7.61818	8.63589	7.93405	6.2127	6.23003	6.27556	5.60402
ENSG00000169245	3627	CXCL10	-3.99622	1.62316	33.771	6.19953e-09	1.8165e-07	-1.84541	-2.88121	-0.0757833	-2.20608	2.24996	2.68248	3.08896	1.73574
ENSG00000176890	7298	TYMS	3.42505	-0.315618	33.7705	6.20133e-09	1.8165e-07	0.811808	1.0806	-0.0451864	-0.0393129	-2.32883	-2.16729	-2.31287	-3.99456
ENSG00000135631	26056	RAB11FIP5	3.27507	3.19349	33.663	6.55347e-09	1.91534e-07	2.92745	5.07864	3.9937	3.15679	0.42485	1.47425	-0.16201	0.976193
ENSG00000130844	55422	ZNF331	2.06306	5.97078	33.661	6.56036e-09	1.91534e-07	6.56165	6.85471	6.33394	6.83196	4.23279	4.3591	3.78602	5.45506
ENSG00000100083	26088	GGA1	1.45922	7.15734	33.6355	6.64688e-09	1.93742e-07	7.79079	8.02466	7.07657	7.78506	6.28519	6.2637	5.93409	6.47043
ENSG00000099860	4616	GADD45B	1.50144	7.63452	33.6172	6.70978e-09	1.95255e-07	8.22048	7.89378	8.72893	7.74349	6.55359	6.80207	6.49563	6.8978
ENSG00000139572	53831	GPR84	2.37154	5.6049	33.601	6.76587e-09	1.96565e-07	6.83936	5.79849	6.38141	6.18392	3.4238	3.5718	3.29393	4.94184
ENSG00000197093	79690	GAL3ST4	3.79216	4.15797	33.5541	6.931e-09	2.01033e-07	3.61672	2.95698	6.13253	5.42139	1.02914	0.860066	1.21859	1.83636
ENSG00000175220	392	ARHGAP1	-1.41425	6.44931	33.4755	7.2168e-09	2.08981e-07	5.57701	5.05965	5.95097	5.58005	7.15099	7.08889	6.71941	6.96138
ENSG00000111344	8437	RASAL1	4.00703	0.206039	33.4688	7.24152e-09	2.09356e-07	1.67078	1.72206	-0.419926	0.498973	-2.07899	-2.49372	-3.94152	-2.29995
ENSG00000173281	79660	PPP1R3B	1.90852	5.966	33.455	7.29329e-09	2.10509e-07	6.63696	7.27149	5.98867	6.27267	4.26525	4.43944	5.18283	4.80978
ENSG00000065923	84679	SLC9A7	1.45331	4.52877	33.42	7.42582e-09	2.13986e-07	5.33465	4.75405	4.97985	5.18304	3.70059	3.37153	3.70905	3.70638
ENSG00000152760	200132	DYNLT5	3.88329	2.1674	33.4099	7.46445e-09	2.14751e-07	2.63699	1.46681	3.561	3.67211	-1.28183	-2.3451	0.160597	-0.505815
ENSG00000159714	29800	ZDHHC1	-3.1789	0.853435	33.3974	7.51258e-09	2.15786e-07	-2.14609	-1.86099	-0.272283	-2.20608	1.5808	1.61701	1.77596	1.75301
ENSG00000251493	2297	FOXD1	3.98165	-2.14103	33.3304	7.77587e-09	2.22988e-07	-0.882582	-1.82606	-1.62327	-1.13283	-4.00955	-3.62203	-4.55001	-3.99456
ENSG00000165685	120939	TMEM52B	3.47993	3.06209	33.3196	7.81891e-09	2.2386e-07	3.13943	2.7972	4.96132	3.83491	-0.591914	0.0359518	0.349965	1.41627
ENSG00000114923	6508	SLC4A3	2.45152	0.890873	33.2944	7.92099e-09	2.26418e-07	1.90055	1.93887	1.13572	1.44279	-0.771359	-0.7806	-0.314391	-1.17253
ENSG00000143842	9580	SOX13	3.16807	0.307715	33.253	8.09156e-09	2.30551e-07	1.32381	1.77204	0.518133	0.585178	-1.21534	-1.86841	-2.91837	-1.8198
ENSG00000138755	4283	CXCL9	-3.07582	1.16014	33.2197	8.23135e-09	2.34158e-07	-0.888861	-2.65301	-0.419926	-0.824212	1.50394	2.04509	2.47311	1.72703
ENSG00000235823	90271	OLMALINC	4.19222	-1.70657	33.1961	8.33181e-09	2.36637e-07	-1.84541	-0.303534	-1.10298	-0.617481	-3.3092	-4.55001	-3.51486	-4.55001
ENSG00000164898	154791	FMC1	-2.8885	0.86966	33.1526	8.52028e-09	2.40723e-07	-1.8252	-1.29465	-0.302776	-1.5469	1.83382	1.78111	1.92627	0.942729
ENSG00000185909	200942	KLHDC8B	1.95044	3.46263	33.1504	8.52992e-09	2.40723e-07	3.55058	4.39869	4.48893	3.88037	2.59384	2.03834	1.78536	2.21214
ENSG00000137834	4091	SMAD6	3.0482	3.32286	33.1562	8.50426e-09	2.40723e-07	4.439	4.48513	4.02794	3.45461	0.915031	1.15036	-0.730689	2.01872
ENSG00000159842	29	ABR	1.30836	8.95538	33.1581	8.49609e-09	2.40723e-07	9.72069	9.71154	8.92477	9.36804	8.08164	8.20706	8.12607	8.2122
ENSG00000155465	9056	SLC7A7	-1.4709	7.43154	33.1093	8.71214e-09	2.45475e-07	6.88256	6.24855	6.70778	6.08012	8.27902	8.12953	7.76663	7.68897
ENSG00000234906	344	APOC2	5.90601	0.236766	33.0971	8.76683e-09	2.46624e-07	-1.45538	0.299329	0.397389	2.63732	-3.3092	-3.62203	-4.55001	-3.59451
ENSG00000008394	4257	MGST1	-1.89323	4.75231	33.0329	9.06106e-09	2.54498e-07	3.32799	3.77571	4.01182	2.57	5.59592	5.5257	5.08065	5.37439
ENSG00000004777	115703	ARHGAP33	1.87136	2.97695	32.9806	9.30838e-09	2.61032e-07	3.93698	3.37037	3.29967	3.79868	1.99969	1.54263	1.47069	1.97524
ENSG00000134256	9398	CD101	-2.3543	5.21839	32.9558	9.42758e-09	2.63957e-07	3.20081	2.93692	4.35917	3.51412	6.37853	6.00243	4.79994	6.20557
ENSG00000186451	353324	SPATA12	3.25588	0.909928	32.9347	9.53057e-09	2.66421e-07	2.70806	1.52627	1.12244	0.984639	-2.20237	-1.22432	-0.842123	-1.46016
ENSG00000134326	129607	CMPK2	-2.79122	5.25364	32.9048	9.67864e-09	2.70134e-07	2.37836	3.95438	3.72135	2.24538	6.00382	5.3798	6.86925	5.45374
ENSG00000087085	43	ACHE	4.25841	0.365133	32.8914	9.74528e-09	2.71568e-07	2.02639	1.6056	-0.272283	0.851826	-3.05547	-4.01266	-2.4976	-1.72114
ENSG00000187185	388282	LOC388282	4.19017	-1.9681	32.8838	9.78352e-09	2.7178e-07	-1.38465	-0.679952	-1.53644	-1.0656	-4.55001	-4.55001	-4.55001	-3.02469
ENSG00000136383	57538	ALPK3	2.68188	2.71602	32.8848	9.77864e-09	2.7178e-07	3.90082	4.07351	2.10823	3.22551	0.505921	0.680955	0.78448	1.30361
ENSG00000156966	93010	B3GNT7	4.3251	1.57168	32.8726	9.8399e-09	2.72919e-07	0.96611	1.35319	3.39419	2.90355	-0.819938	-1.29076	-2.91837	-2.61728
ENSG00000070759	10420	TESK2	1.72729	5.52133	32.8548	9.93064e-09	2.75006e-07	6.19213	6.79038	5.60622	5.6335	4.53276	4.41749	4.48943	4.19741
ENSG00000260078	643802	MPHOSPH10P1	-2.80353	2.33635	32.838	1.00165e-08	2.76952e-07	0.0529609	0.636527	1.04007	-0.939863	3.11692	3.03082	3.66528	2.49979
ENSG00000100167	55964	SEPTIN3	3.17881	-0.47192	32.8242	1.00883e-08	2.78134e-07	0.434571	-0.184351	0.810882	0.148801	-3.61729	-2.84667	-1.79058	-2.29995
ENSG00000151640	10570	DPYSL4	3.54168	2.12157	32.8237	1.00906e-08	2.78134e-07	3.59501	3.62611	1.26222	2.37808	0.223843	-0.7806	-0.355141	-1.46016
ENSG00000153885	79047	KCTD15	-1.50005	4.99009	32.7785	1.03281e-08	2.84238e-07	3.85979	3.56221	4.40914	4.23893	5.42145	5.65102	5.40584	5.70727
ENSG00000111335	4939	OAS2	-2.21869	6.82098	32.7703	1.03716e-08	2.84994e-07	4.564	5.549	6.13831	4.2571	7.64909	7.49126	7.68937	7.2979
ENSG00000143322	27	ABL2	1.28993	6.80452	32.6314	1.11401e-08	3.05639e-07	7.4919	7.15727	6.97007	7.54319	5.92372	5.85254	5.96907	6.29479
ENSG00000129757	1028	CDKN1C	-1.97004	3.68938	32.5776	1.14526e-08	3.13728e-07	2.66703	2.94396	1.85073	1.78088	4.11821	4.48731	4.52354	4.26967
ENSG00000114204	5276	SERPINI2	-2.94303	1.42138	32.5504	1.16141e-08	3.17662e-07	-1.11556	-1.26935	0.299522	-1.10962	1.49404	2.19593	2.50357	2.52101
ENSG00000143851	5778	PTPN7	1.79004	4.76563	32.506	1.18827e-08	3.24506e-07	5.01661	5.79003	4.86691	5.69659	3.27272	3.39285	3.55812	4.08431
ENSG00000145107	116211	TM4SF19	4.14488	1.3025	32.4673	1.21215e-08	3.30521e-07	0.622175	3.44936	0.800244	2.13374	-1.15177	-2.15982	-2.20763	-1.69095
ENSG00000130600	283120	H19	2.19813	2.46024	32.4427	1.2276e-08	3.34219e-07	2.6309	3.21804	3.78827	2.75269	0.758404	0.949135	1.29958	0.931399
ENSG00000130600	102724852	LOC102724852	2.19813	2.46024	32.4427	1.2276e-08	3.34219e-07	2.6309	3.21804	3.78827	2.75269	0.758404	0.949135	1.29958	0.931399
ENSG00000196872	343990	CRACDL	2.89878	1.02255	32.3932	1.25929e-08	3.42323e-07	0.617998	1.74226	2.07414	2.35985	-0.976337	-0.479988	-1.58272	-1.0477
ENSG00000166535	144568	A2ML1	4.88712	-0.535736	32.3304	1.3006e-08	3.5282e-07	-0.141606	1.6597	-1.62327	-0.20199	-3.61729	-3.31494	-3.51486	-3.99456
ENSG00000064932	22904	SBNO2	1.55605	8.36712	32.3285	1.30188e-08	3.5282e-07	8.68717	9.44593	8.2419	9.12597	7.35879	7.54105	7.14925	7.47643
ENSG00000082781	3693	ITGB5	3.30368	4.38493	32.3127	1.31251e-08	3.55157e-07	4.37127	3.60696	5.89349	5.89052	1.54289	2.80287	1.84054	1.01964
ENSG00000117411	8704	B4GALT2	2.44844	1.84079	32.2673	1.34356e-08	3.63006e-07	1.92064	2.30079	2.84622	3.03954	0.223843	-0.136633	-0.274761	0.719406
ENSG00000188897	400499	LOC400499	4.6903	2.09254	32.1884	1.39923e-08	3.77474e-07	1.8904	4.47913	0.653569	2.37808	-1.35154	-1.22432	-2.4976	-1.23924
ENSG00000105369	973	CD79A	-4.06644	0.375242	32.1793	1.40584e-08	3.78107e-07	-2.14609	-2.12804	-2.61258	-3.21155	2.21422	1.46422	-0.730689	0.647373
ENSG00000197766	1675	CFD	-1.8294	6.4532	32.1624	1.41806e-08	3.80816e-07	5.45576	4.58079	5.893	4.74184	7.33939	6.61964	7.12213	7.20294
ENSG00000107281	56654	NPDC1	2.97354	1.36023	32.1325	1.44012e-08	3.86156e-07	1.57262	2.99536	0.982425	2.38411	-0.678848	-0.931459	-0.397076	-0.878637
ENSG00000091428	11069	RAPGEF4	5.20473	-1.86393	32.078	1.48101e-08	3.96523e-07	-1.48679	0.153992	-1.81439	-1.82631	-4.00955	-4.01266	-4.55001	-4.55001
ENSG00000118985	22936	ELL2	1.96936	6.27187	32.0704	1.48685e-08	3.97486e-07	7.47671	7.25892	5.90371	6.66169	4.55912	4.77203	5.35621	5.08761
ENSG00000188511	348645	MIR3667HG	1.7047	4.63977	32.0563	1.49765e-08	3.99772e-07	5.47372	5.7128	4.84484	4.75236	3.19234	3.50727	3.63556	3.80486
ENSG00000137312	10211	FLOT1	1.36272	7.05295	32.0149	1.52997e-08	4.07786e-07	7.47076	7.91646	7.45674	7.41076	5.77781	6.26044	6.13872	6.57758
ENSG00000125520	56731	SLC2A4RG	1.73595	4.57886	31.9999	1.54181e-08	4.10326e-07	5.45913	5.53167	4.73018	4.91753	3.57188	3.61425	2.81585	3.70603
ENSG00000180263	55785	FGD6	-1.54409	6.07375	31.977	1.56008e-08	4.14564e-07	5.50482	4.64523	5.31513	4.77775	6.80078	6.5205	6.9259	6.25293
ENSG00000146192	221472	FGD2	-1.37724	7.51152	31.9649	1.56985e-08	4.16538e-07	6.129	6.63395	7.047	6.70384	8.14168	8.26698	7.85414	7.85857
ENSG00000162733	4921	DDR2	3.50948	-0.623583	31.9468	1.58452e-08	4.19804e-07	-0.366564	0.720385	-0.628651	0.68616	-4.00955	-2.84667	-2.6927	-2.29995
ENSG00000186891	8784	TNFRSF18	4.81	-0.795174	31.9389	1.59098e-08	4.20705e-07	-0.755374	0.856342	-1.37704	0.646611	-3.3092	-3.06189	-4.55001	-4.55001
ENSG00000189337	23254	KAZN	5.26138	0.619236	31.9369	1.59266e-08	4.20705e-07	0.0231686	2.58871	0.0138392	1.94172	-2.33729	-2.65943	-4.55001	-3.99456
ENSG00000002587	9957	HS3ST1	3.56768	4.13909	31.9146	1.61101e-08	4.24288e-07	3.65619	3.14322	5.45879	6.00978	1.52355	0.496252	1.69843	1.83636
ENSG00000157933	6497	SKI	1.50541	8.01373	31.9154	1.61039e-08	4.24288e-07	8.66492	8.8442	8.62548	8.06919	7.16061	6.96755	6.50917	7.48647
ENSG00000028277	5452	POU2F2	-1.67326	6.9375	31.8635	1.65394e-08	4.3495e-07	5.4669	5.40279	6.54154	5.76629	7.72354	7.73813	7.50688	7.12593
ENSG00000164687	2171	FABP5	3.44083	3.29337	31.8098	1.70036e-08	4.46495e-07	2.28768	2.99115	4.32032	5.28086	0.484077	0.765134	0.533499	1.13883
ENSG00000116990	4610	MYCL	-1.88793	5.3242	31.7886	1.71899e-08	4.50541e-07	4.6457	4.01383	4.2503	3.01043	6.265	5.87723	5.71038	6.00325
ENSG00000092010	5720	PSME1	-1.53513	5.71108	31.7865	1.72084e-08	4.50541e-07	4.98118	4.7286	5.0863	3.95512	6.35387	6.19366	6.35902	6.21722
ENSG00000174749	132720	FAM241A	-2.19992	4.71553	31.7514	1.75219e-08	4.58072e-07	3.03733	2.51554	4.13102	2.63207	5.51255	5.67624	5.51374	4.90756
ENSG00000143669	1130	LYST	-1.38908	9.5033	31.7201	1.78069e-08	4.64837e-07	8.54289	9.16551	8.4548	8.25845	9.98648	10.1144	10.2367	9.76826
ENSG00000130830	4354	MPP1	1.06355	7.3913	31.6284	1.86682e-08	4.86606e-07	7.74329	7.92145	7.73092	7.90226	6.81998	6.65868	6.7824	6.78928
ENSG00000183496	84206	MEX3B	1.8352	3.18759	31.5675	1.92626e-08	5.00629e-07	3.55701	4.16614	3.77135	3.75348	1.62684	1.62604	2.31975	2.29108
ENSG00000214517	51400	PPME1	1.70676	4.76912	31.5694	1.92441e-08	5.00629e-07	5.21542	6.01093	4.96411	5.0912	3.75757	3.9428	3.32005	3.62667
ENSG00000164626	8645	KCNK5	4.9101	0.234801	31.5433	1.95045e-08	5.06176e-07	0.256347	1.97346	-0.983287	1.7625	-4.55001	-3.06189	-3.186	-2.44991
ENSG00000112576	896	CCND3	-1.72386	6.09988	31.4531	2.04312e-08	5.29453e-07	5.16187	5.29751	5.23795	3.88037	6.72211	6.74076	6.83628	6.55899
ENSG00000070371	8218	CLTCL1	-1.55798	3.76371	31.4459	2.0508e-08	5.29895e-07	2.68634	2.64982	2.67073	3.09348	4.42587	4.58548	4.04687	4.24593
ENSG00000104885	84444	DOT1L	1.93048	8.36198	31.4268	2.07106e-08	5.34351e-07	9.01437	9.44996	7.80542	9.33273	7.06937	7.34049	6.57625	7.27891
ENSG00000154930	84532	ACSS1	-1.90884	5.6064	31.4081	2.09102e-08	5.38718e-07	4.22546	3.24583	5.03671	4.39327	6.27402	6.4006	6.28346	6.08543
ENSG00000140403	55466	DNAJA4	3.02331	6.58612	31.3343	2.1721e-08	5.58795e-07	6.91077	8.68454	5.79175	6.60317	4.31101	4.35095	4.46377	4.4591
ENSG00000163872	55689	YEATS2	1.88865	7.14648	31.2859	2.22688e-08	5.7206e-07	7.78209	8.56972	6.91133	7.42578	5.95169	6.12087	5.55478	5.96838
ENSG00000075340	119	ADD2	-3.47907	0.819117	31.2771	2.23699e-08	5.73826e-07	-1.59672	-2.88121	-0.541506	-2.94669	1.92832	1.64394	1.73771	1.32686
ENSG00000188994	23036	ZNF292	1.57946	8.24156	31.2561	2.26134e-08	5.79236e-07	8.99616	9.40142	8.16919	8.40707	7.09395	7.16872	7.36865	7.33438
ENSG00000112511	5252	PHF1	1.85426	5.39082	31.1741	2.35895e-08	6.03367e-07	6.38132	6.5704	5.15721	5.60927	3.82231	4.20336	4.26917	4.39043
ENSG00000105352	1089	CEACAM4	-1.99949	3.26324	31.119	2.42684e-08	6.19838e-07	2.09871	1.97346	2.37225	1.04672	4.24317	4.02193	3.82758	3.57664
ENSG00000112655	5754	PTK7	2.94946	-0.156773	31.0999	2.45088e-08	6.25081e-07	0.780712	1.33999	0.226912	-0.20199	-1.66989	-1.97364	-2.4976	-2.29995
ENSG00000205269	100113407	TMEM170B	-1.52246	9.66343	31.0875	2.46661e-08	6.28189e-07	8.81181	9.19053	8.59928	7.98696	10.0454	10.1699	10.0986	10.5575
ENSG00000196277	2917	GRM7	-3.00808	-1.11557	31.0113	2.56527e-08	6.51446e-07	-3.3953	-3.15241	-2.61258	-2.72299	-0.47061	0.0628105	-1.0947	-0.176753
ENSG00000087116	9509	ADAMTS2	6.10221	4.17092	31.0022	2.57736e-08	6.53583e-07	3.48463	5.77172	3.31467	6.04775	-3.3092	-0.985467	-3.186	0.590885
ENSG00000179104	160335	TMTC2	-1.35481	6.27169	30.9959	2.58571e-08	6.53831e-07	5.43758	4.93246	5.65546	5.6297	6.91001	6.98389	6.44794	6.78299
ENSG00000105655	51477	ISYNA1	3.10107	4.70704	30.9973	2.58392e-08	6.53831e-07	5.47796	6.39253	3.62362	5.5293	1.48427	2.01797	2.61726	3.16413
ENSG00000111913	9750	RIPOR2	-2.41339	7.64947	30.9858	2.5992e-08	6.56308e-07	5.13838	6.943	6.01076	4.96424	8.57945	8.78763	8.21576	7.84844
ENSG00000186193	89958	SAPCD2	-2.21565	1.31388	30.9715	2.61852e-08	6.60245e-07	-0.0336813	-0.0116966	-0.748965	0.0866149	2.00277	1.62018	2.20348	2.18294
ENSG00000115155	9381	OTOF	-4.90085	1.90315	30.9587	2.63575e-08	6.63649e-07	-3.86009	-0.73474	-2.80218	-1.71909	1.47403	1.80373	4.09671	2.43709
ENSG00000126870	55112	DYNC2I1	1.38366	4.35791	30.9241	2.68318e-08	6.74633e-07	5.09052	5.01261	4.51458	4.87508	3.41595	3.55771	3.57177	3.48404
ENSG00000102879	11151	CORO1A	-1.16881	8.96001	30.9181	2.69146e-08	6.75758e-07	8.12349	8.29692	8.47345	8.11761	9.62663	9.4923	9.0612	9.47679
ENSG00000116273	148479	PHF13	1.88811	3.72287	30.8969	2.72109e-08	6.82232e-07	4.439	4.97149	3.74342	4.05857	2.22623	2.6738	2.30675	2.7133
ENSG00000164951	54704	PDP1	-1.30505	7.08453	30.8784	2.74712e-08	6.87787e-07	6.52028	6.08665	6.549	5.89475	7.79686	7.54968	7.68592	7.29661
ENSG00000159399	3099	HK2	2.46207	9.64116	30.8729	2.75487e-08	6.88756e-07	10.5031	11.3229	9.34645	9.53693	8.28334	8.27238	7.27411	7.68532
ENSG00000259392	107984761	LOC107984761	4.9812	-1.62779	30.8396	2.8026e-08	6.99703e-07	-0.272331	-1.63573	-1.92036	-0.000178822	-4.55001	-4.55001	-4.55001	-3.28164
ENSG00000162174	80150	ASRGL1	-2.02703	3.03085	30.8313	2.81457e-08	7.01705e-07	1.56281	1.26866	2.33818	1.34351	4.12464	3.67985	3.42606	3.50635
ENSG00000113889	3827	KNG1	3.75626	-1.49424	30.7969	2.86501e-08	7.13279e-07	-1.28927	0.0923758	-1.13007	-0.717147	-3.05547	-4.55001	-3.186	-3.93142
ENSG00000141526	9123	SLC16A3	1.73037	8.53684	30.7199	2.98095e-08	7.41105e-07	8.96037	9.87896	8.66909	8.76926	7.35725	7.59897	6.91118	7.71406
ENSG00000073910	10129	FRY	-1.39373	7.33578	30.6944	3.02036e-08	7.49851e-07	6.89873	6.60107	6.32367	5.9032	7.94729	7.72213	7.69961	8.07751
ENSG00000234737	729211	KRT18P15	3.69565	-1.29765	30.689	3.02883e-08	7.50905e-07	-0.960542	0.0280098	-1.62327	0.0910415	-3.05547	-3.62203	-3.186	-3.99456
ENSG00000105697	57817	HAMP	3.27605	0.988573	30.6725	3.05461e-08	7.56239e-07	0.0529609	2.43095	2.06027	1.878	-1.66989	-1.97364	-1.0947	-0.776018
ENSG00000149269	5058	PAK1	-1.34907	6.78474	30.6001	3.1708e-08	7.83913e-07	5.87602	5.78454	6.37963	5.68867	7.47566	7.38245	7.41728	6.87724
ENSG00000116729	79971	WLS	-1.45692	4.63042	30.5027	3.33396e-08	8.21067e-07	3.56021	3.81677	4.08212	3.34151	5.22443	4.88074	5.36722	5.21064
ENSG00000107263	2889	RAPGEF1	1.65859	9.07043	30.5022	3.33496e-08	8.21067e-07	9.8309	10.2116	8.66409	9.57761	7.98215	8.03775	7.86969	8.15563
ENSG00000120738	1958	EGR1	1.71933	10.1396	30.5023	3.33471e-08	8.21067e-07	10.8197	10.7585	11.1053	10.2037	9.72352	8.96251	8.54017	8.59134
ENSG00000103496	6810	STX4	1.63319	6.66532	30.4065	3.50345e-08	8.61353e-07	6.97252	7.82382	6.42331	7.45954	5.515	5.68383	5.5631	5.74497
ENSG00000176490	148252	DIRAS1	3.3745	0.6051	30.3563	3.59531e-08	8.82716e-07	0.377574	2.20215	1.90604	0.430761	-1.28183	-1.59217	-2.6927	-1.72114
ENSG00000019169	8685	MARCO	3.96797	7.0254	30.2763	3.74684e-08	9.18648e-07	7.64067	7.6289	8.42573	7.89555	4.21933	5.21896	1.88496	1.66454
ENSG00000150510	220108	FAM124A	4.16354	1.89314	30.2583	3.78172e-08	9.25922e-07	3.80951	3.32498	0.041765	1.61661	-1.58348	-1.04158	-1.48905	-0.878637
ENSG00000015520	29881	NPC1L1	4.06996	-0.64257	30.1793	3.93894e-08	9.63086e-07	-0.755374	1.46681	-0.770113	-0.314575	-2.83976	-3.31494	-3.186	-3.59451
ENSG00000072121	23503	ZFYVE26	1.25012	7.21547	30.1726	3.95255e-08	9.65086e-07	7.48421	8.03749	7.3189	7.87992	6.4865	6.57253	6.26929	6.4918
ENSG00000196639	3269	HRH1	4.38414	0.830322	30.1568	3.98497e-08	9.71665e-07	-0.416093	0.269852	2.71521	2.29098	-3.05547	-1.6785	-2.32577	-2.61728
ENSG00000147912	26267	FBXO10	2.15379	2.69248	30.1135	4.07486e-08	9.9222e-07	2.70928	3.39147	3.30191	3.93088	1.52267	1.38385	0.528355	1.4141
ENSG00000198948	9848	MFAP3L	-3.41865	0.494091	30.0585	4.19199e-08	1.01934e-06	-1.38465	-1.74397	-1.92036	-2.72299	2.33562	0.0891783	1.16196	0.821131
ENSG00000198948	101928198	LOC101928198	-3.41865	0.494091	30.0585	4.19199e-08	1.01934e-06	-1.38465	-1.74397	-1.92036	-2.72299	2.33562	0.0891783	1.16196	0.821131
ENSG00000166377	374868	ATP9B	1.2822	6.24221	30.04	4.23218e-08	1.02771e-06	6.50747	7.19966	6.52649	6.62845	5.39309	5.46281	5.36173	5.62293
ENSG00000035403	7414	VCL	-1.51273	7.47856	30.0206	4.27471e-08	1.03662e-06	6.63692	6.07978	7.10919	6.02446	8.26856	7.8537	7.96505	8.06
ENSG00000105887	136319	MTPN	-1.19957	8.31834	29.9738	4.37921e-08	1.05906e-06	7.65536	7.71351	7.7611	7.19211	8.8252	8.64641	9.0693	8.59799
ENSG00000105887	767558	LUZP6	-1.19957	8.31834	29.9738	4.37921e-08	1.05906e-06	7.65536	7.71351	7.7611	7.19211	8.8252	8.64641	9.0693	8.59799
ENSG00000172794	326624	RAB37	-2.45825	4.16203	29.9669	4.39479e-08	1.06139e-06	2.84613	3.19932	1.84952	1.12838	5.20895	4.55888	4.50366	5.23869
ENSG00000164066	27152	INTU	2.29454	0.618315	29.9436	4.44802e-08	1.07278e-06	1.52092	1.21547	1.04007	1.53232	-1.03248	-0.55968	-1.48905	-0.590382
ENSG00000285781	100505502	LOC100505502	3.38602	-0.806844	29.8763	4.60505e-08	1.10915e-06	-0.142856	0.321787	-1.44186	0.646611	-3.3092	-2.65943	-2.6927	-3.02469
ENSG00000128872	29767	TMOD2	-1.89593	6.54291	29.8166	4.74902e-08	1.14227e-06	5.32243	4.46248	6.06644	4.85678	7.46224	7.42907	6.88685	6.9166
ENSG00000014914	10903	MTMR11	-2.37256	4.434	29.7762	4.849e-08	1.16474e-06	3.52456	3.28767	1.89827	1.63693	5.38641	5.15096	5.30483	4.80162
ENSG00000169248	6373	CXCL11	-3.36057	-0.119541	29.7571	4.89719e-08	1.17473e-06	-1.84541	-3.15241	-1.81439	-3.21155	-0.254884	0.765134	1.44908	0.362493
ENSG00000198478	83699	SH3BGRL2	-3.426	1.12883	29.6783	5.10019e-08	1.22013e-06	-1.71571	-1.53505	-0.307801	-2.72299	2.68805	0.991689	2.06563	1.68267
ENSG00000170385	7779	SLC30A1	-1.57682	7.46035	29.6791	5.09805e-08	1.22013e-06	6.71078	6.14044	6.65023	6.28639	7.68462	7.61466	8.70881	7.87616
ENSG00000197355	91373	UAP1L1	1.64322	6.96151	29.6349	5.21563e-08	1.24606e-06	7.40811	8.25015	6.83511	7.38132	6.01958	6.07951	5.6042	5.92427
ENSG00000175265	23015	GOLGA8A	2.34082	4.89328	29.6284	5.23337e-08	1.24862e-06	5.60524	6.089	5.05072	5.60301	2.96581	4.29395	2.66149	2.47155
ENSG00000119979	404636	DENND10	-1.31746	5.53909	29.6138	5.27281e-08	1.25634e-06	4.82538	4.88607	4.94518	4.15779	6.16452	5.97007	6.04192	6.02393
ENSG00000146555	221935	SDK1	3.44591	-0.855516	29.5644	5.40889e-08	1.28532e-06	-1.03597	0.570271	-0.17069	0.12021	-2.65214	-2.49372	-4.55001	-3.02469
ENSG00000101194	63910	SLC17A9	1.65307	4.91004	29.522	5.52867e-08	1.31203e-06	5.14383	5.76988	4.85692	5.98967	3.61638	3.82615	3.79769	4.15095
ENSG00000121316	79887	PLBD1	-1.71616	7.5264	29.5031	5.5827e-08	1.32308e-06	6.60263	6.47638	6.84958	5.41545	7.99238	7.90711	8.60429	7.94708
ENSG00000164935	81501	DCSTAMP	3.91184	-0.688545	29.4855	5.6337e-08	1.33338e-06	0.0160903	1.0142	-1.92036	0.359163	-2.83976	-3.31494	-3.186	-3.28164
ENSG00000188011	285093	RTP5	4.99679	0.373878	29.4763	5.66036e-08	1.33791e-06	2.26507	0.427867	-1.30349	1.78998	-3.3092	-2.84667	-4.55001	-2.44991
ENSG00000068831	10235	RASGRP2	-1.25591	6.40382	29.4679	5.68515e-08	1.3402e-06	5.45145	6.0471	5.5614	5.42213	6.72688	6.96578	7.11679	6.75032
ENSG00000135838	80896	NPL	1.1653	6.95639	29.4684	5.68359e-08	1.3402e-06	7.06567	7.52834	7.37562	7.66138	6.38367	6.34116	6.22245	6.07044
ENSG00000157404	3815	KIT	6.30007	1.53959	29.4615	5.7038e-08	1.34281e-06	4.24551	-0.146715	0.937626	0.283825	-2.48614	-3.06189	-3.51486	-3.99456
ENSG00000099282	23555	TSPAN15	2.85275	-0.240974	29.4528	5.72962e-08	1.3471e-06	0.824019	-0.479501	0.906969	0.585178	-1.85999	-1.59217	-2.6927	-2.44991
ENSG00000254550	4975	OMP	5.20098	-1.12061	29.3773	5.957e-08	1.39583e-06	-0.575783	1.0632	-1.62327	-1.2775	-3.3092	-4.55001	-4.55001	-3.99456
ENSG00000162493	10630	PDPN	8.17247	0.205821	29.3762	5.96047e-08	1.39583e-06	-0.575783	-1.74397	2.92483	-1.20335	-4.00955	-4.55001	-4.55001	-4.55001
ENSG00000148926	133	ADM	2.64878	6.8354	29.3766	5.95917e-08	1.39583e-06	6.44035	8.73928	6.81822	7.32938	4.39189	4.94532	5.51657	4.81709
ENSG00000140090	123041	SLC24A4	-1.94213	6.53672	29.3518	6.03602e-08	1.41166e-06	5.70632	5.59068	5.29085	3.79929	7.10578	7.25677	7.13897	7.30028
ENSG00000272636	8447	DOC2B	-3.95497	-1.50455	29.3366	6.08371e-08	1.42095e-06	-3.86009	-2.65301	-4.55001	-4.55001	-0.724362	-0.0767813	-1.23977	-1.0477
ENSG00000158315	54933	RHBDL2	2.18581	0.384539	29.3103	6.16681e-08	1.43658e-06	1.23564	0.94912	1.26778	0.846425	-1.05847	-1.43361	-0.857848	-0.756342
ENSG00000064300	4804	NGFR	4.328	1.99853	29.3106	6.1657e-08	1.43658e-06	3.13084	4.192	0.997054	0.46686	-1.32395	-1.04158	-1.48905	-1.23924
ENSG00000158220	83850	ESYT3	3.76404	-1.37252	29.3026	6.1914e-08	1.43744e-06	-1.03597	0.377094	-0.541506	-1.71909	-4.00955	-3.31494	-3.51486	-3.28164
ENSG00000149054	7762	ZNF215	2.6631	0.889751	29.3015	6.1948e-08	1.43744e-06	1.33882	1.22426	1.0412	2.53436	-1.21534	-0.829154	-0.578181	-1.0501
ENSG00000173517	79834	PEAK1	1.40638	7.11268	29.3049	6.18404e-08	1.43744e-06	8.20328	7.3131	7.61286	7.27022	5.9961	6.47779	6.24265	6.22266
ENSG00000111331	4940	OAS3	-1.62704	7.88375	29.2892	6.2341e-08	1.44467e-06	6.10451	7.39014	7.18994	6.31466	8.52016	8.38617	8.60683	8.39095
ENSG00000087903	5990	RFX2	1.68183	5.17685	29.2827	6.25506e-08	1.44763e-06	5.92533	6.10383	5.78017	5.17264	3.4238	3.92278	4.31534	4.52716
ENSG00000149573	10205	MPZL2	-2.48576	4.91252	29.277	6.27365e-08	1.45005e-06	3.85979	1.95627	3.73253	2.29738	5.77832	6.15088	5.5102	5.03389
ENSG00000101665	4092	SMAD7	1.31545	5.77453	29.2391	6.39745e-08	1.47482e-06	6.27951	6.36264	6.35964	6.13474	4.6939	5.00366	4.63957	5.41631
ENSG00000160791	1234	CCR5	2.47262	5.6951	29.1831	6.58501e-08	1.51413e-06	5.97781	5.67848	7.15998	6.55224	4.52913	4.55627	3.10782	3.02538
ENSG00000167619	284339	TMEM145	3.51193	-0.866869	29.1565	6.6762e-08	1.53113e-06	-0.272331	0.980582	-0.820527	-0.769686	-3.3092	-2.84667	-3.51486	-2.61728
ENSG00000120265	5110	PCMT1	-1.39051	6.03352	29.1568	6.67501e-08	1.53113e-06	5.18901	5.13607	5.60383	4.61305	6.77341	6.63203	6.5289	6.29147
ENSG00000100997	26090	ABHD12	1.30907	5.37569	29.1152	6.82e-08	1.56209e-06	6.17205	5.47549	5.92586	5.88787	4.87266	4.49349	4.47642	4.42584
ENSG00000102575	54	ACP5	1.69201	6.60256	29.0688	6.98515e-08	1.5958e-06	7.10214	7.08989	7.68733	6.83141	6.1455	5.58943	5.08447	4.95216
ENSG00000099994	56241	SUSD2	2.28392	1.96514	29.0347	7.10918e-08	1.61996e-06	2.86143	2.95265	1.57657	2.97714	0.758404	0.415199	0.217285	0.316783
ENSG00000138639	83478	ARHGAP24	1.26874	6.61699	29.0359	7.10506e-08	1.61996e-06	7.35352	6.94017	7.32743	6.75404	5.57969	5.88685	5.73588	6.13115
ENSG00000138722	22915	MMRN1	-4.42985	-1.62168	28.9997	7.23891e-08	1.64741e-06	-4.55001	-4.55001	-3.59142	-3.53622	0.1751	-1.86841	-0.901244	-1.46016
ENSG00000143631	2312	FLG	3.47423	-0.54201	28.9941	7.25994e-08	1.64984e-06	-0.0217473	0.963475	-0.203766	0.204336	-3.3092	-1.77033	-2.91837	-3.99456
ENSG00000167772	51129	ANGPTL4	4.36792	2.34507	28.9919	7.26817e-08	1.64984e-06	2.55582	4.66388	0.743073	2.53793	-1.21534	-0.985467	-2.0335	-0.243666
ENSG00000148411	138151	NACC2	-1.1995	6.95007	28.9564	7.40259e-08	1.6782e-06	6.01799	6.58201	5.99308	6.24437	7.60391	7.49957	7.18121	7.3956
ENSG00000085117	3732	CD82	1.74646	5.75544	28.9389	7.46973e-08	1.69127e-06	6.32865	7.02317	5.49269	6.2748	4.66827	4.68139	4.20651	4.89572
ENSG00000158163	199221	DZIP1L	3.0212	2.64302	28.9023	7.6121e-08	1.7213e-06	2.64908	1.75226	3.61416	4.49141	0.707897	0.645858	0.217285	0.316783
ENSG00000077984	8530	CST7	3.03601	2.8615	28.8987	7.62645e-08	1.72235e-06	4.77457	3.48639	3.01743	2.35985	1.43316	0.214239	0.244815	0.491527
ENSG00000141401	3613	IMPA2	-1.51243	5.14371	28.8485	7.82659e-08	1.76531e-06	3.92589	3.92014	4.80487	3.92238	5.7008	5.90821	5.41874	5.76745
ENSG00000211592	3514	IGKC	-4.92424	1.55581	28.8312	7.89697e-08	1.77892e-06	-1.98793	-1.04505	-3.02053	-4.55001	2.8404	3.24824	2.14082	0.551959
ENSG00000104419	10397	NDRG1	2.17728	8.25411	28.7774	8.11941e-08	1.82671e-06	9.11023	9.86651	7.99866	8.0127	6.45731	6.91032	6.75024	6.9834
ENSG00000276600	338382	RAB7B	5.28355	-0.771252	28.7406	8.27515e-08	1.85704e-06	-1.59672	-0.912818	-0.381575	1.48825	-3.3092	-3.62203	-4.55001	-4.55001
ENSG00000143702	9859	CEP170	1.26443	8.25692	28.7215	8.35692e-08	1.87303e-06	8.50942	8.97003	8.2787	9.10709	7.35004	7.59131	7.40273	7.60094
ENSG00000143702	645455	CEP170P1	1.26443	8.25692	28.7215	8.35692e-08	1.87303e-06	8.50942	8.97003	8.2787	9.10709	7.35004	7.59131	7.40273	7.60094
ENSG00000135835	57710	KIAA1614	1.90449	3.68107	28.7191	8.3676e-08	1.87306e-06	3.67887	4.3459	3.93155	5.02285	2.39184	2.6693	2.11271	2.5343
ENSG00000197989	85028	SNHG12	1.83526	3.76451	28.7123	8.39677e-08	1.87722e-06	3.6128	4.45869	4.30656	4.94647	2.34424	2.79685	2.80604	2.2867
ENSG00000110448	921	CD5	2.12379	3.08218	28.6643	8.60777e-08	1.91956e-06	4.3455	3.47436	3.47479	3.64477	2.33562	1.38129	0.944143	1.66454
ENSG00000186469	54331	GNG2	-1.59675	6.98768	28.6568	8.64109e-08	1.92457e-06	6.19955	5.44037	6.55828	5.36387	7.44868	7.5262	7.86485	7.41607
ENSG00000213700	729046	RPL17P50	3.75266	0.992305	28.6491	8.67526e-08	1.92976e-06	0.0529609	2.80682	0.671738	2.34764	-1.85999	-2.3451	-1.02729	-1.82696
ENSG00000137936	8412	BCAR3	2.35218	1.22341	28.6198	8.80748e-08	1.95672e-06	1.34656	1.64014	2.41542	2.18039	-0.0128768	-0.0529421	-0.578181	-0.878637
ENSG00000062822	5424	POLD1	1.30312	5.34127	28.6023	8.88751e-08	1.97203e-06	5.88947	5.87138	5.71198	5.91933	4.68522	4.66545	3.97459	4.74234
ENSG00000118690	84071	ARMC2	1.42257	3.97795	28.5911	8.93921e-08	1.98102e-06	4.66123	4.20122	4.67897	4.48862	3.12656	3.16393	2.79979	3.27286
ENSG00000137441	83888	FGFBP2	-5.33147	-0.37051	28.5265	9.24258e-08	2.04315e-06	-4.55001	-4.55001	-3.02053	-3.53622	1.77321	-0.644033	0.517336	-1.54202
ENSG00000137807	9493	KIF23	-2.11717	1.57377	28.5147	9.29881e-08	2.05302e-06	-0.633198	0.183841	0.518133	0.407287	2.4373	2.28639	2.02651	2.27921
ENSG00000158023	144406	CFAP251	2.65466	-0.332556	28.5038	9.35146e-08	2.06208e-06	-0.0217473	1.19201	0.124039	0.061271	-2.2941	-2.08716	-1.90693	-1.7955
ENSG00000176903	9240	PNMA1	1.61822	4.73316	28.492	9.40863e-08	2.07212e-06	4.78008	5.32204	5.68569	5.37375	3.74092	3.57414	4.1775	3.17057
ENSG00000196123	653319	KIAA0895L	1.59955	4.48307	28.4485	9.62258e-08	2.11661e-06	4.83138	5.56232	4.37455	5.24807	3.41333	3.35991	3.62425	3.4892
ENSG00000224596	283050	ZMIZ1-AS1	4.11141	-0.412	28.4331	9.69929e-08	2.12821e-06	0.158235	1.39206	-1.45454	0.585178	-4.00955	-3.31494	-3.186	-2.29995
ENSG00000033627	535	ATP6V0A1	1.15664	7.51878	28.4349	9.69045e-08	2.12821e-06	7.95827	8.18649	7.84663	7.92232	6.92988	7.07081	6.41272	6.81759
ENSG00000184545	1850	DUSP8	3.36384	0.151119	28.3418	1.01678e-07	2.22825e-06	1.7289	1.42992	-0.203766	0.234527	-2.83976	-2.65943	-1.90693	-1.46016
ENSG00000119915	83401	ELOVL3	-2.79821	-0.604259	28.3138	1.03158e-07	2.25791e-06	-1.59672	-2.28273	-3.02053	-2.94669	0.38254	-0.264344	-0.16201	0.491527
ENSG00000130052	9754	STARD8	1.43278	6.39468	28.2696	1.05543e-07	2.30725e-06	6.94612	6.94817	6.97792	6.88603	5.54887	5.65378	4.66908	5.89249
ENSG00000271321	340307	CTAGE6	7.42286	2.44377	28.2546	1.06362e-07	2.32231e-06	2.91829	4.66792	3.05217	0.944922	-4.55001	-1.83629	-4.55001	-4.55001
ENSG00000100320	23543	RBFOX2	3.55789	-2.21831	28.2197	1.08297e-07	2.36164e-06	-1.84541	-1.44094	-1.62327	-1.00136	-3.3092	-4.55001	-3.94152	-3.99456
ENSG00000173210	22885	ABLIM3	3.04053	1.55065	28.1583	1.11787e-07	2.43477e-06	1.58526	1.69122	2.26149	3.28789	0.0987494	-1.59217	-0.314391	-1.10877
ENSG00000204482	7940	LST1	-1.35602	6.69052	28.1559	1.11925e-07	2.43478e-06	6.04855	5.74005	6.24787	5.19166	7.33055	7.10997	7.27828	7.12676
ENSG00000173482	5797	PTPRM	4.75644	4.41752	28.1406	1.12816e-07	2.45116e-06	5.46006	5.7128	2.49069	5.97078	1.63587	-2.65943	0.765598	0.362493
ENSG00000102531	22862	FNDC3A	1.31681	8.10111	28.1345	1.13172e-07	2.45588e-06	8.69712	8.96569	7.8771	8.70506	7.31903	7.33838	7.25288	7.27847
ENSG00000135862	3915	LAMC1	3.25307	4.22968	28.0176	1.20215e-07	2.60554e-06	5.19008	5.7809	3.91308	4.86972	2.26168	-0.264344	1.16196	2.70445
ENSG00000157870	127281	PRXL2B	1.91462	5.13563	27.9673	1.23382e-07	2.6612e-06	6.17986	6.35351	5.12121	5.05201	4.03156	3.60913	3.46126	4.28436
ENSG00000106799	7046	TGFBR1	1.13595	8.40818	27.9673	1.23383e-07	2.6612e-06	8.88665	8.82472	9.20344	8.45731	7.73068	7.61494	7.79513	7.77771
ENSG00000163131	1520	CTSS	-1.30955	9.56376	27.9642	1.23584e-07	2.6623e-06	9.01015	8.60869	9.04136	8.26503	10.0441	9.84091	10.4409	9.89319
ENSG00000164684	619279	ZNF704	3.50542	1.23022	27.9545	1.24204e-07	2.67241e-06	3.33549	1.04705	0.906969	1.67674	-2.07899	-1.51071	-0.962891	-0.826415
ENSG00000103569	366	AQP9	1.28589	8.347	27.9056	1.27381e-07	2.73746e-06	9.17821	9.00226	8.50708	8.61217	7.12908	7.67526	7.84079	7.52394
ENSG00000159788	6002	RGS12	1.13047	5.42144	27.8806	1.29035e-07	2.76965e-06	5.90026	5.86218	5.85285	5.89791	4.80219	4.73806	4.47497	4.94184
ENSG00000197226	23061	TBC1D9B	1.2103	8.48791	27.8507	1.31045e-07	2.8094e-06	8.77858	9.38505	8.61188	8.98412	7.83266	7.8692	7.48703	7.81762
ENSG00000081041	2920	CXCL2	2.12025	7.17115	27.8431	1.3156e-07	2.81704e-06	8.61503	6.78231	7.71246	7.81655	5.02464	5.33077	6.18467	6.13309
ENSG00000143297	83416	FCRL5	-5.1475	-1.29378	27.8347	1.32137e-07	2.82598e-06	-3.86009	-4.55001	-4.55001	-3.53622	0.72493	-0.404468	-1.90693	-1.8198
ENSG00000138439	150864	FAM117B	-2.08741	6.95676	27.8312	1.32371e-07	2.82759e-06	6.12738	4.98956	6.12672	4.15686	7.74679	7.63396	7.70509	7.50967
ENSG00000130479	55201	MAP1S	1.46048	7.26757	27.8219	1.33014e-07	2.83791e-06	7.38133	8.1984	7.63291	7.93741	6.44741	6.6648	5.66817	6.47616
ENSG00000118507	9465	AKAP7	-1.9029	3.97582	27.8006	1.34486e-07	2.86586e-06	2.92248	1.68131	3.37471	2.45204	4.70037	4.6807	4.60707	4.53467
ENSG00000137337	9656	MDC1	1.24568	6.00052	27.7699	1.36638e-07	2.90823e-06	6.56945	6.25143	6.46427	6.65488	5.07718	5.3508	4.86919	5.59088
ENSG00000168781	9677	PPIP5K1	1.67612	4.60596	27.7583	1.37455e-07	2.92211e-06	4.93085	4.79193	4.83743	5.94307	3.64126	3.29237	3.62402	3.57567
ENSG00000136514	64108	RTP4	-2.10425	2.34797	27.7367	1.39e-07	2.95143e-06	0.845195	0.946163	1.44405	0.407287	3.52695	3.06444	2.9785	2.36031
ENSG00000078674	5108	PCM1	1.02347	7.95583	27.7143	1.40616e-07	2.98217e-06	8.52829	8.42093	8.21976	8.32753	7.29979	7.35647	7.21074	7.53453
ENSG00000116675	9829	DNAJC6	3.22697	0.359889	27.6913	1.42304e-07	3.01436e-06	0.542223	2.24525	0.43462	0.724654	-1.28183	-1.59217	-2.6927	-2.16412
ENSG00000145860	153830	RNF145	1.17254	6.43228	27.6824	1.42959e-07	3.02462e-06	7.0836	6.81533	6.79774	6.89502	5.80209	5.90497	5.8587	5.27182
ENSG00000132681	480	ATP1A4	-3.20394	1.8228	27.6656	1.44203e-07	3.04732e-06	-0.227427	-0.184351	-3.02053	0.061271	2.76829	3.03761	2.09617	2.59382
ENSG00000121853	2693	GHSR	4.46673	-0.899199	27.6214	1.47534e-07	3.1103e-06	-0.960542	0.910902	-1.92036	0.430761	-4.55001	-3.31494	-3.186	-3.59451
ENSG00000140092	10516	FBLN5	5.59572	1.04203	27.6225	1.47452e-07	3.1103e-06	-0.575783	-0.0393626	1.7593	3.45461	-2.83976	-3.06189	-4.55001	-2.44991
ENSG00000151006	339105	PRSS53	3.08176	3.47479	27.5903	1.49931e-07	3.15709e-06	3.92056	5.53252	2.43854	3.66049	1.18879	1.32715	0.838424	1.56111
ENSG00000164379	94234	FOXQ1	4.77703	-0.622823	27.5695	1.51548e-07	3.18736e-06	0.318234	1.33999	-1.10298	-0.524259	-4.55001	-4.55001	-3.51486	-2.61728
ENSG00000121858	8743	TNFSF10	-2.62199	6.47803	27.5647	1.51929e-07	3.19158e-06	4.84853	3.9465	5.51132	3.31021	7.533	7.51698	7.51114	5.96651
ENSG00000164690	6469	SHH	3.0856	-1.47976	27.5572	1.52514e-07	3.20008e-06	-1.28927	-0.479501	-1.37704	-0.0643629	-3.05547	-3.06189	-3.51486	-3.28164
ENSG00000177453	167359	NIM1K	3.33309	0.664423	27.4952	1.57486e-07	3.29661e-06	1.24634	2.52139	-0.459325	1.39586	-1.42479	-1.97364	-1.68291	-1.54202
ENSG00000105711	6324	SCN1B	2.56939	1.34615	27.4926	1.57701e-07	3.29722e-06	2.14213	2.20942	2.56621	1.24513	-0.509922	0.115073	-1.48905	-0.144426
ENSG00000101084	55969	RAB5IF	-1.23843	6.18666	27.484	1.58403e-07	3.30802e-06	5.04567	5.86673	5.50627	5.19659	6.72002	6.64525	6.67916	6.66088
ENSG00000136158	10253	SPRY2	3.45323	4.09385	27.3763	1.67471e-07	3.49327e-06	5.54905	5.19955	2.65191	5.14097	0.247611	0.496252	2.4137	1.8684
ENSG00000152061	9910	RABGAP1L	-1.0724	7.61155	27.3729	1.67764e-07	3.49529e-06	6.76005	7.00597	7.11228	7.01101	8.0293	7.98211	8.31437	7.83203
ENSG00000187474	2359	FPR3	2.84272	6.09083	27.358	1.69067e-07	3.5183e-06	6.02844	5.18117	8.138	6.5725	3.74719	4.13856	4.24722	4.07061
ENSG00000188522	644815	FAM83G	3.15212	2.82843	27.3418	1.70489e-07	3.54373e-06	2.94374	4.61642	2.09489	3.85966	0.817403	0.952443	-0.901244	0.714656
ENSG00000061918	2983	GUCY1B1	-3.4931	1.25638	27.3371	1.70897e-07	3.54806e-06	-0.888861	-2.45603	-0.381575	-2.35869	3.0098	2.07838	1.63742	0.976193
ENSG00000170425	136	ADORA2B	1.85625	4.30312	27.33	1.71532e-07	3.55708e-06	4.73399	5.64333	4.21476	4.83495	2.79676	3.53151	2.74782	3.17698
ENSG00000134042	83876	MRO	5.95787	1.89203	27.3166	1.72719e-07	3.57752e-06	0.0160903	-0.146715	3.37471	4.06796	-1.66989	-2.65943	-3.51486	-3.99456
ENSG00000161996	197335	WDR90	1.86149	3.94451	27.2913	1.74998e-07	3.6205e-06	4.50884	4.52572	3.75291	5.21934	2.78447	2.64249	2.31001	3.10155
ENSG00000184349	1946	EFNA5	5.01735	0.909837	27.2233	1.81265e-07	3.73713e-06	2.28845	2.96989	-1.62327	0.585178	-3.61729	-2.65943	-2.0335	-3.02469
ENSG00000177575	9332	CD163	1.36835	9.42003	27.2232	1.81267e-07	3.73713e-06	9.97996	9.2166	10.0817	10.3011	8.39879	8.49093	8.90901	8.46009
ENSG00000151320	9472	AKAP6	3.76588	0.287785	27.2018	1.83291e-07	3.77448e-06	2.16758	-0.576248	0.538277	1.28431	-1.42479	-2.84667	-2.4976	-3.02469
ENSG00000166341	8642	DCHS1	1.63373	4.86613	27.19	1.84412e-07	3.79317e-06	5.30248	4.91588	5.30855	6.06848	3.66131	4.20938	3.41095	3.92207
ENSG00000010278	928	CD9	2.62877	6.9582	27.1809	1.85277e-07	3.80654e-06	8.05483	7.59927	8.09495	6.94249	4.63204	5.91052	5.46994	3.21796
ENSG00000184313	374977	MROH7	2.76858	2.37734	27.1512	1.88144e-07	3.85785e-06	2.57642	2.96714	2.86065	3.91773	0.486676	0.447761	-1.18659	1.15892
ENSG00000275385	6362	CCL18	3.97769	1.03285	27.1411	1.8913e-07	3.86714e-06	1.07767	1.46681	2.85828	1.64699	-4.00955	-2.65943	-1.40108	-0.93282
ENSG00000119326	8727	CTNNAL1	2.63841	1.11839	27.1392	1.89316e-07	3.86714e-06	2.44229	2.30079	0.794226	1.49939	-1.28183	-0.829154	-0.530729	-0.209822
ENSG00000182566	339390	CLEC4G	-3.01305	1.35056	27.0802	1.95191e-07	3.98258e-06	0.191686	-1.06668	-1.92036	-1.00136	1.84508	2.78685	2.39134	1.1597
ENSG00000154229	5578	PRKCA	1.2889	6.47381	27.0732	1.95897e-07	3.99238e-06	6.76838	6.55764	7.32995	7.13319	5.63812	5.67297	5.98956	5.39996
ENSG00000141391	10650	PRELID3A	3.2572	1.104	27.0336	1.99953e-07	4.06571e-06	0.318234	1.22985	2.21845	2.84797	-0.87021	-0.829154	-2.17224	-1.23924
ENSG00000156869	391059	FRRS1	2.31358	4.56088	27.0339	1.99916e-07	4.06571e-06	5.49815	5.98541	5.22558	3.48296	3.10395	3.02742	3.12273	2.6502
ENSG00000180758	80045	GPR157	2.37369	3.46682	27.0299	2.00332e-07	4.06875e-06	4.84459	4.59057	3.48261	3.33841	2.33562	2.03834	0.857631	1.78693
ENSG00000184924	391356	PTRHD1	-1.92119	4.43337	27.0126	2.02132e-07	4.09593e-06	3.26389	2.56741	3.9743	2.3014	5.1325	4.95053	5.20929	5.07173
ENSG00000242114	51537	MTFP1	1.91044	2.38649	27.014	2.01985e-07	4.09593e-06	3.3797	3.24229	2.95886	2.41974	1.44349	0.920052	0.821519	1.32686
ENSG00000109685	7468	NSD2	1.12077	6.3893	26.9724	2.06383e-07	4.17732e-06	6.63504	6.84086	6.80039	7.06431	5.64999	5.82879	5.44286	5.92479
ENSG00000122224	4063	LY9	2.14848	2.96645	26.9638	2.07304e-07	4.19118e-06	4.25345	3.56504	3.51854	3.10666	2.27908	1.39192	1.10301	0.990821
ENSG00000125730	718	C3	3.26536	6.40298	26.9547	2.08284e-07	4.2062e-06	7.39919	3.98938	8.12408	7.22332	3.64126	4.00472	3.98074	4.29199
ENSG00000106571	2737	GLI3	5.91545	0.229066	26.9007	2.14185e-07	4.32045e-06	2.84576	-0.388836	-1.04189	-0.314575	-4.00955	-3.62203	-4.55001	-3.02469
ENSG00000136478	55852	TEX2	1.17536	6.17935	26.8716	2.17426e-07	4.38019e-06	6.38539	6.40523	6.98092	6.74305	5.43445	5.66259	5.4714	5.31242
ENSG00000178802	4351	MPI	1.49268	4.71148	26.8596	2.1879e-07	4.39834e-06	5.50659	5.42078	5.22829	4.84932	4.04732	3.86848	3.10669	3.93289
ENSG00000112715	7422	VEGFA	2.38723	8.58831	26.8278	2.22412e-07	4.4576e-06	9.24023	10.0917	8.39924	9.10698	6.25549	6.32505	6.52734	7.93915
ENSG00000170037	116840	CNTROB	1.57393	5.66732	26.8209	2.23205e-07	4.46686e-06	6.40602	6.74543	5.60681	5.98819	4.74176	4.83181	4.08533	4.91141
ENSG00000011201	3730	ANOS1	4.45142	1.56295	26.8155	2.23833e-07	4.4744e-06	3.10034	0.524348	3.52864	-0.0643629	-1.66989	-1.09995	-2.6927	-2.03999
ENSG00000197915	388697	HRNR	3.30572	2.16102	26.8017	2.25437e-07	4.50139e-06	2.61866	3.71823	2.11495	3.13552	0.637679	-1.36042	-1.90693	0.269578
ENSG00000167992	220001	VWCE	3.78524	0.140043	26.7919	2.26588e-07	4.51421e-06	1.42573	-0.184351	-0.541506	1.96095	-2.65214	-3.31494	-2.4976	-1.72114
ENSG00000261819	728138	LOC728138	1.85568	2.96765	26.7923	2.26536e-07	4.51421e-06	3.78993	3.76807	3.08524	3.70518	2.01466	1.01539	1.69903	2.11747
ENSG00000110079	51338	MS4A4A	2.10485	4.96886	26.7819	2.27762e-07	4.53252e-06	6.00453	4.75494	6.07638	5.47671	3.72619	3.89129	3.84792	2.29108
ENSG00000176170	8877	SPHK1	2.36112	5.47657	26.7774	2.28292e-07	4.53797e-06	6.25202	6.61628	4.9264	6.5452	3.43678	3.49253	3.10407	4.77968
ENSG00000168081	5368	PNOC	-2.60213	0.832035	26.7281	2.34193e-07	4.65008e-06	-0.960542	-0.184351	-1.92036	-1.08944	2.03352	1.81025	0.993665	1.30209
ENSG00000170949	90338	ZNF160	1.40741	6.56685	26.7239	2.34706e-07	4.65505e-06	7.062	7.59927	6.71139	6.88762	5.3256	5.49521	6.10672	5.74443
ENSG00000253305	56100	PCDHGB6	3.28051	-0.38586	26.7174	2.35495e-07	4.66548e-06	-0.242538	0.670447	-0.751898	1.28018	-1.91909	-3.10908	-2.96807	-2.35511
ENSG00000137959	10964	IFI44L	-2.42068	5.12574	26.7096	2.3644e-07	4.67899e-06	3.00947	4.11089	3.87794	2.00853	5.70564	5.24044	6.6168	5.55749
ENSG00000111291	55507	GPRC5D	3.14633	-0.343425	26.6219	2.47421e-07	4.89084e-06	0.713211	1.15647	0.322935	-1.0656	-2.65214	-2.3451	-2.91837	-1.8198
ENSG00000100099	89781	HPS4	1.14755	5.60721	26.5484	2.57022e-07	5.07498e-06	6.19073	6.22383	5.70065	6.10553	4.81431	4.8072	5.04684	5.0074
ENSG00000169085	254778	VXN	-2.8178	-0.813195	26.4857	2.65491e-07	5.23636e-06	-3.3953	-3.06838	-1.62327	-2.94669	-0.395796	-0.130839	0.0849312	0.149553
ENSG00000112419	9749	PHACTR2	-1.28953	7.03641	26.4823	2.6596e-07	5.23979e-06	6.22955	5.80931	6.79172	5.97777	7.62079	7.60112	7.40628	7.52812
ENSG00000234883	114614	MIR155HG	4.5546	0.505297	26.4482	2.70703e-07	5.32732e-06	2.92745	-0.146715	0.653569	-0.314575	-3.3092	-3.06189	-2.91837	-1.9257
ENSG00000025434	10062	NR1H3	1.75143	4.0647	26.4455	2.71075e-07	5.32874e-06	4.20327	4.92071	4.43098	5.03898	2.92043	3.39161	2.14827	3.04303
ENSG00000100034	9647	PPM1F	-1.05439	7.55456	26.4318	2.73015e-07	5.35501e-06	7.06112	7.1789	6.71548	6.71895	8.05983	8.02903	7.86769	7.98568
ENSG00000095383	55357	TBC1D2	1.55577	7.74351	26.4152	2.75368e-07	5.3952e-06	7.79726	8.97346	8.02462	8.19832	6.92551	7.1479	6.47942	6.3684
ENSG00000214894	401247	LINC00243	2.69447	0.784986	26.4017	2.77294e-07	5.41356e-06	1.02297	2.09626	1.25006	1.66689	-1.85999	-0.479988	-1.90693	-0.505815
ENSG00000135605	7006	TEC	1.49825	3.79576	26.4001	2.77524e-07	5.41356e-06	4.04277	4.46248	3.96794	4.7982	2.76829	2.83049	2.99075	2.85994
ENSG00000181458	55076	TMEM45A	4.01712	2.85781	26.4006	2.77449e-07	5.41356e-06	5.24488	3.2669	1.55696	2.05459	-0.221869	0.0085836	0.160597	-0.878637
ENSG00000115594	3554	IL1R1	3.148	6.07086	26.403	2.77106e-07	5.41356e-06	7.7547	7.1024	5.87826	6.15029	2.82073	2.65627	3.1153	5.02769
ENSG00000235954	284900	TTC28-AS1	2.00036	1.03746	26.3815	2.80216e-07	5.46005e-06	1.59254	1.93212	1.34025	1.8921	0.115897	-0.441734	-0.233528	-0.480575
ENSG00000176723	283933	ZNF843	3.47483	-2.08726	26.3783	2.80676e-07	5.46302e-06	-1.84541	-0.576248	-1.71567	-1.4383	-4.00955	-3.31494	-3.94152	-3.99456
ENSG00000161929	388325	SCIMP	-1.54143	5.90386	26.3603	2.83307e-07	5.50819e-06	4.80802	4.3286	5.61681	4.66403	6.79087	6.33616	6.35945	6.37139
ENSG00000082512	7188	TRAF5	1.36748	3.67615	26.3129	2.90336e-07	5.63868e-06	4.1699	3.99149	4.40366	4.21547	3.01674	2.88794	2.63791	2.79057
ENSG00000100298	164668	APOBEC3H	2.32541	-1.09475	26.2245	3.03949e-07	5.89661e-06	-0.0217473	-0.73474	-0.459325	-0.436696	-2.33729	-2.3451	-2.4976	-2.61728
ENSG00000116032	116444	GRIN3B	2.52791	2.29282	26.2223	3.04295e-07	5.89687e-06	2.50351	4.0755	2.27356	2.58053	0.223843	0.875601	0.190919	0.821131
ENSG00000147454	51312	SLC25A37	2.26897	8.88243	26.219	3.04811e-07	5.90043e-06	9.61389	10.5979	8.13146	9.00241	7.07498	7.56327	7.19031	7.48243
ENSG00000104067	7082	TJP1	3.70566	-1.86521	26.1922	3.09073e-07	5.97642e-06	-1.84541	-0.977422	-0.721402	-0.939863	-4.55001	-4.55001	-2.6927	-3.99456
ENSG00000170153	57484	RNF150	5.16745	0.284327	26.1785	3.1127e-07	6.01236e-06	2.46298	1.42992	-0.17069	-1.4383	-4.55001	-3.62203	-2.6927	-2.80665
ENSG00000118557	83449	PMFBP1	2.12864	1.41686	26.1694	3.12747e-07	6.03432e-06	1.47316	1.93	2.40443	2.4367	0.0853583	-0.540957	0.28223	0.16563
ENSG00000225151	388152	GOLGA2P7	2.58398	-0.648494	26.1423	3.17165e-07	6.1102e-06	0.230507	0.299056	-0.680321	0.34885	-2.65214	-2.63333	-1.58272	-2.30423
ENSG00000170571	133418	EMB	-1.06795	7.0722	26.141	3.17368e-07	6.1102e-06	6.55221	6.1824	6.71562	6.25069	7.47971	7.50106	7.61161	7.43953
ENSG00000140534	90381	TICRR	3.01008	-0.556424	26.1237	3.20235e-07	6.15871e-06	0.866064	0.570271	-0.820527	-0.131536	-2.33729	-2.84667	-3.186	-1.8198
ENSG00000175084	1674	DES	-4.35008	0.2252	26.1148	3.21702e-07	6.17416e-06	-3.3953	-3.48668	-1.53644	-4.55001	1.54289	-0.441734	1.35116	1.33834
ENSG00000107242	8395	PIP5K1B	-2.17309	2.5702	26.1146	3.21734e-07	6.17416e-06	1.38293	-0.184351	1.68896	1.00041	3.16139	3.03082	3.45287	3.41792
ENSG00000258947	10381	TUBB3	7.01488	1.9079	26.1068	3.23049e-07	6.1927e-06	-0.54075	4.19459	2.97701	1.485	-4.55001	-4.01266	-2.02295	-4.55001
ENSG00000152154	130733	TMEM178A	3.22584	0.163014	26.0858	3.26581e-07	6.25366e-06	1.32381	1.82982	0.150453	-0.20199	-2.48614	-2.49372	-2.17224	-1.23924
ENSG00000248323	100505994	LUCAT1	2.24085	2.9298	26.0634	3.30386e-07	6.3197e-06	3.21051	4.16801	2.70188	4.04533	1.01536	0.860066	1.55184	1.99714
ENSG00000215529	388795	EFCAB8	2.90443	0.612583	26.0601	3.30946e-07	6.32359e-06	1.55987	2.25934	0.124039	0.936255	-0.771359	-1.43361	-1.79058	-1.6288
ENSG00000130584	140685	ZBTB46	1.48831	3.95429	26.0351	3.35261e-07	6.38543e-06	4.95948	4.14821	4.19797	4.59635	2.87663	3.26155	3.07238	2.87248
ENSG00000197822	100506658	OCLN	5.37115	0.919201	26.0256	3.36912e-07	6.40999e-06	3.39679	0.0417669	-1.9094	1.56429	-3.3092	-2.84667	-3.186	-2.61728
ENSG00000110881	41	ASIC1	2.95521	-1.24411	26.0052	3.40493e-07	6.46426e-06	-0.272331	-0.433456	-1.53644	-0.000178822	-3.61729	-2.49372	-2.91837	-3.02469
ENSG00000122223	51744	CD244	-2.31815	5.67313	25.9267	3.54633e-07	6.72552e-06	4.98595	2.7972	4.3633	3.18122	6.64814	6.4731	6.55971	5.81754
ENSG00000085563	5243	ABCB1	2.7091	-0.0925448	25.8953	3.60452e-07	6.82281e-06	0.191686	0.636527	1.18766	0.521012	-1.21534	-3.06189	-2.17224	-1.54202
ENSG00000142765	84958	SYTL1	-2.03273	4.98767	25.8948	3.60531e-07	6.82281e-06	3.08707	4.62497	2.71078	3.35384	5.90095	5.63377	5.65318	5.46295
ENSG00000196569	3908	LAMA2	2.36304	0.266543	25.8626	3.66613e-07	6.93051e-06	0.251596	0.88297	1.00735	1.54689	-1.42479	-1.36042	-1.58272	-0.780482
ENSG00000169100	293	SLC25A6	-1.06534	9.05744	25.8451	3.69935e-07	6.98587e-06	8.61175	8.21105	8.64753	8.17853	9.42837	9.30121	9.6281	9.5941
ENSG00000204536	54535	CCHCR1	1.48768	3.22463	25.8388	3.71147e-07	7.00131e-06	3.88302	4.06952	3.43236	3.67211	2.2021	2.45301	2.19122	2.349
ENSG00000114739	93	ACVR2B	1.6704	1.94396	25.8345	3.71984e-07	7.00965e-06	2.53643	2.50966	2.54646	2.59099	0.707897	0.96346	1.0726	0.821131
ENSG00000184007	8073	PTP4A2	-1.31509	6.80943	25.7959	3.795e-07	7.14369e-06	6.36538	5.7711	6.08881	5.70564	7.09313	6.95215	7.77006	7.33384
ENSG00000005187	6296	ACSM3	-2.24138	0.536179	25.7928	3.80096e-07	7.14733e-06	-0.885369	-1.47505	-0.436343	-1.06691	1.28001	0.639627	1.39273	1.5027
ENSG00000185811	10320	IKZF1	-1.22104	8.60964	25.7466	3.89305e-07	7.30929e-06	7.59862	7.6929	8.34467	7.7301	9.21589	9.30938	8.74707	9.0445
ENSG00000104812	2997	GYS1	1.54378	6.563	25.7455	3.89532e-07	7.30929e-06	7.67342	7.46802	6.39735	6.61057	5.76139	5.61177	5.44568	5.54019
ENSG00000173578	2829	XCR1	4.04936	2.15198	25.7004	3.98735e-07	7.47408e-06	1.83855	4.40028	1.85876	2.35985	-1.76181	-2.3451	-0.901244	0.195741
ENSG00000139826	84945	ABHD13	-1.16904	6.70719	25.6656	4.06002e-07	7.60226e-06	5.98558	5.77295	6.38419	5.8016	7.01803	7.01022	7.46635	7.16152
ENSG00000135549	5570	PKIB	3.80735	3.06593	25.6547	4.08307e-07	7.63737e-06	4.48694	1.99887	4.7335	3.23554	1.3144	-0.0193139	-0.23619	-1.8198
ENSG00000204264	5696	PSMB8	-1.40118	6.11478	25.5648	4.27769e-07	7.99298e-06	5.41724	5.30739	5.60624	4.41134	6.67077	6.59022	6.86423	6.44811
ENSG00000172322	160364	CLEC12A	-1.80337	6.98356	25.5624	4.2831e-07	7.99467e-06	5.92968	5.20539	6.56366	5.04821	7.48698	8.10501	7.52295	7.21117
ENSG00000187134	1645	AKR1C1	2.53717	-0.269472	25.5565	4.29626e-07	8.01081e-06	0.323977	0.0197583	1.17511	0.061271	-1.3724	-1.86841	-2.0335	-2.42174
ENSG00000137809	22801	ITGA11	3.8413	-0.43161	25.5448	4.32239e-07	8.05108e-06	1.29332	1.0632	-1.10298	-1.00136	-3.05547	-3.06189	-3.51486	-2.29995
ENSG00000008441	4784	NFIX	-1.43335	4.22655	25.4956	4.4339e-07	8.25012e-06	3.32799	3.53061	3.45902	2.98905	4.67211	4.99061	4.24039	5.04444
ENSG00000173198	10800	CYSLTR1	-2.21405	4.50199	25.4853	4.45759e-07	8.28551e-06	3.23478	2.00724	3.78827	2.31641	5.57376	5.04634	5.57806	4.36117
ENSG00000111729	50856	CLEC4A	-1.61512	5.46939	25.474	4.48378e-07	8.32549e-06	4.99005	3.96159	4.79653	3.60405	6.24551	5.99662	5.98634	5.99943
ENSG00000089558	23415	KCNH4	3.36126	0.22322	25.4702	4.49269e-07	8.33331e-06	0.642396	0.500826	0.43462	2.03174	-1.76181	-2.08716	-3.94152	-1.46016
ENSG00000240694	10687	PNMA2	3.78309	0.884866	25.4491	4.54217e-07	8.41629e-06	0.807284	3.2183	0.57774	0.204608	-1.76181	-1.59217	-1.75088	-2.18633
ENSG00000148700	120	ADD3	-1.32777	7.61366	25.4237	4.60224e-07	8.5187e-06	6.91203	6.71541	7.26136	6.07687	8.19909	8.27104	8.10382	7.92184
ENSG00000089169	22895	RPH3A	-2.83356	4.24611	25.4029	4.65226e-07	8.60232e-06	1.23033	3.06518	2.44874	1.38388	5.94704	5.05389	4.72758	3.52983
ENSG00000089127	4938	OAS1	-2.15096	6.23413	25.3989	4.66174e-07	8.61088e-06	4.00093	4.86151	5.65719	3.92651	7.3248	7.01367	7.10534	6.00395
ENSG00000177675	283316	CD163L1	2.45159	3.16365	25.3882	4.68766e-07	8.64976e-06	2.71383	3.85438	3.23051	4.91203	1.34777	1.1996	1.29958	1.96045
ENSG00000121413	65982	ZSCAN18	2.3676	2.84211	25.3775	4.71378e-07	8.68891e-06	4.58146	3.1356	2.99938	2.8696	1.30831	1.38129	0.561794	1.52076
ENSG00000215244	399715	LINC02649	3.40725	2.99645	25.3704	4.73119e-07	8.71198e-06	4.6219	4.47913	2.59535	2.41974	-0.771359	-0.332705	0.539736	1.4902
ENSG00000143106	5686	PSMA5	-1.38347	4.74259	25.3462	4.79083e-07	8.81264e-06	3.59501	3.51895	4.33767	3.96521	5.32978	5.12012	5.54937	5.04093
ENSG00000010030	51513	ETV7	-3.50702	0.184216	25.3362	4.81584e-07	8.84947e-06	-3.04433	-1.35259	-2.03474	-3.21155	0.505921	0.627984	2.09617	-0.0515746
ENSG00000164292	22836	RHOBTB3	1.61082	4.06924	25.2815	4.95447e-07	9.09481e-06	5.21476	4.65896	4.05605	4.46661	2.81974	3.40568	3.1003	2.8031
ENSG00000123685	55509	BATF3	-2.58074	1.31258	25.2464	5.04539e-07	9.2426e-06	-1.1998	-0.0393626	-0.17069	-0.617481	1.51378	2.11733	2.88973	1.19411
ENSG00000198734	2153	F5	-1.40892	7.21179	25.2476	5.04211e-07	9.2426e-06	6.34926	6.97296	5.94485	5.80104	7.7626	7.88422	7.48829	7.83546
ENSG00000142156	1291	COL6A1	2.42397	0.414289	25.2407	5.06031e-07	9.26036e-06	0.736064	1.81082	0.707935	1.07679	-0.634726	-1.43361	-1.79058	-1.0477
ENSG00000106560	26157	GIMAP2	-1.84386	5.2853	25.1945	5.18293e-07	9.46524e-06	4.33431	3.47436	4.80383	3.14264	6.28196	5.85782	5.8742	5.62703
ENSG00000160211	2539	G6PD	-1.15111	7.18477	25.1601	5.27621e-07	9.61581e-06	6.31271	6.9909	6.25569	6.29149	7.68585	7.64875	7.58757	7.66907
ENSG00000171533	4135	MAP6	3.56421	-2.02203	25.1259	5.37078e-07	9.77813e-06	-1.84541	-0.388836	-1.45454	-1.71909	-3.61729	-4.01266	-4.55001	-3.28164
ENSG00000253368	388610	TRNP1	-2.03956	0.0929018	25.0579	5.56346e-07	1.00979e-05	-1.28927	-1.53505	-0.770113	-1.2775	0.637679	0.977644	0.6468	0.719406
ENSG00000103043	55697	VAC14	1.4114	6.29588	25.0502	5.58582e-07	1.01281e-05	6.60138	7.27046	6.16688	7.05997	5.494	5.64543	5.00719	5.47663
ENSG00000013297	5010	CLDN11	3.28316	-1.14219	25.0105	5.70175e-07	1.03277e-05	-0.755374	0.324469	-0.926969	-0.276062	-4.55001	-2.3451	-3.51486	-2.80665
ENSG00000106089	6804	STX1A	3.55976	3.59333	24.993	5.75385e-07	1.04115e-05	4.13376	5.60367	1.89561	4.25199	0.234825	-0.146137	1.09441	1.79754
ENSG00000144671	9389	SLC22A14	4.0715	-0.862943	24.9752	5.80724e-07	1.04974e-05	-0.141606	1.22985	-1.81439	-0.880879	-3.05547	-4.01266	-3.51486	-3.02469
ENSG00000169876	140453	MUC17	4.32309	-0.764372	24.959	5.85613e-07	1.0575e-05	-1.59672	0.269852	-0.237618	0.984639	-4.55001	-3.06189	-4.55001	-2.61728
ENSG00000105609	10990	LILRB5	3.32146	2.78337	24.9412	5.91066e-07	1.06626e-05	0.950757	3.12056	4.25927	4.3328	-0.350844	1.06114	0.258116	0.10103
ENSG00000188706	51114	ZDHHC9	1.62081	2.70229	24.939	5.91745e-07	1.0664e-05	3.39414	3.50424	3.20868	3.02419	1.53325	1.843	1.97812	1.29185
ENSG00000187266	2057	EPOR	1.82944	4.25614	24.9122	6.00008e-07	1.0802e-05	4.91638	5.70445	4.22412	4.18818	3.08759	3.15459	2.89843	3.13808
ENSG00000267882	100131496	LOC100131496	2.56768	0.947173	24.8926	6.06141e-07	1.09013e-05	0.985313	1.81082	1.12244	2.44629	-0.634726	-0.167517	-1.23977	-1.3827
ENSG00000065357	1606	DGKA	1.61426	6.92307	24.8837	6.08959e-07	1.09409e-05	7.5537	8.21761	6.71417	7.14166	5.77372	6.0584	5.53132	6.16013
ENSG00000163251	7855	FZD5	2.31074	5.28743	24.8222	6.28697e-07	1.12727e-05	4.439	5.35275	6.95141	6.20151	3.33783	3.98554	3.66132	3.79864
ENSG00000184305	401145	CCSER1	2.2269	2.80805	24.7898	6.39353e-07	1.14522e-05	3.81756	2.41845	3.80914	3.65974	1.79757	1.62604	0.349965	1.08926
ENSG00000160233	81543	LRRC3	1.7156	2.82306	24.787	6.40283e-07	1.14573e-05	3.18167	3.8474	3.5236	3.06602	1.81358	1.79575	1.19055	2.01156
ENSG00000166793	219539	YPEL4	3.11809	2.49107	24.7722	6.45221e-07	1.15341e-05	3.67701	4.22333	1.42253	2.61982	0.486077	0.605325	-1.0947	0.470807
ENSG00000104368	5327	PLAT	2.56658	-1.48038	24.7462	6.53975e-07	1.16788e-05	-1.11556	-0.303534	-1.10298	-0.666454	-2.65214	-2.65943	-3.186	-3.28164
ENSG00000244161	105377105	FLNB-AS1	3.03606	0.0804339	24.7426	6.55209e-07	1.16814e-05	-0.634956	1.71114	0.710245	0.916106	-2.80218	-1.37982	-1.87695	-2.00823
ENSG00000249992	25907	TMEM158	4.10616	3.41498	24.7419	6.55437e-07	1.16814e-05	2.04482	5.56398	1.82636	4.67707	-0.509922	-0.264344	0.27183	1.06181
ENSG00000196754	6273	S100A2	2.83482	-1.66819	24.7376	6.5689e-07	1.16955e-05	-0.888861	-0.388836	-1.37704	-1.20335	-4.00955	-2.84667	-2.91837	-3.28164
ENSG00000183621	220929	ZNF438	1.20217	5.77582	24.7292	6.59765e-07	1.17329e-05	5.90846	6.5201	5.98393	6.49737	5.09939	5.25943	4.99914	4.82222
ENSG00000141497	84225	ZMYND15	1.75629	4.81807	24.7276	6.60309e-07	1.17329e-05	5.97	5.27862	4.43496	5.67156	3.5051	3.68202	3.28733	4.14443
ENSG00000159708	55282	LRRC36	-3.06302	-2.0638	24.7153	6.64556e-07	1.17965e-05	-3.86009	-3.92252	-3.02053	-3.95584	-1.42479	-1.43361	-1.68291	-0.989118
ENSG00000041357	5685	PSMA4	-1.41118	5.98545	24.7051	6.68067e-07	1.1847e-05	5.19421	4.47461	5.69917	4.79481	6.49211	6.43699	6.73162	6.41525
ENSG00000074181	4854	NOTCH3	3.31826	2.72236	24.6834	6.75628e-07	1.19691e-05	2.79225	4.66521	1.12244	3.74882	0.505921	-0.167517	-0.23619	0.837409
ENSG00000167419	4025	LPO	2.69251	0.544519	24.6607	6.83656e-07	1.20993e-05	2.07757	1.48227	0.69148	0.521012	-2.07899	-1.29076	-1.31817	-0.6346
ENSG00000232803	100127888	SLCO4A1-AS1	6.17204	0.974456	24.6572	6.84867e-07	1.21086e-05	1.28977	3.16949	0.230135	1.4935	-4.55001	-4.55001	-4.55001	-2.03999
ENSG00000127951	10875	FGL2	-1.93971	9.35695	24.6528	6.86439e-07	1.21244e-05	8.27988	6.85842	8.89398	7.50931	9.9257	9.92677	10.3793	9.78664
ENSG00000136877	2356	FPGS	1.31866	5.23174	24.603	7.04411e-07	1.24294e-05	5.96275	5.19131	5.74105	5.95771	4.46974	4.4471	4.00912	4.7018
ENSG00000163964	54965	PIGX	-1.75725	4.65086	24.5781	7.13592e-07	1.25752e-05	2.92398	2.90914	4.35219	3.37958	5.15061	5.20759	5.5477	5.15979
ENSG00000018280	6556	SLC11A1	1.75437	10.3513	24.5767	7.14088e-07	1.25752e-05	10.9901	11.7413	9.90229	10.6853	8.88509	9.22188	9.10394	9.58735
ENSG00000163534	115350	FCRL1	-4.00336	-0.00584589	24.5534	7.22779e-07	1.27156e-05	-3.86009	-1.53505	-3.99252	-2.94669	1.765	0.890371	0.399799	-0.46532
ENSG00000273590	102723553	LOC102723553	-2.75241	0.998906	24.4941	7.45387e-07	1.30874e-05	-0.14536	-2.17425	-1.27158	-0.631027	2.07023	2.34763	1.27736	1.02249
ENSG00000124256	81030	ZBP1	-2.66028	3.37643	24.4864	7.48344e-07	1.3117e-05	0.906919	2.67115	0.476981	0.869112	4.1642	3.49253	4.82313	3.81723
ENSG00000179715	91523	PCED1B	2.17403	3.1965	24.4859	7.48549e-07	1.3117e-05	3.10368	3.63118	4.12911	4.42385	2.51706	1.76337	1.06999	1.12802
ENSG00000152926	51351	ZNF117	1.20276	5.54307	24.4724	7.53829e-07	1.31965e-05	5.58498	6.33264	5.83791	6.21312	4.86883	4.66415	4.98156	4.74862
ENSG00000152926	109504726	ERV3-1-ZNF117	1.20276	5.54307	24.4724	7.53829e-07	1.31965e-05	5.58498	6.33264	5.83791	6.21312	4.86883	4.66415	4.98156	4.74862
ENSG00000184205	64061	TSPYL2	2.33503	5.69808	24.4203	7.74493e-07	1.35315e-05	6.99164	6.80095	5.12344	6.18909	3.19539	3.34988	4.80821	4.42315
ENSG00000155893	92370	PXYLP1	-1.69619	2.9897	24.3817	7.90148e-07	1.37915e-05	1.93058	1.40479	2.10823	2.09922	3.4107	4.12906	3.25723	3.42602
ENSG00000133943	80017	DGLUCY	-1.20998	5.85194	24.3788	7.91349e-07	1.37989e-05	4.75507	4.95578	5.38691	5.30782	6.48425	6.34698	5.93176	6.50077
ENSG00000133835	3295	HSD17B4	1.15094	7.7465	24.356	8.00789e-07	1.39498e-05	8.19725	8.41396	8.46218	7.62385	7.10416	7.19911	6.90502	7.01268
ENSG00000137261	9856	KIAA0319	7.68515	1.22764	24.3128	8.18931e-07	1.42378e-05	-1.84541	3.98727	-1.30349	1.01602	-4.00955	-3.31494	-4.55001	-4.55001
ENSG00000100342	8542	APOL1	-1.37252	3.97986	24.2893	8.28963e-07	1.43982e-05	2.67296	3.30814	3.39142	3.07721	4.63429	4.63221	4.51932	4.20213
ENSG00000105486	3978	LIG1	1.38463	3.62037	24.2825	8.31904e-07	1.44351e-05	3.98193	4.17545	4.0315	4.38277	2.9888	2.5793	2.9744	2.474
ENSG00000106868	64420	SUSD1	-1.09547	6.37435	24.2628	8.40466e-07	1.45552e-05	5.35694	5.65935	5.96778	5.84538	6.97685	6.66964	6.93966	6.66568
ENSG00000086015	23139	MAST2	1.19523	5.89629	24.263	8.40401e-07	1.45552e-05	6.07288	6.55585	6.30961	6.50603	5.09939	5.44951	4.72024	5.34195
ENSG00000012660	60481	ELOVL5	-1.18419	7.20434	24.2081	8.64657e-07	1.4916e-05	6.72084	6.42372	6.62749	6.13742	7.61766	7.52681	8.10241	7.3536
ENSG00000141013	2622	GAS8	1.55931	2.6174	24.1857	8.74799e-07	1.50763e-05	2.98406	3.37917	2.87636	3.4516	1.60888	1.75869	1.66265	1.54831
ENSG00000081320	9262	STK17B	-1.21208	8.91192	24.1683	8.82739e-07	1.51984e-05	8.47378	8.30115	8.16666	7.66957	9.27807	9.08246	9.78437	9.337
ENSG00000158715	85414	SLC45A3	2.99031	1.81645	24.1583	8.87312e-07	1.52623e-05	1.21415	1.87627	3.10107	3.36911	0.0181317	-1.59217	0.324387	-0.547479
ENSG00000007264	4145	MATK	3.35936	2.04493	24.1473	8.92422e-07	1.53353e-05	1.13037	3.77816	1.05413	3.58587	-0.00977399	-1.04158	-0.314391	-0.35024
ENSG00000184792	23762	OSBP2	2.25445	1.51634	24.1369	8.97241e-07	1.54032e-05	1.77376	2.9656	1.76785	2.07707	0.0723742	-0.106397	-0.627247	0.532095
ENSG00000215252	440270	GOLGA8B	1.93457	3.82917	24.1019	9.13699e-07	1.56555e-05	4.17819	5.01286	3.66105	4.7567	1.91703	2.56542	2.2898	3.18486
ENSG00000070047	57661	PHRF1	1.30594	7.80154	24.0921	9.18373e-07	1.57052e-05	8.24384	8.69519	7.76083	8.39341	7.0048	7.17911	6.45385	7.25783
ENSG00000215182	4586	MUC5AC	3.48636	3.00286	24.0792	9.24552e-07	1.57957e-05	3.96993	4.50596	1.42253	4.1498	-0.47061	-0.60124	-0.024198	1.59922
ENSG00000163214	90957	DHX57	-1.26984	5.90338	24.0769	9.25621e-07	1.57987e-05	5.0049	4.62633	5.59304	5.14274	6.51555	6.51959	6.459	6.07001
ENSG00000144815	91775	NXPE3	-1.95	6.2629	24.071	9.28471e-07	1.58322e-05	5.48652	4.01866	5.65627	3.89951	6.82085	6.888	7.09142	6.90742
ENSG00000103365	23062	GGA2	1.05462	7.21064	24.0639	9.31901e-07	1.58754e-05	7.53367	7.94887	7.25205	7.74846	6.54372	6.64763	6.61746	6.54543
ENSG00000196923	9260	PDLIM7	1.69262	6.25641	24.041	9.43079e-07	1.60504e-05	6.63529	7.73399	6.034	6.47919	5.05378	5.07713	5.29828	5.25828
ENSG00000164929	79870	BAALC	4.60463	-0.542333	24.0252	9.50817e-07	1.61618e-05	-0.227427	1.74226	-0.628651	-1.52596	-4.55001	-3.62203	-2.6927	-3.44213
ENSG00000196507	85012	TCEAL3	1.39795	3.65744	24.024	9.51442e-07	1.61618e-05	4.2474	3.83546	4.07959	4.52055	2.69671	2.66987	2.70911	3.08112
ENSG00000105383	945	CD33	-1.38918	6.40718	24.0181	9.54346e-07	1.61956e-05	5.44279	5.27081	5.99491	5.3843	7.1781	7.09927	6.16912	7.10192
ENSG00000183578	388121	TNFAIP8L3	3.84014	-0.656186	24.0048	9.60964e-07	1.62923e-05	-0.318678	-0.679952	1.20036	-0.166333	-2.07899	-3.62203	-3.186	-4.55001
ENSG00000048052	9734	HDAC9	-2.3141	6.12223	23.952	9.87668e-07	1.67132e-05	4.10993	3.10473	5.50558	4.46465	7.3309	7.17834	6.26383	6.34226
ENSG00000101846	412	STS	-1.66977	5.56969	23.938	9.94909e-07	1.67877e-05	4.64321	3.38081	5.17983	4.26854	6.24517	6.18795	6.21855	6.03912
ENSG00000085265	2219	FCN1	-1.07246	9.46924	23.9385	9.94622e-07	1.67877e-05	9.10646	8.67373	9.05715	8.38874	9.91072	9.88992	9.99851	9.82764
ENSG00000112137	221692	PHACTR1	1.65716	6.58583	23.8926	1.01862e-06	1.71714e-05	7.40789	7.60697	6.8982	6.63477	4.82011	5.27367	5.42477	6.23269
ENSG00000060558	2769	GNA15	1.48769	7.3887	23.8804	1.0251e-06	1.72643e-05	8.25609	8.43527	7.30986	7.47308	6.40087	6.45084	6.02554	6.84984
ENSG00000165028	55335	NIPSNAP3B	2.40232	2.26423	23.8434	1.04502e-06	1.75831e-05	1.71746	3.46226	2.2187	3.73002	0.545386	0.435893	0.687496	0.853506
ENSG00000106976	1759	DNM1	2.27953	3.6519	23.8347	1.04975e-06	1.76363e-05	3.44704	5.12938	3.74991	4.58199	2.24996	1.03302	2.00251	2.69555
ENSG00000165474	2706	GJB2	4.60939	1.01748	23.8339	1.05017e-06	1.76363e-05	3.60124	0.324469	0.518133	-0.39483	-2.65214	-1.77033	-2.6927	-2.44991
ENSG00000213722	23564	DDAH2	1.51287	5.31953	23.8279	1.05345e-06	1.76747e-05	5.36704	6.31497	5.88614	5.8195	3.80239	4.07896	4.92556	4.44323
ENSG00000112379	57221	ARFGEF3	3.21519	1.98822	23.8079	1.06443e-06	1.78253e-05	3.30524	3.70027	1.77636	1.20485	-1.09089	-0.404468	0.604923	-1.0477
ENSG00000116574	58480	RHOU	-1.24828	6.54783	23.8036	1.06681e-06	1.78482e-05	5.46946	5.65069	6.27888	5.6316	7.00436	6.63762	7.14537	7.29606
ENSG00000116786	23207	PLEKHM2	1.24381	7.95136	23.7861	1.07658e-06	1.79778e-05	8.51084	8.75886	7.94935	8.43911	7.27596	7.3551	6.6324	7.40958
ENSG00000088854	25943	DNAAF9	1.09155	5.76242	23.7493	1.09736e-06	1.83075e-05	6.27122	6.01581	5.96126	6.51223	4.93894	5.12889	5.12947	5.25146
ENSG00000173715	79703	C11orf80	2.28392	0.79008	23.7439	1.10046e-06	1.8342e-05	0.343752	1.93387	1.57003	1.734	-0.758518	-1.07398	-0.409039	-0.617637
ENSG00000084207	2950	GSTP1	-1.41903	7.25198	23.7267	1.11031e-06	1.84888e-05	6.77357	5.76062	6.83129	5.76744	7.88012	7.65093	7.73922	7.88988
ENSG00000134243	6272	SORT1	-1.25668	7.3594	23.7235	1.11215e-06	1.85022e-05	6.61232	6.30821	7.12024	6.15822	7.91834	7.84704	8.06513	7.53951
ENSG00000131015	80328	ULBP2	3.85415	0.134961	23.7192	1.11464e-06	1.85263e-05	0.434571	2.26633	-0.307801	0.231322	-3.05547	-2.84667	-3.51486	-1.46016
ENSG00000164683	23462	HEY1	3.99519	0.426725	23.7	1.12583e-06	1.86947e-05	2.76473	0.0605517	-0.584421	0.68616	-2.20237	-3.31494	-2.0335	-2.16412
ENSG00000166825	290	ANPEP	1.35037	9.89021	23.684	1.13522e-06	1.8833e-05	10.5195	10.9097	10.0167	10.0021	8.72585	9.51133	8.83531	9.04653
ENSG00000253736	105377730	LOC105377730	-2.86726	-1.82833	23.6746	1.1408e-06	1.89079e-05	-3.86009	-2.55905	-3.53645	-3.93649	-1.46594	-1.26382	-0.835189	-1.00007
ENSG00000109089	30850	CDR2L	3.09133	-0.994983	23.6582	1.15053e-06	1.90513e-05	-0.888861	-0.850984	0.634983	-0.276062	-3.3092	-2.49372	-3.94152	-2.29995
ENSG00000115944	9167	COX7A2L	-1.21225	5.40815	23.6447	1.15863e-06	1.91676e-05	4.70388	4.35015	5.04289	4.52588	6.19256	5.68058	5.94777	5.67424
ENSG00000163563	4332	MNDA	-1.44758	7.66367	23.6373	1.16311e-06	1.91881e-05	6.45377	6.67032	7.46598	6.10678	8.45976	8.28438	8.06332	7.99724
ENSG00000138448	3685	ITGAV	1.32693	6.90904	23.639	1.16206e-06	1.91881e-05	7.38488	6.79127	8.02965	7.21083	6.06874	6.10714	6.23305	5.97316
ENSG00000101400	6640	SNTA1	2.0244	0.287837	23.6331	1.16567e-06	1.92124e-05	1.19778	0.997488	0.538277	1.03145	-0.678848	-0.931459	-1.58272	-0.878637
ENSG00000173110	3310	HSPA6	2.55827	8.33408	23.5725	1.20296e-06	1.98086e-05	8.17937	10.2233	7.83265	8.94733	6.49005	7.28628	6.23282	5.74481
ENSG00000149212	143686	SESN3	-1.97798	7.47499	23.5522	1.21572e-06	1.99816e-05	6.23508	5.28895	7.04546	5.38205	8.04825	8.04734	8.69141	7.58767
ENSG00000203999	284751	LINC01270	2.8359	-0.444959	23.5409	1.22286e-06	2.00805e-05	0.125376	1.31053	-0.158318	-0.695638	-2.07899	-1.97364	-2.72438	-2.2971
ENSG00000182472	147968	CAPN12	4.1497	1.00635	23.5314	1.22894e-06	2.01617e-05	1.40063	3.32143	-0.79057	0.954833	-2.09564	-2.79175	-1.2314	-2.29285
ENSG00000107819	81855	SFXN3	1.13965	5.90348	23.4946	1.25267e-06	2.04752e-05	6.4529	6.27998	6.50298	6.19639	5.30663	5.28032	4.72024	5.48379
ENSG00000135519	23416	KCNH3	-1.87158	3.88342	23.4829	1.26032e-06	2.05624e-05	1.76268	3.36462	2.21845	2.82157	4.87266	4.51796	3.9787	4.62183
ENSG00000022567	57210	SLC45A4	1.66556	5.88617	23.4833	1.26006e-06	2.05624e-05	5.89836	7.21199	5.85184	6.55525	5.28383	4.82005	4.49086	4.57284
ENSG00000198363	444	ASPH	1.38123	7.29323	23.4653	1.27185e-06	2.07315e-05	7.2092	8.06995	7.75567	8.09715	5.93284	6.23422	6.93121	6.48806
ENSG00000165682	51266	CLEC1B	-2.00019	4.83685	23.4244	1.29923e-06	2.11583e-05	3.58874	2.80004	4.27527	2.89514	5.22947	6.2528	5.30407	4.88222
ENSG00000154222	200014	CC2D1B	1.17436	6.03441	23.4146	1.30581e-06	2.12461e-05	6.2721	6.77684	6.02598	6.79724	5.25775	5.42542	5.2325	5.4004
ENSG00000160593	120425	JAML	-1.07776	7.83107	23.409	1.30965e-06	2.1289e-05	7.50838	6.98731	7.19391	7.02577	8.33044	8.199	8.54744	7.94315
ENSG00000135541	54806	AHI1	1.52268	4.62718	23.3976	1.31745e-06	2.13767e-05	4.91726	5.07097	4.87585	5.7389	3.47438	3.08191	3.95216	4.00691
ENSG00000198719	28514	DLL1	3.64946	2.84663	23.398	1.31714e-06	2.13767e-05	4.93501	3.8239	1.29811	2.60653	-0.358718	-0.8794	-0.024198	1.06181
ENSG00000267534	9294	S1PR2	1.56517	2.96702	23.3614	1.34248e-06	2.1763e-05	3.87532	3.45	3.56346	3.21541	2.31889	2.15527	1.70835	1.66454
ENSG00000182810	55794	DDX28	-1.44949	4.89347	23.3511	1.34964e-06	2.1859e-05	3.61055	3.33831	4.55962	4.15861	5.56137	5.53532	5.31704	5.33981
ENSG00000227467	101928555	LINC01537	3.19944	-1.70699	23.335	1.36098e-06	2.20226e-05	-0.227427	-1.04505	-1.16677	-1.52596	-3.61729	-4.55001	-3.51486	-2.61728
ENSG00000250722	6414	SELENOP	3.26065	0.713883	23.3169	1.37388e-06	2.22111e-05	0.731067	1.01586	2.04937	1.98081	-1.82387	-0.447408	-1.97262	-3.35373
ENSG00000160766	2630	GBAP1	2.30486	2.73321	23.3112	1.37797e-06	2.22479e-05	2.02008	4.06551	3.01976	3.93057	0.909231	1.67995	1.04358	0.941374
ENSG00000171643	170591	S100Z	-1.55058	3.47161	23.3067	1.38116e-06	2.2268e-05	2.91249	1.90343	2.66571	2.33519	3.92906	4.16824	4.30394	3.71081
ENSG00000138798	1950	EGF	-3.42611	-1.93298	23.2999	1.38605e-06	2.23265e-05	-3.86009	-2.88121	-4.55001	-3.95584	-0.509922	-1.6785	-1.79058	-1.17253
ENSG00000174307	23612	PHLDA3	3.02942	-0.284415	23.2907	1.3927e-06	2.24133e-05	-0.575783	0.377094	-0.10673	1.51045	-2.83976	-1.97364	-1.68291	-2.80665
ENSG00000143479	8444	DYRK3	2.64128	0.105296	23.2719	1.40636e-06	2.26126e-05	0.96611	1.03072	0.997054	0.430761	-3.3092	-1.6785	-1.48905	-0.878637
ENSG00000012124	933	CD22	2.87354	3.80626	23.2186	1.4459e-06	2.32273e-05	2.97626	5.76864	3.99005	4.33069	2.47805	1.88123	0.727076	1.40539
ENSG00000070366	23293	SMG6	1.24369	6.16942	23.1632	1.48819e-06	2.38634e-05	6.66023	6.91666	6.07578	6.85039	4.99275	5.42864	5.64818	5.52292
ENSG00000101210	1917	EEF1A2	4.99064	0.838104	23.1525	1.49645e-06	2.39743e-05	2.13355	3.06117	-1.04189	-0.717147	-3.3092	-3.62203	-1.79058	-3.02469
ENSG00000178199	340152	ZC3H12D	1.93354	4.20014	23.1471	1.5007e-06	2.40206e-05	5.25382	4.45332	3.50325	5.49492	2.9239	2.79889	3.05047	2.95997
ENSG00000165389	171546	SPTSSA	-1.8614	5.86578	23.1206	1.52148e-06	2.43095e-05	4.57513	3.64769	5.50494	4.24556	6.38098	6.43955	7.00752	6.0644
ENSG00000072134	22905	EPN2	2.32126	3.27	23.0961	1.54102e-06	2.45995e-05	3.21751	4.88884	3.03161	4.09884	1.56197	1.32693	1.17632	2.3946
ENSG00000186352	353322	ANKRD37	1.8694	2.40486	23.0769	1.55646e-06	2.48236e-05	2.83209	3.6837	2.96229	2.44422	0.892745	1.59749	1.03494	1.1823
ENSG00000117984	1509	CTSD	1.12443	10.8505	23.0675	1.56415e-06	2.49238e-05	11.2445	11.7595	11.2277	10.8416	10.1989	10.3717	10.0548	10.0782
ENSG00000005022	292	SLC25A5	-1.26865	6.67012	23.0543	1.57493e-06	2.50731e-05	6.05417	5.3944	6.42385	5.4804	7.22625	7.08629	7.12145	7.23642
ENSG00000198010	9228	DLGAP2	3.38042	-0.742767	23.0379	1.58836e-06	2.52416e-05	-0.520565	1.21547	-0.770113	-0.570117	-2.48614	-4.01266	-2.91837	-2.44991
ENSG00000109099	5376	PMP22	3.30214	3.65976	23.0391	1.58737e-06	2.52416e-05	4.83377	2.87702	5.24662	4.16049	-0.12713	0.392299	0.42288	2.55399
ENSG00000177943	158056	MAMDC4	1.63119	4.6354	23.0336	1.59193e-06	2.52757e-05	4.85381	5.69221	4.41872	5.59246	3.41595	3.58576	3.2674	4.02692
ENSG00000152784	56978	PRDM8	2.71352	3.14596	23.0307	1.59436e-06	2.52917e-05	4.19023	4.46938	1.98154	4.09131	0.973212	0.238001	1.05716	2.09517
ENSG00000095066	29911	HOOK2	1.53318	3.84084	23.0247	1.59932e-06	2.53479e-05	4.29637	4.97363	3.76709	4.35544	2.74343	2.97889	2.66364	3.10485
ENSG00000157601	4599	MX1	-1.31907	7.21812	23.017	1.60573e-06	2.54267e-05	6.03604	6.7917	6.2826	6.4363	7.58525	7.83261	8.18707	7.11701
ENSG00000086848	79796	ALG9	1.31217	3.7171	23.0019	1.61838e-06	2.56041e-05	4.46997	4.13895	4.19077	4.08059	2.77648	2.91329	3.23403	2.69903
ENSG00000171621	80176	SPSB1	2.43071	2.53492	22.9874	1.63064e-06	2.57751e-05	4.11211	2.77775	1.89045	3.48856	1.09613	0.680955	0.217285	1.30361
ENSG00000164236	651746	ANKRD33B	3.58584	0.355856	22.9778	1.63884e-06	2.58587e-05	1.50943	2.32108	-1.30349	0.21113	-1.9033	-2.3451	-2.17224	-2.03999
ENSG00000179859	284023	RNF227	1.85556	1.87207	22.9791	1.63771e-06	2.58587e-05	2.64908	3.06518	1.97417	2.11379	0.758404	0.680955	0.765598	0.532095
ENSG00000122012	22987	SV2C	-2.00196	-0.34916	22.9734	1.64256e-06	2.58944e-05	-1.84541	-1.35259	-1.62327	-1.52596	0.563868	0.435893	-0.0574367	0.144329
ENSG00000132329	10267	RAMP1	3.24127	-1.25819	22.9556	1.65786e-06	2.61124e-05	0.593179	-0.73474	-1.30349	-1.13283	-3.05547	-4.01266	-2.91837	-2.80665
ENSG00000164877	79778	MICALL2	2.11075	3.07661	22.8875	1.71761e-06	2.70295e-05	3.78506	4.19757	2.22468	4.16563	1.75674	1.24721	1.64777	1.96787
ENSG00000254838	387751	GVINP1	-1.70401	3.98793	22.8829	1.72173e-06	2.70703e-05	2.42832	2.69208	3.30294	3.02804	4.73966	5.21072	4.00107	4.10799
ENSG00000103313	4210	MEFV	-1.71201	8.07051	22.8807	1.72372e-06	2.70777e-05	6.97972	7.78783	6.65341	5.78519	8.77171	8.67845	8.56307	8.72297
ENSG00000174945	155185	AMZ1	2.51206	2.68355	22.8457	1.75546e-06	2.75519e-05	3.9234	3.99571	1.95181	3.12116	0.486077	0.456295	0.6468	1.78693
ENSG00000005175	79657	RPAP3	-1.53625	4.32636	22.8073	1.79089e-06	2.80831e-05	3.45739	2.86325	3.81947	3.14264	4.78605	4.91892	5.37659	4.31251
ENSG00000255587	401258	RAB44	-2.55927	4.69608	22.798	1.79951e-06	2.81934e-05	2.93735	4.07351	1.44405	1.57508	5.44477	5.53592	5.29499	5.58245
ENSG00000239713	60489	APOBEC3G	-1.42588	5.04052	22.779	1.81744e-06	2.84241e-05	4.17493	3.64777	4.76141	3.78123	5.92153	5.51078	5.38125	5.45606
ENSG00000185436	163702	IFNLR1	3.0762	-0.426844	22.7687	1.82716e-06	2.85509e-05	0.516053	0.74061	-0.770113	0.646611	-1.66989	-1.97364	-3.94152	-3.02469
ENSG00000126500	23769	FLRT1	3.8936	0.172127	22.722	1.87211e-06	2.92276e-05	-1.11556	2.22845	-0.381575	1.28431	-2.65214	-1.77033	-2.6927	-3.28164
ENSG00000115590	7850	IL1R2	2.9011	3.79074	22.7168	1.87718e-06	2.92811e-05	4.23552	5.91096	3.18332	3.24881	1.64485	1.65281	1.14744	2.23689
ENSG00000099365	112755	STX1B	2.90625	2.02829	22.7023	1.89138e-06	2.94508e-05	2.03563	4.06351	1.356	2.41974	0.294004	-0.199076	-0.678041	0.316783
ENSG00000156471	9791	PTDSS1	-1.20785	6.61443	22.7028	1.89094e-06	2.94508e-05	5.97541	5.30262	6.07681	6.06567	7.27796	7.21659	6.64193	7.16132
ENSG00000205133	286144	TRIQK	-1.82314	5.85494	22.6954	1.89822e-06	2.95314e-05	4.93501	3.91124	5.41588	3.78342	6.48181	6.34561	6.93913	6.07646
ENSG00000152128	81615	TMEM163	2.16483	1.38794	22.6837	1.90985e-06	2.96863e-05	2.01709	0.946163	2.61445	2.30375	-0.12713	0.284382	-0.314391	-0.0219063
ENSG00000145743	64839	FBXL17	-1.35888	5.17216	22.6772	1.91627e-06	2.976e-05	4.41972	3.80721	4.76696	4.19677	5.53143	5.43673	6.15702	5.54019
ENSG00000136205	64759	TNS3	1.04507	8.2416	22.6711	1.92235e-06	2.98283e-05	8.24346	8.81208	8.56778	8.9627	7.68408	7.71053	7.41426	7.67786
ENSG00000105875	29062	WDR91	1.27763	6.50569	22.6569	1.93665e-06	2.99977e-05	7.16048	7.42878	6.27411	6.92928	5.5725	5.5818	5.80756	5.92763
ENSG00000173846	1263	PLK3	1.42622	7.61588	22.6489	1.94469e-06	3.0096e-05	8.55673	8.23327	7.55471	8.1198	6.11716	6.50772	6.78563	7.27543
ENSG00000094804	990	CDC6	3.11991	-0.187404	22.6208	1.97334e-06	3.04863e-05	-0.633198	1.78184	-0.272283	0.383426	-1.85999	-2.21037	-2.17224	-2.80665
ENSG00000205108	259308	FAM205A	3.42444	-1.26609	22.6115	1.98294e-06	3.0608e-05	-1.00608	0.487723	-0.54066	-1.48849	-3.61729	-4.01266	-2.32577	-3.59451
ENSG00000118242	55686	MREG	2.76872	0.85169	22.5928	2.00238e-06	3.08812e-05	2.36067	1.93887	0.497703	1.11671	-1.96534	-0.985467	-0.220293	-1.46016
ENSG00000254019	105375787	LOC105375787	2.62724	2.02503	22.5822	2.01344e-06	3.10247e-05	1.92064	3.93285	1.69794	2.4996	0.36091	-0.29812	0.131395	0.551959
ENSG00000164949	2669	GEM	3.78339	0.482533	22.5646	2.03191e-06	3.12822e-05	1.80652	2.14259	0.794226	-0.479813	-3.61729	-3.31494	-1.31817	-1.6288
ENSG00000156381	122416	ANKRD9	1.98629	2.89888	22.5411	2.05692e-06	3.16399e-05	3.97147	3.64614	2.80674	3.63222	0.975491	1.40625	1.22137	2.37315
ENSG00000135899	3431	SP110	-1.16857	5.73417	22.4879	2.11475e-06	3.24808e-05	5.05358	5.22922	5.21988	4.53464	6.40014	6.18387	6.31513	5.85472
ENSG00000177156	6888	TALDO1	-1.21494	8.02509	22.4874	2.11525e-06	3.24808e-05	7.30657	7.63229	7.41258	6.64986	8.64531	8.51217	8.10041	8.70194
ENSG00000196189	64218	SEMA4A	-1.2201	7.41415	22.4779	2.1258e-06	3.26146e-05	7.04466	6.65075	6.68707	6.21594	7.9218	8.00101	7.35647	8.19001
ENSG00000134686	1912	PHC2	1.55434	7.62724	22.4737	2.1304e-06	3.26569e-05	8.12739	8.96533	7.2534	7.95327	6.42011	6.5894	6.81871	6.74179
ENSG00000198947	1756	DMD	3.28569	-0.379767	22.4712	2.13313e-06	3.26705e-05	1.27783	-0.433456	0.455956	-0.031914	-1.50195	-3.62203	-3.51486	-2.44991
ENSG00000178425	221294	NT5DC1	-1.75496	3.70603	22.4464	2.16088e-06	3.3067e-05	2.88207	1.82982	3.20238	1.92834	4.52549	3.99113	4.43071	4.31687
ENSG00000274536	115891964	MIR223HG	-1.27791	4.56287	22.4445	2.16309e-06	3.30724e-05	3.4013	4.23191	3.54616	3.83051	5.06134	5.25215	5.07874	4.8324
ENSG00000130340	51429	SNX9	1.19965	5.86182	22.4353	2.17341e-06	3.32015e-05	6.7783	6.27629	6.06972	6.12207	4.7228	5.15772	5.25902	5.35023
ENSG00000125363	265	AMELX	2.78575	-0.694168	22.4319	2.17729e-06	3.32153e-05	-0.272331	-0.433456	0.810882	-0.166333	-3.05547	-1.86841	-3.51486	-1.9257
ENSG00000181631	53829	P2RY13	-2.19218	6.27879	22.4312	2.17805e-06	3.32153e-05	4.23151	4.16987	5.91772	3.84368	7.25432	7.17777	7.10158	6.22304
ENSG00000146122	23500	DAAM2	5.82213	0.151424	22.4221	2.1884e-06	3.33444e-05	-1.71571	2.7306	-0.417596	-0.0739113	-3.05547	-4.55001	-4.55001	-3.28164
ENSG00000166886	4665	NAB2	1.50589	5.32576	22.4189	2.1921e-06	3.33722e-05	5.84154	6.23881	5.11927	6.12173	4.11013	4.3095	3.97664	4.94466
ENSG00000186298	5501	PPP1CC	-1.20832	7.62003	22.4072	2.20543e-06	3.35464e-05	6.93597	6.81443	7.28334	6.40335	8.10149	7.9123	8.49709	7.7911
ENSG00000159335	5763	PTMS	1.51485	3.52736	22.4042	2.20896e-06	3.35713e-05	3.58874	3.95301	4.47463	4.21039	2.58454	2.8499	2.05789	2.72647
ENSG00000240065	5698	PSMB9	-1.94723	5.59637	22.3818	2.23481e-06	3.3906e-05	4.79069	4.14442	4.82006	2.62761	6.18967	6.17378	6.5768	6.05707
ENSG00000179029	84314	TMEM107	-1.47443	5.91151	22.3651	2.25438e-06	3.41738e-05	4.911	4.41408	5.44551	5.0226	6.53038	5.94567	7.03406	6.10641
ENSG00000128918	8854	ALDH1A2	1.55913	3.14551	22.3489	2.27338e-06	3.44324e-05	4.1151	3.39696	3.75668	3.51483	1.56566	2.23919	2.36962	2.37276
ENSG00000128203	57168	ASPHD2	-1.29084	4.09999	22.3378	2.28665e-06	3.46039e-05	2.91799	3.54945	3.23779	3.47945	4.67197	4.64448	4.24551	4.79823
ENSG00000140948	23174	ZCCHC14	1.00424	5.99975	22.3311	2.29463e-06	3.4695e-05	6.42944	6.49093	6.25588	6.47602	5.18804	5.25288	5.55968	5.60343
ENSG00000204291	1306	COL15A1	4.06562	0.161767	22.3145	2.31447e-06	3.49652e-05	-0.060604	-0.912818	2.48032	0.283825	-2.20237	-2.49372	-3.94152	-2.44991
ENSG00000101337	9777	TM9SF4	-1.00507	7.14407	22.2925	2.34119e-06	3.53388e-05	6.76039	6.51388	6.5116	6.4148	7.56734	7.60112	7.20309	7.8072
ENSG00000146205	50636	ANO7	2.63631	0.980396	22.2855	2.3498e-06	3.54387e-05	1.23033	2.70757	0.497703	1.69625	-0.87021	-0.688135	-0.355141	-1.46016
ENSG00000100154	23331	TTC28	1.55679	2.71357	22.2557	2.38645e-06	3.59608e-05	3.15825	3.32421	3.43338	3.22665	1.56519	1.71339	1.3077	2.22692
ENSG00000178217	387694	SH2D4B	2.7216	-1.16045	22.2199	2.4314e-06	3.65761e-05	-0.820574	0.213085	-1.53644	-0.0643629	-2.48614	-3.06189	-2.91837	-2.61728
ENSG00000104154	7782	SLC30A4	3.43265	4.58112	22.2213	2.42961e-06	3.65761e-05	6.75516	5.49124	3.17369	3.72756	1.41228	1.39192	2.01855	2.81544
ENSG00000160588	196264	MPZL3	-1.58548	3.82623	22.2164	2.4358e-06	3.65961e-05	2.90746	3.00793	2.79272	2.57528	4.77893	4.44455	4.64216	3.43407
ENSG00000213672	51517	NCKIPSD	1.65126	4.62137	22.2156	2.43686e-06	3.65961e-05	5.14276	6.02408	4.39402	4.80158	3.55341	3.68202	3.48208	3.57178
ENSG00000154642	54149	C21orf91	-1.6723	5.87887	22.2028	2.45316e-06	3.68098e-05	5.4669	3.97878	5.10161	4.18474	6.74864	6.31522	6.72278	6.03206
ENSG00000196227	63939	FAM217B	-1.16112	5.39371	22.1395	2.53543e-06	3.79802e-05	4.70549	4.9672	4.67897	4.39177	6.23033	5.52026	5.80191	5.79584
ENSG00000113716	22993	HMGXB3	1.1564	6.8679	22.1272	2.55165e-06	3.81908e-05	7.39583	7.17015	7.02199	7.66244	6.14701	6.191	5.73057	6.53006
ENSG00000117318	3399	ID3	1.92553	1.37958	22.1167	2.56564e-06	3.83355e-05	1.97928	2.41845	1.71574	1.94474	0.294004	-0.0767813	-0.484789	0.628789
ENSG00000183020	161	AP2A2	1.36161	7.65251	22.1183	2.5636e-06	3.83355e-05	7.69235	7.70325	8.40873	8.65665	6.82221	7.08767	6.27138	6.96068
ENSG00000187091	5333	PLCD1	1.57456	4.21154	22.1137	2.56971e-06	3.8364e-05	4.98237	5.40912	4.31449	4.081	3.30706	2.9468	3.32651	3.27883
ENSG00000175352	56675	NRIP3	3.07982	2.80117	22.079	2.61661e-06	3.8966e-05	3.98909	4.15111	2.26754	3.50524	-0.591914	-1.22432	1.02576	1.54078
ENSG00000076662	3385	ICAM3	-1.47627	7.69604	22.0749	2.6222e-06	3.89838e-05	7.20307	7.25093	5.98144	6.24516	8.0011	8.2657	8.56009	8.1232
ENSG00000160209	8566	PDXK	1.12581	7.94848	22.0759	2.62073e-06	3.89838e-05	8.20571	8.82376	8.14978	8.33435	7.29374	7.44144	6.84108	7.45681
ENSG00000100450	2999	GZMH	-3.54624	-0.539228	22.0151	2.70518e-06	4.01839e-05	-3.86009	-2.65301	-2.03474	-3.53622	1.35872	-0.644033	0.244815	-0.989118
ENSG00000105419	56917	MEIS3	3.55396	-0.733212	22.0068	2.7168e-06	4.01883e-05	-0.888861	1.44232	-0.983287	-0.769686	-3.61729	-2.84667	-2.6927	-2.80665
ENSG00000146066	192286	HIGD2A	-1.26444	4.98075	22.0072	2.71628e-06	4.01883e-05	4.4015	4.11794	4.59328	3.54434	5.5666	5.42207	5.48778	5.43075
ENSG00000115232	3676	ITGA4	-1.76023	8.56985	22.0078	2.71547e-06	4.01883e-05	7.35219	6.19322	8.3189	7.09845	9.30308	9.11731	9.22164	9.13682
ENSG00000010327	23166	STAB1	1.71779	10.6871	22.0087	2.71419e-06	4.01883e-05	10.6042	11.3059	10.834	12.0365	9.31293	10.037	8.80996	9.87602
ENSG00000254285	728638	KRT8P3	2.78938	0.340434	22.0017	2.72415e-06	4.02635e-05	-0.520565	1.22899	0.53407	2.09025	-1.30723	-1.55005	-1.58272	-1.6288
ENSG00000128165	79924	ADM2	3.70336	-0.403929	21.9775	2.75859e-06	4.07385e-05	0.256347	1.46681	-0.674281	-0.0643629	-3.3092	-1.86841	-2.6927	-4.55001
ENSG00000183379	646658	SYNDIG1L	3.07104	-1.60375	21.9604	2.7834e-06	4.10708e-05	-0.755374	-0.222994	-1.45454	-1.13283	-2.65214	-4.01266	-4.55001	-2.80665
ENSG00000006747	85477	SCIN	3.00784	1.13397	21.9584	2.78624e-06	4.10751e-05	0.845195	1.47806	2.67624	2.17762	-1.76181	0.0628105	-2.32577	-0.93282
ENSG00000146535	2768	GNA12	1.26165	6.77354	21.9266	2.83283e-06	4.16961e-05	7.77312	7.11165	6.81151	7.21193	5.88919	5.84385	5.759	6.43977
ENSG00000117000	6018	RLF	1.20355	6.81866	21.9179	2.84561e-06	4.18496e-05	7.37254	7.79344	6.93631	6.90186	5.90982	5.90729	6.24691	6.27401
ENSG00000121064	59342	SCPEP1	-1.1989	6.51403	21.8957	2.87873e-06	4.23017e-05	6.14082	5.75442	6.00353	5.05389	7.00393	6.95775	7.01579	6.99033
ENSG00000167110	2801	GOLGA2	1.22248	6.26641	21.8931	2.8827e-06	4.23248e-05	6.82077	7.25255	6.16488	6.55124	5.42341	5.47661	5.71723	5.48443
ENSG00000054611	25771	TBC1D22A	1.25455	7.09277	21.8586	2.935e-06	4.30572e-05	7.87073	7.97765	6.92488	7.33852	6.37223	6.43666	6.01626	6.46586
ENSG00000196684	84941	HSH2D	-1.91647	5.13007	21.8533	2.94307e-06	4.31331e-05	3.37293	4.85506	3.69984	2.69192	5.93457	5.83736	5.80556	5.5572
ENSG00000171606	10782	ZNF274	1.27743	4.89074	21.8389	2.96524e-06	4.33932e-05	5.49061	5.8099	5.00359	5.12307	4.18435	4.36316	3.7238	4.12135
ENSG00000154803	201163	FLCN	1.36534	6.50782	21.8321	2.97579e-06	4.35118e-05	6.44165	7.70068	6.74186	6.93562	5.9337	5.68329	5.61545	5.39584
ENSG00000116663	26270	FBXO6	-1.40172	4.35189	21.8255	2.98601e-06	4.36252e-05	3.59022	3.64769	3.80083	2.67865	5.10672	4.98448	4.64087	4.77302
ENSG00000038274	27430	MAT2B	-1.43173	6.51578	21.8002	3.0257e-06	4.41688e-05	5.69834	5.28121	6.28299	4.87508	7.35623	7.07412	6.89745	6.85996
ENSG00000172380	55970	GNG12	3.06948	-0.439325	21.7977	3.02958e-06	4.4189e-05	-1.48679	0.153992	1.3446	0.176835	-2.83976	-1.97364	-2.4976	-2.44991
ENSG00000050405	51474	LIMA1	1.86731	3.22632	21.7828	3.05324e-06	4.44486e-05	3.29374	3.47134	4.37034	4.09576	1.47403	2.56528	2.28702	1.39443
ENSG00000027075	5583	PRKCH	1.16317	4.63853	21.7818	3.05484e-06	4.44486e-05	5.19987	5.0808	5.11592	5.01986	4.2476	4.11148	3.64806	3.67276
ENSG00000169255	8706	B3GALNT1	2.09842	1.89158	21.7802	3.05741e-06	4.44489e-05	2.1075	2.23815	2.16115	3.39022	-0.0935951	0.402007	0.96084	0.609961
ENSG00000167613	3903	LAIR1	1.14011	7.6611	21.7765	3.06328e-06	4.44614e-05	7.94893	7.71894	8.52219	8.17179	7.09784	7.27285	6.76349	6.71662
ENSG00000152804	3087	HHEX	-1.04229	6.24952	21.7362	3.12824e-06	4.53301e-05	5.28224	5.56964	5.79175	5.83717	6.92505	6.69696	6.52154	6.53174
ENSG00000138378	6775	STAT4	2.28416	2.12383	21.7169	3.15989e-06	4.57514e-05	3.64317	2.62702	1.99618	2.64141	1.26867	0.0250668	-0.0914593	0.754118
ENSG00000148225	114987	WDR31	1.93668	-0.62312	21.7037	3.18184e-06	4.59568e-05	0.12399	0.123513	0.0697143	-0.276062	-1.76181	-1.77033	-2.17224	-1.46016
ENSG00000155719	146183	OTOA	2.61901	-0.660139	21.6916	3.20197e-06	4.62099e-05	-0.823913	0.217709	0.81055	-0.391532	-2.78472	-2.34934	-1.62197	-2.58916
ENSG00000187116	353514	LILRA5	-1.40558	7.39854	21.6749	3.22987e-06	4.65747e-05	6.96576	6.92957	6.20106	5.62947	7.67739	7.92915	8.0655	8.0416
ENSG00000004975	1856	DVL2	1.21961	4.74836	21.626	3.31338e-06	4.77401e-05	5.09162	5.71344	4.93687	5.05295	4.17509	4.09205	3.8724	3.89705
ENSG00000132704	79368	FCRL2	-3.95446	-1.72401	21.6081	3.3443e-06	4.81465e-05	-4.55001	-2.88121	-4.55001	-3.95584	0.0455079	-0.985467	-1.90693	-1.8198
ENSG00000127184	1350	COX7C	-1.33244	5.03053	21.5934	3.37017e-06	4.84435e-05	4.25741	3.54218	4.71813	4.11037	5.63249	5.30373	5.77679	5.43113
ENSG00000093144	55862	ECHDC1	-1.32835	6.45753	21.587	3.38142e-06	4.85628e-05	5.66969	5.19406	6.13129	5.41552	7.11227	6.9795	7.29834	6.33619
ENSG00000243335	154881	KCTD7	1.45069	4.98761	21.5852	3.38448e-06	4.85674e-05	6.0649	5.62482	5.21359	5.01811	3.6789	3.86789	4.06962	4.57715
ENSG00000135625	1961	EGR4	2.41133	-0.384407	21.5784	3.39662e-06	4.87022e-05	0.758561	-0.222994	0.827347	-0.39483	-2.65214	-1.86841	-1.68291	-1.54202
ENSG00000189060	3005	H1-0	1.65115	6.47678	21.5634	3.42318e-06	4.90435e-05	7.08916	7.18705	7.67956	5.74128	5.43639	5.12571	5.42703	5.67027
ENSG00000239642	728637	MEIKIN	2.29685	0.204983	21.5601	3.42919e-06	4.909e-05	0.744203	0.410804	0.582792	1.62345	-0.95502	-1.24789	-0.962891	-2.16412
ENSG00000112877	55722	CEP72	1.65577	2.33795	21.5353	3.47373e-06	4.96875e-05	2.82991	2.66809	2.60717	3.47081	1.52355	1.23546	1.0098	1.37225
ENSG00000081913	23239	PHLPP1	1.64432	5.62145	21.5281	3.48676e-06	4.98337e-05	6.69264	6.65042	5.38701	5.71761	4.64328	4.76898	3.8591	4.84655
ENSG00000093072	51816	ADA2	-1.13857	8.26665	21.5096	3.52061e-06	5.0277e-05	7.9614	7.42902	7.78197	6.99928	8.93974	8.54729	8.69632	8.69407
ENSG00000254815	692247	LMNTD2-AS1	2.221	0.322101	21.4827	3.57031e-06	5.09458e-05	1.09404	1.5874	0.0859539	0.986066	-1.14248	-0.695318	-1.67051	-1.03106
ENSG00000178814	26873	OPLAH	2.05728	5.30537	21.4705	3.59322e-06	5.12315e-05	5.27283	7.13676	5.05193	5.40765	3.97778	3.91689	3.83521	4.02307
ENSG00000078081	27074	LAMP3	4.85664	2.08628	21.4548	3.62276e-06	5.15606e-05	4.8234	0.946163	0.201873	0.585178	-1.76181	-1.51071	-1.31817	-2.03999
ENSG00000164414	10559	SLC35A1	-1.27673	5.61665	21.4536	3.62502e-06	5.15606e-05	4.905	4.61211	5.32964	4.32887	6.35726	6.14844	6.18583	5.7018
ENSG00000160856	115352	FCRL3	-4.2883	-0.231676	21.4361	3.65812e-06	5.19483e-05	-4.55001	-3.15241	-2.15897	-3.53622	1.88207	0.64976	-1.16541	-0.826415
ENSG00000260228	102724163	LOC102724163	-2.86405	-0.526202	21.4093	3.70968e-06	5.26383e-05	-3.86009	-3.48668	-1.36427	-2.14373	0.198946	0.366013	0.458589	-0.112807
ENSG00000148848	8038	ADAM12	2.10833	-0.0775082	21.3993	3.72903e-06	5.28706e-05	0.802528	0.427867	1.02587	-0.0643629	-1.58348	-1.86841	-1.16541	-1.0477
ENSG00000173726	9804	TOMM20	-1.44373	6.05178	21.3786	3.76955e-06	5.34025e-05	5.44799	4.53665	5.7164	4.54079	6.56309	6.37035	6.9251	6.47824
ENSG00000137135	84904	ARHGEF39	1.83296	0.61779	21.371	3.78446e-06	5.35709e-05	1.43246	1.54915	0.803077	1.11424	-0.59318	-0.762569	-0.398353	-0.358375
ENSG00000184371	1435	CSF1	3.49809	4.119	21.3625	3.80138e-06	5.37247e-05	4.26529	6.43229	2.76307	3.93269	1.62684	0.844672	0.424085	2.38267
ENSG00000129084	5682	PSMA1	-1.24654	5.7891	21.3589	3.80852e-06	5.37513e-05	5.22685	4.8002	5.22169	4.83752	6.13644	5.94432	6.84569	6.0044
ENSG00000152234	498	ATP5F1A	-1.16204	6.27202	21.3585	3.80932e-06	5.37513e-05	5.72571	4.97789	5.93349	5.50601	6.77393	6.50344	6.94097	6.70308
ENSG00000109819	10891	PPARGC1A	-2.64598	0.74597	21.3162	3.89427e-06	5.48194e-05	-0.960542	-0.977422	-0.872766	-1.35566	0.758404	0.284382	1.35116	2.57453
ENSG00000172840	57546	PDP2	2.31666	1.41442	21.3108	3.90516e-06	5.49291e-05	0.886636	2.94396	2.03922	2.00853	0.36091	-0.199076	-0.484789	-0.313834
ENSG00000183508	54855	TENT5C	1.78564	2.75947	21.2897	3.9484e-06	5.54933e-05	3.67996	3.11638	3.70384	2.89091	2.16514	0.844672	1.6165	1.55068
ENSG00000198331	219844	HYLS1	-1.94843	1.68134	21.2747	3.97945e-06	5.58855e-05	0.158235	-0.00528315	1.12244	0.0910415	2.61227	2.28639	2.53016	1.8036
ENSG00000102780	160851	DGKH	1.42184	4.18806	21.2699	3.98955e-06	5.5983e-05	4.22142	4.92475	4.51203	5.09946	2.78869	3.65359	3.45133	3.21485
ENSG00000104325	1666	DECR1	-1.11388	5.41907	21.2564	4.01762e-06	5.62435e-05	4.96917	4.99693	4.72033	4.21885	5.87638	5.80362	5.97628	5.81959
ENSG00000144791	8994	LIMD1	1.36031	7.26967	21.2574	4.01555e-06	5.62435e-05	7.7385	8.31658	7.0564	7.80034	6.44117	6.54163	5.88783	6.73936
ENSG00000111961	23328	SASH1	-2.03449	6.1616	21.2511	4.0288e-06	5.63556e-05	4.00328	3.48938	5.72522	5.01171	6.74473	7.26456	6.46669	6.79111
ENSG00000135378	79056	PRRG4	-1.6034	5.69968	21.2378	4.05694e-06	5.67045e-05	5.27641	4.63851	4.81728	3.48296	6.51157	6.46494	6.15468	5.95163
ENSG00000144040	94097	SFXN5	-1.26479	4.76659	21.2329	4.06726e-06	5.68041e-05	3.92589	3.46831	3.98822	4.45324	5.32351	5.42643	4.95294	5.3095
ENSG00000143367	7286	TUFT1	2.11436	2.24278	21.2131	4.10944e-06	5.7348e-05	2.88719	3.74099	2.59053	1.96899	0.741764	0.214239	1.02576	1.23154
ENSG00000104290	7976	FZD3	1.97094	2.62828	21.2004	4.13684e-06	5.76851e-05	4.08566	3.36462	2.90169	2.2119	1.26867	1.54263	1.21859	1.32686
ENSG00000213246	6827	SUPT4H1	-1.28036	5.30065	21.1918	4.15536e-06	5.78979e-05	4.80765	4.26043	4.91134	3.88284	5.8225	5.5705	6.02325	5.75821
ENSG00000142552	57333	RCN3	1.4045	5.67508	21.1739	4.1943e-06	5.83946e-05	5.6114	6.21732	5.88122	6.83773	4.33617	4.96592	5.039	4.79851
ENSG00000138092	79172	CENPO	1.92113	4.17438	21.1705	4.2018e-06	5.84531e-05	4.99001	5.66815	3.99795	3.96651	3.07419	3.11981	2.31313	3.03338
ENSG00000111801	10384	BTN3A3	-1.24278	5.58012	21.1532	4.23984e-06	5.89361e-05	5.00081	5.24202	4.58797	4.3104	6.3688	6.14155	5.78091	5.9238
ENSG00000171877	84978	FRMD5	2.10415	-0.0994197	21.12	4.31409e-06	5.99213e-05	0.0889126	1.15647	0.226912	0.605948	-1.58348	-1.86841	-1.0947	-1.17253
ENSG00000260903	343702	XKR7	-2.25996	0.517897	21.1137	4.32826e-06	6.00242e-05	-1.71571	-0.146715	-1.62327	-0.880879	1.6086	1.07321	0.839688	1.25597
ENSG00000131781	2330	FMO5	-1.33419	4.14642	21.1144	4.32653e-06	6.00242e-05	3.48463	2.56741	3.57813	3.48856	4.79918	4.64781	4.59213	4.6041
ENSG00000163328	151556	GPR155	-1.56782	4.85804	21.106	4.34557e-06	6.02171e-05	4.48694	3.21364	4.07868	3.32281	5.38775	5.18268	5.89607	5.15573
ENSG00000011083	6534	SLC6A7	3.1403	0.305494	21.0974	4.36517e-06	6.04416e-05	1.00426	-0.433456	2.33243	-0.031914	-2.33729	-1.43361	-2.0335	-1.6288
ENSG00000092969	7042	TGFB2	2.87636	1.27841	21.0933	4.37447e-06	6.05232e-05	1.83855	0.269852	2.99472	2.07648	-0.0968837	-0.644033	-1.90693	-0.727322
ENSG00000166762	117155	CATSPER2	1.92379	1.23287	21.0835	4.39692e-06	6.07864e-05	1.71044	1.88055	1.21332	2.4717	0.0874671	0.263695	-0.297217	-0.0846234
ENSG00000110660	54733	SLC35F2	2.48247	1.14964	21.0776	4.41051e-06	6.09268e-05	2.55582	0.892944	2.31502	1.19117	0.0723742	-0.332705	-1.40108	-0.776018
ENSG00000158477	909	CD1A	-2.67961	1.13423	21.0704	4.42725e-06	6.11106e-05	-0.467384	-2.12804	0.324792	-1.88654	2.1463	1.7386	1.82238	1.89974
ENSG00000198040	7637	ZNF84	1.21386	4.34407	21.029	4.52381e-06	6.23949e-05	4.57988	5.12362	4.80487	4.74184	3.86903	3.79846	3.33294	3.37953
ENSG00000058729	55781	RIOK2	-1.35508	4.25754	21.0273	4.52784e-06	6.24019e-05	3.14934	2.97489	3.83968	3.58459	4.67832	4.566	5.18058	4.60766
ENSG00000164300	256987	SERINC5	1.13359	5.01519	21.011	4.56658e-06	6.2887e-05	5.43142	5.72707	5.16313	5.51493	4.68624	4.30026	4.20358	4.10329
ENSG00000110911	4891	SLC11A2	1.06615	6.71841	20.9227	4.78201e-06	6.58026e-05	7.50838	6.97882	6.94199	7.11836	5.98023	6.12721	6.40053	5.7775
ENSG00000178075	54762	GRAMD1C	2.5249	0.972683	20.9194	4.79031e-06	6.586e-05	1.16447	2.77775	0.538277	1.4657	-0.43234	-0.985467	-0.962891	-0.547479
ENSG00000213316	4056	LTC4S	1.93298	0.83122	20.918	4.7936e-06	6.586e-05	1.32381	1.25818	1.92911	1.32246	-0.976337	-0.264344	-0.627247	0.0910176
ENSG00000100300	706	TSPO	-1.25597	5.86992	20.9054	4.82521e-06	6.62431e-05	5.03976	5.13034	5.6287	4.37372	6.51095	6.32704	6.3118	6.29957
ENSG00000123159	10755	GIPC1	1.66882	3.48546	20.9024	4.83277e-06	6.62956e-05	3.24278	3.76341	4.63989	4.32913	2.70532	2.35319	2.55236	2.01156
ENSG00000153790	136895	C7orf31	-1.31852	3.22605	20.8704	4.91421e-06	6.73088e-05	2.44229	2.04839	2.55637	2.59099	3.91242	3.62684	3.79536	3.59111
ENSG00000226358	100418799	KRT8P38	2.83971	-1.76064	20.8635	4.93205e-06	6.75011e-05	-1.11556	-0.303534	-1.53644	-1.4383	-4.00955	-3.62203	-3.186	-2.61728
ENSG00000076382	10615	SPAG5	2.24907	3.40774	20.858	4.94631e-06	6.76441e-05	4.43638	4.80782	2.27974	3.96295	1.257	1.81278	2.14652	2.18409
ENSG00000104881	10848	PPP1R13L	1.81098	2.5319	20.8415	4.98911e-06	6.81769e-05	3.03733	3.88423	2.59053	2.7992	1.68021	1.42335	0.910158	1.37225
ENSG00000251441	100421429	RTEL1P1	2.03402	2.92769	20.8328	5.01171e-06	6.8433e-05	3.30906	4.36814	3.08746	3.2943	1.89108	2.17386	0.727076	1.11619
ENSG00000088543	51161	C3orf18	2.34098	1.26237	20.8305	5.01763e-06	6.84611e-05	2.46859	2.67536	1.06805	0.979714	-0.0422592	-0.441734	-0.627247	-0.112807
ENSG00000167105	162461	TMEM92	3.54305	0.409492	20.8061	5.08214e-06	6.92349e-05	1.14752	2.39949	-1.62327	0.936255	-2.33729	-2.49372	-2.17224	-1.3827
ENSG00000203879	2664	GDI1	1.17132	8.42715	20.7956	5.11013e-06	6.95629e-05	8.83383	9.47414	8.38059	8.66587	7.58684	7.82232	7.6366	7.84051
ENSG00000143891	130589	GALM	1.75076	2.84161	20.7931	5.11665e-06	6.95982e-05	2.77027	3.177	3.42427	4.13201	1.92095	2.02474	1.40095	1.44841
ENSG00000084092	84273	NOA1	-1.12789	5.55237	20.7893	5.12686e-06	6.96837e-05	5.08719	4.89798	5.10245	4.30393	6.12279	6.04246	5.77502	6.06872
ENSG00000232434	389813	AJM1	2.02837	1.99718	20.766	5.18967e-06	7.04626e-05	2.94718	3.1241	1.46524	2.68183	0.338951	0.415199	0.687496	1.12948
ENSG00000137331	8870	IER3	1.46419	7.30865	20.7535	5.22348e-06	7.08342e-05	7.81207	7.68543	7.90553	8.025	5.5967	6.10469	6.19403	7.20016
ENSG00000167123	51148	CERCAM	1.97874	2.38275	20.7453	5.24597e-06	7.10849e-05	3.44357	3.10862	2.5613	2.96914	1.44349	1.69634	0.561794	0.144329
ENSG00000131773	10656	KHDRBS3	2.41674	-0.452566	20.7429	5.25261e-06	7.11191e-05	1.02297	0.351022	-0.344217	-0.354144	-1.76181	-2.65943	-2.0335	-1.54202
ENSG00000134107	8553	BHLHE40	1.41645	8.67612	20.7415	5.2565e-06	7.11191e-05	9.40262	9.44994	9.23947	8.64329	7.07804	7.52549	7.79907	8.45052
ENSG00000132182	23225	NUP210	-1.0293	7.59112	20.7025	5.36471e-06	7.25277e-05	6.58426	6.9968	7.03663	7.25099	8.04348	8.20221	7.65066	8.10831
ENSG00000183054	729540	RGPD6	1.80344	3.15131	20.6918	5.39459e-06	7.28763e-05	3.64437	4.3185	3.30535	3.68392	1.47755	1.30099	2.17306	2.6259
ENSG00000139174	144165	PRICKLE1	-3.75399	2.46354	20.6856	5.41219e-06	7.30584e-05	-1.25552	-0.889008	0.885271	-1.46577	4.47457	3.34253	0.539736	2.81326
ENSG00000234718	100271464	RPL23AP51	2.09889	-0.217039	20.6592	5.4874e-06	7.40174e-05	0.0889126	0.997488	0.251524	0.334485	-1.50195	-1.1608	-2.32577	-1.30919
ENSG00000257167	100128191	TMPO-AS1	-2.16639	-1.23091	20.6364	5.55313e-06	7.48471e-05	-3.00742	-2.21262	-2.41838	-2.42456	-1.05964	-0.550288	-0.239238	-0.600432
ENSG00000117091	962	CD48	-1.53365	6.89922	20.6126	5.62262e-06	7.57263e-05	6.5905	5.68039	6.06382	4.93981	7.45654	7.30013	7.88517	7.12922
ENSG00000172197	154141	MBOAT1	-1.14656	4.85864	20.611	5.62721e-06	7.57306e-05	3.8014	4.47159	4.32757	4.00485	5.33673	5.28816	5.54315	5.0748
ENSG00000110700	6207	RPS13	-1.3573	5.11221	20.6068	5.63965e-06	7.58405e-05	4.3584	3.79759	4.69812	4.11762	5.44348	5.27674	6.19933	5.43247
ENSG00000158186	22808	MRAS	1.32584	4.89048	20.5997	5.66056e-06	7.60065e-05	5.72429	4.63311	5.70642	5.3103	3.96176	4.36586	4.04283	3.9125
ENSG00000186765	25794	FSCN2	2.06829	1.41191	20.5895	5.69062e-06	7.63524e-05	1.76268	2.52723	1.05413	2.55939	0.316652	0.261378	-0.16201	-0.209822
ENSG00000113108	10307	APBB3	2.11338	7.2814	20.5774	5.72682e-06	7.67801e-05	7.55067	9.10233	6.43512	7.54853	5.73107	6.00221	5.76155	5.96051
ENSG00000136717	274	BIN1	1.60686	5.22736	20.5752	5.73327e-06	7.68085e-05	6.17624	6.46571	4.86791	5.15777	4.25201	4.29683	4.20579	4.08772
ENSG00000269609	100505761	C10orf95-AS1	1.85975	0.661319	20.5611	5.77588e-06	7.7321e-05	0.778952	1.25495	1.50673	1.53557	-0.169309	-0.334106	-0.712572	-0.903309
ENSG00000143382	54507	ADAMTSL4	1.18365	7.9059	20.5545	5.79588e-06	7.75303e-05	8.2522	8.93718	8.03149	8.10558	6.98117	7.37176	6.92202	7.43729
ENSG00000204177	399761	BMS1P1	1.85914	1.57945	20.5435	5.82923e-06	7.79177e-05	2.00604	2.74889	2.3556	1.49672	0.517307	0.229018	0.661175	0.115519
ENSG00000123405	4778	NFE2	-2.32612	5.92518	20.5362	5.85142e-06	7.81555e-05	3.65919	5.19497	4.66873	2.63712	6.82271	7.15435	6.63804	5.64101
ENSG00000064270	9914	ATP2C2	2.98382	0.131651	20.5288	5.87419e-06	7.84006e-05	0.329097	2.07228	0.256882	0.0735513	-1.34158	-1.94232	-3.186	-1.53614
ENSG00000144744	9039	UBA3	-1.22205	6.4687	20.5169	5.91067e-06	7.88282e-05	5.89074	5.63187	6.02599	5.26939	6.95874	6.9445	7.36512	6.38269
ENSG00000196465	140465	MYL6B	1.62034	2.53977	20.5104	5.93087e-06	7.89707e-05	3.22674	3.50338	2.67456	2.99563	1.92832	1.66162	1.20464	1.15568
ENSG00000008710	5310	PKD1	1.25453	6.40805	20.5091	5.9347e-06	7.89707e-05	6.98448	7.257	6.12505	7.0147	5.65389	5.77383	5.24161	5.85337
ENSG00000112144	22858	CILK1	-1.31722	5.10655	20.4589	6.09265e-06	8.10117e-05	4.53497	3.5959	4.75302	4.06599	5.6063	5.54666	5.89064	5.38619
ENSG00000183779	80139	ZNF703	-1.57414	6.0956	20.4455	6.13539e-06	8.15189e-05	5.00136	4.23191	5.89153	4.77661	6.86125	6.87941	6.1736	6.68997
ENSG00000211893	3501	IGHG2	-5.33998	-0.489952	20.442	6.14657e-06	8.16064e-05	-4.55001	-2.63622	-4.55001	-4.55001	0.488273	1.6559	-1.85224	-1.02104
ENSG00000277149	441250	TYW1B	1.41288	4.49035	20.4356	6.16721e-06	8.18192e-05	4.87163	4.93001	4.66075	5.51116	3.20183	3.34702	4.18189	3.54364
ENSG00000197768	441476	STPG3	4.21917	-0.0544054	20.4157	6.23167e-06	8.26127e-05	-1.27549	2.40995	-1.2383	0.105991	-2.33729	-3.06189	-3.186	-3.17331
ENSG00000243566	105375355	UPK3B	2.56891	0.748941	20.3943	6.30178e-06	8.34584e-05	1.55268	2.27731	-0.198422	1.48556	-0.874822	-1.58799	-1.05791	-0.506636
ENSG00000048471	92017	SNX29	1.0419	7.87584	20.3933	6.30487e-06	8.34584e-05	8.66596	8.12264	7.95889	8.37115	7.32199	7.33895	6.90623	7.43047
ENSG00000148734	64106	NPFFR1	2.79945	-1.53438	20.388	6.32243e-06	8.36286e-05	-1.11556	-1.53505	-1.16677	0.0910415	-2.83976	-2.84667	-3.94152	-3.02469
ENSG00000160932	4061	LY6E	-1.75213	6.4518	20.3836	6.33705e-06	8.37594e-05	4.84064	6.11549	5.54282	3.9792	7.00937	7.01668	7.27787	6.98143
ENSG00000128699	94101	ORMDL1	-1.19373	5.97407	20.3727	6.3734e-06	8.41773e-05	5.54339	4.83	5.37236	5.1908	6.32797	6.29412	6.93736	6.09731
ENSG00000241233	57830	KRTAP5-8	3.25838	-1.93681	20.3673	6.39123e-06	8.43499e-05	-1.59672	-1.53505	-1.81439	-0.276062	-4.00955	-2.84667	-4.55001	-3.59451
ENSG00000140563	55784	MCTP2	1.61936	6.47964	20.3511	6.44548e-06	8.49396e-05	6.95101	7.88159	6.04196	6.822	5.84654	5.40232	5.22846	5.2507
ENSG00000096996	3594	IL12RB1	-1.24163	3.93266	20.3435	6.47138e-06	8.51546e-05	2.75916	3.36135	3.04585	3.46602	4.55555	4.53844	4.32988	4.24089
ENSG00000142089	10410	IFITM3	-1.12636	8.05938	20.3447	6.46732e-06	8.51546e-05	7.69966	7.33797	7.58112	6.77253	8.43378	8.27834	8.82694	8.4641
ENSG00000163221	6283	S100A12	-1.7662	5.47897	20.3198	6.55198e-06	8.61512e-05	4.78967	4.84409	4.11937	2.88667	5.96776	5.78911	6.51413	6.05182
ENSG00000187753	389766	C9orf153	2.63652	-1.14733	20.3139	6.57225e-06	8.62619e-05	-0.888861	0.351022	-0.541506	-0.939863	-2.48614	-3.06189	-2.0335	-3.59451
ENSG00000137819	54852	PAQR5	4.31975	-0.0145096	20.3131	6.57497e-06	8.62619e-05	-0.361218	1.54938	0.139682	1.39383	-4.55001	-4.55001	-1.79058	-2.67707
ENSG00000139985	8747	ADAM21	3.04187	0.317637	20.3074	6.59438e-06	8.64526e-05	-0.107029	2.43014	0.43462	0.190376	-1.50195	-2.08716	-1.31817	-2.16412
ENSG00000224389	721	C4B	1.99831	2.46866	20.3045	6.60444e-06	8.64978e-05	2.19266	3.47906	2.71122	3.70795	0.678121	0.725677	1.67221	1.34143
ENSG00000141506	23533	PIK3R5	1.16082	8.38628	20.3019	6.61334e-06	8.65095e-05	8.92608	9.32254	8.14065	8.78336	7.60017	7.77907	7.57099	7.80384
ENSG00000213923	1454	CSNK1E	1.12006	5.75917	20.2993	6.62264e-06	8.65674e-05	6.25657	6.61663	5.79908	6.05438	4.81798	5.12809	5.05755	5.32603
ENSG00000174776	151790	WDR49	-2.13136	3.41895	20.2958	6.63447e-06	8.66582e-05	2.05394	0.874759	2.98478	1.05672	3.86327	4.15018	3.88056	4.49137
ENSG00000172738	221468	TMEM217	2.23448	0.80455	20.2892	6.65763e-06	8.68968e-05	1.47425	2.0939	0.675744	1.49628	-1.77038	-0.43533	-0.398779	-0.371411
ENSG00000185621	89782	LMLN	1.22431	3.32551	20.2725	6.71598e-06	8.7594e-05	3.76853	3.63153	3.94361	3.87824	2.70532	2.52238	2.44964	2.67305
ENSG00000100453	3002	GZMB	-3.40651	-0.283534	20.2582	6.76621e-06	8.81843e-05	-4.55001	-2.28273	-2.03474	-2.35869	1.49404	-0.36814	0.765598	-0.878637
ENSG00000140939	8996	NOL3	1.85047	2.90006	20.2452	6.81228e-06	8.87196e-05	3.45395	4.38484	2.57599	3.15327	1.66264	1.72445	1.75054	1.69166
ENSG00000134744	23318	TUT4	1.03678	6.26678	20.2278	6.87456e-06	8.9465e-05	6.57992	6.92709	6.37897	6.82671	5.42079	5.56674	5.98956	5.58968
ENSG00000170684	162979	ZNF296	-1.52831	3.45216	20.2093	6.94162e-06	9.02716e-05	2.3266	2.30758	3.13784	1.93656	4.05899	4.28404	4.0051	3.66821
ENSG00000198722	10497	UNC13B	2.10711	3.83348	20.1944	6.99571e-06	9.09084e-05	3.15223	3.60144	5.09991	5.21466	2.34115	2.66943	2.04228	2.59382
ENSG00000177699	100129540	LOC100129540	2.22013	-1.15285	20.1917	7.00552e-06	9.09206e-05	-0.63437	-0.871098	0.0591573	-0.642739	-1.96534	-2.84667	-2.79887	-2.29995
ENSG00000151470	132321	C4orf33	-1.57861	4.45959	20.19	7.01201e-06	9.09206e-05	3.64307	2.66588	4.16677	2.89011	5.02051	4.80919	5.03291	5.26814
ENSG00000169439	6383	SDC2	3.34101	5.97581	20.1903	7.01086e-06	9.09206e-05	7.75207	6.53284	5.34188	6.77492	2.06837	2.05181	2.40763	4.98723
ENSG00000123901	10888	GPR83	2.66648	-2.11275	20.1782	7.05535e-06	9.14157e-05	-1.84541	-1.04505	-1.81439	-1.13283	-3.05547	-3.62203	-3.94152	-3.28164
ENSG00000163431	25802	LMOD1	2.72463	-1.84979	20.1709	7.08217e-06	9.16963e-05	-1.84541	-0.621994	-1.69295	-0.747386	-3.3092	-2.84667	-3.88792	-3.28164
ENSG00000129219	5338	PLD2	1.1721	6.93678	20.1614	7.1173e-06	9.2084e-05	7.5994	7.69193	6.75803	7.40836	6.08536	6.23889	5.94672	6.58814
ENSG00000171368	11076	TPPP	1.72356	0.828143	20.1527	7.14999e-06	9.24395e-05	1.64686	1.29393	1.40651	1.3876	-0.288672	0.0891783	-0.730689	-0.144426
ENSG00000134056	92259	MRPS36	-1.41364	3.19616	20.145	7.17889e-06	9.27456e-05	2.15914	2.03207	2.88212	2.04701	3.86711	3.67333	3.73112	3.6545
ENSG00000148110	84641	MFSD14B	-1.08558	7.4894	20.1271	7.24617e-06	9.34787e-05	6.64394	6.97517	7.18935	6.47069	7.97745	7.988	8.17578	7.50768
ENSG00000232774	400221	LINC03033	2.00884	0.215669	20.0972	7.3604e-06	9.47877e-05	0.419685	1.41703	0.725611	0.77284	-1.42479	-1.36042	-1.03191	-0.508692
ENSG00000196083	3556	IL1RAP	1.57732	7.2957	20.0964	7.36365e-06	9.47877e-05	8.36379	8.43893	7.19093	6.89317	6.12359	6.13435	6.40816	6.50269
ENSG00000235582	100129017	RPL24P5	2.33553	-0.401874	20.0561	7.52049e-06	9.67364e-05	0.613315	0.611707	-0.998878	0.524507	-2.16423	-1.9509	-1.39767	-1.94896
ENSG00000135338	167691	LCA5	2.51875	-0.859406	20.0029	7.73247e-06	9.93191e-05	-0.633198	-1.11601	0.43462	0.254922	-2.48614	-2.21037	-3.186	-1.9257
ENSG00000261794	728498	GOLGA8H	1.63818	2.4233	19.9905	7.78273e-06	9.98924e-05	2.92248	3.06197	2.36251	3.50458	1.18743	1.18952	1.44576	1.698
ENSG00000091622	83394	PITPNM3	2.41387	0.167184	19.9811	7.82118e-06	0.000100313	0.824019	0.754202	-0.10673	1.63522	-2.33729	-1.51071	-1.16541	-0.878637
ENSG00000085871	4258	MGST2	-1.37187	4.11243	19.9762	7.84132e-06	0.000100499	3.11854	2.97288	3.86466	2.90878	4.76996	4.8762	4.29968	4.54663
ENSG00000048540	55885	LMO3	-2.59328	-0.2586	19.9737	7.85139e-06	0.000100556	-1.98793	-1.44094	-2.15897	-2.20608	1.00145	-0.985467	0.0400667	1.03383
ENSG00000184378	84517	ACTRT3	3.17836	-0.529523	19.9705	7.86456e-06	0.000100652	-0.960542	1.33999	-1.10298	0.476592	-2.83976	-3.31494	-2.0335	-2.29995
ENSG00000198467	7169	TPM2	2.17263	1.79613	19.968	7.87505e-06	0.000100695	2.46298	2.25231	1.30987	3.31021	-0.189593	0.415199	0.78448	0.293374
ENSG00000174444	6124	RPL4	-1.19375	6.12444	19.9669	7.87928e-06	0.000100695	5.50208	4.92749	5.77355	5.29877	6.42244	6.30076	7.06374	6.49017
ENSG00000232388	388789	SMIM26	-1.5851	4.00129	19.965	7.88716e-06	0.000100723	3.37701	2.67015	3.51415	1.971	4.75089	4.55725	4.57039	4.44309
ENSG00000163626	285521	COX18	-1.48647	4.28456	19.9635	7.89328e-06	0.000100729	3.26259	2.7229	3.92842	3.26848	4.88124	4.76999	5.27176	4.28013
ENSG00000157873	8764	TNFRSF14	1.83431	8.77507	19.958	7.91619e-06	0.000100949	9.73158	10.2185	7.98282	8.78958	7.56426	7.61665	7.31968	7.79688
ENSG00000184216	3654	IRAK1	1.64212	8.29338	19.93	8.03312e-06	0.000102293	8.7955	9.68947	7.57786	8.78044	7.2794	7.30009	6.9939	7.39818
ENSG00000009950	51085	MLXIPL	2.51644	0.431627	19.9238	8.05914e-06	0.00010255	0.780712	0.614778	0.743073	2.06212	-1.66989	-0.479988	-1.0947	-2.16412
ENSG00000120162	79817	MOB3B	1.31437	5.16422	19.9215	8.06877e-06	0.000102599	6.00557	5.30874	5.08854	6.05858	4.30339	3.95476	4.49379	4.6187
ENSG00000184574	57121	LPAR5	3.17653	2.12195	19.8932	8.18907e-06	0.000103832	1.32381	1.6597	4.26246	2.66708	0.54481	-0.0477615	-0.314391	-1.46016
ENSG00000197381	104	ADARB1	1.68221	4.76046	19.8946	8.18324e-06	0.000103832	4.57513	5.78578	4.77547	5.87937	3.4316	4.2869	3.22649	3.57664
ENSG00000189067	9516	LITAF	1.07288	7.85801	19.8754	8.2659e-06	0.000104731	8.37816	8.64854	8.02004	8.04646	6.98129	6.91969	7.54319	7.3589
ENSG00000132359	23108	RAP1GAP2	-1.08067	6.54905	19.8733	8.27488e-06	0.00010477	6.05083	6.29842	5.59784	5.55823	6.8377	6.94697	6.88137	7.25632
ENSG00000173575	1106	CHD2	1.17089	9.02805	19.8543	8.35757e-06	0.000105666	9.80522	9.88164	8.84695	9.21298	8.15584	8.30778	8.24917	8.56292
ENSG00000137942	54874	FNBP1L	1.45533	3.2163	19.8235	8.49323e-06	0.000107229	3.44357	3.53641	4.01901	3.97522	2.07502	2.78685	1.89368	2.35467
ENSG00000163735	6374	CXCL5	4.13858	2.27891	19.7923	8.63294e-06	0.000108915	2.96793	4.51913	0.260767	2.24412	-0.440293	-2.84667	0.131395	-1.90714
ENSG00000134376	23418	CRB1	2.69417	-2.33765	19.7553	8.80156e-06	0.000110885	-1.84541	-1.74397	-1.62327	-1.4383	-4.00955	-3.62203	-3.94152	-3.02469
ENSG00000101000	10544	PROCR	2.14435	1.80279	19.7563	8.79696e-06	0.000110885	2.04106	2.58323	3.20421	1.74472	0.971358	-0.536516	0.217285	0.527889
ENSG00000076770	55796	MBNL3	-1.57162	7.4464	19.7513	8.82006e-06	0.000111039	6.49203	5.35029	7.25624	6.07966	8.03614	7.90628	8.25458	7.88377
ENSG00000077684	79960	JADE1	-1.2134	5.74347	19.7488	8.83186e-06	0.000111109	5.27784	4.2291	5.23658	5.08509	6.37726	6.23536	5.92027	6.32799
ENSG00000058335	5923	RASGRF1	2.29689	-0.692712	19.7278	8.92937e-06	0.000112256	-0.0997268	-0.892119	-0.0948922	0.696268	-2.07899	-2.49372	-2.2485	-1.6288
ENSG00000023608	6617	SNAPC1	2.29344	4.22811	19.708	9.02208e-06	0.000113261	4.96732	6.05883	3.51091	3.92033	2.62357	2.46575	2.3914	3.10169
ENSG00000104231	79752	ZFAND1	-1.68638	5.14127	19.6958	9.07995e-06	0.000113826	4.40375	3.08509	4.59371	3.72291	5.34845	5.27602	6.39056	5.69839
ENSG00000114331	23527	ACAP2	-1.04725	8.67667	19.6868	9.12308e-06	0.000114286	8.19905	8.0909	8.25023	7.61874	9.04818	9.02435	9.49028	8.77057
ENSG00000164056	10252	SPRY1	2.86889	2.0107	19.6804	9.15365e-06	0.000114588	3.98193	2.70242	1.01154	2.00853	-0.634726	-0.60124	0.0400667	0.754118
ENSG00000154328	252969	NEIL2	1.65981	1.98329	19.6619	9.24246e-06	0.000115619	2.95694	2.61748	2.4751	2.17762	0.582678	0.890371	0.727076	1.42706
ENSG00000172638	30008	EFEMP2	1.91019	4.61914	19.6568	9.26741e-06	0.000115849	5.47626	6.14187	3.96423	4.61567	2.94223	3.38489	3.536	3.54725
ENSG00000066027	5525	PPP2R5A	-1.00525	6.09573	19.6529	9.28599e-06	0.000116	5.65027	5.67586	5.51641	5.12397	6.67606	6.53045	6.60024	6.19765
ENSG00000137962	9411	ARHGAP29	-3.40982	2.48439	19.6436	9.33165e-06	0.000116488	1.29332	-0.791692	-0.419926	-2.20608	2.40596	3.3112	4.37574	2.25518
ENSG00000075651	5337	PLD1	1.11816	5.63899	19.6386	9.35605e-06	0.000116711	6.32544	6.46153	5.73616	5.68015	4.99619	5.05974	5.03112	4.79851
ENSG00000184500	5627	PROS1	2.24206	0.0403513	19.637	9.36406e-06	0.000116728	0.758561	-0.527063	1.20036	1.01602	-1.09089	-1.36042	-1.23977	-1.9257
ENSG00000285492	112267968	LOC112267968	-2.528	-1.32308	19.6276	9.41017e-06	0.000117221	-2.32375	-2.88121	-2.61258	-3.53622	-0.509922	-1.22432	0.0400667	-1.19354
ENSG00000120457	3762	KCNJ5	4.1486	0.43963	19.5951	9.57124e-06	0.000119034	-0.520565	-0.627168	2.08787	2.17762	-3.3092	-4.01266	-2.4976	-1.3827
ENSG00000167987	55048	VPS37C	1.2438	5.04541	19.5942	9.57585e-06	0.000119034	5.74978	5.94785	4.80902	5.39777	4.29114	4.45726	4.15953	4.25459
ENSG00000185958	121006	FAM186A	2.77981	-1.18468	19.5836	9.62914e-06	0.000119529	-1.59672	0.0605517	-0.49983	-0.166333	-2.65214	-2.08716	-3.186	-3.99456
ENSG00000121570	55211	DPPA4	2.51935	-1.05717	19.5837	9.62859e-06	0.000119529	0.158235	-1.26935	-0.770113	0.12021	-2.07899	-2.21037	-3.186	-3.02469
ENSG00000117480	2166	FAAH	-1.54516	3.87372	19.5758	9.66854e-06	0.000119934	3.30524	2.08048	2.73716	3.20523	4.58733	4.58087	3.80233	4.66122
ENSG00000074410	771	CA12	5.33096	-0.150875	19.5632	9.73271e-06	0.000120415	-1.28927	2.53882	-1.30349	-1.6193	-3.61729	-3.06189	-4.55001	-3.59451
ENSG00000095739	25805	BAMBI	2.00073	0.179894	19.5628	9.73442e-06	0.000120415	1.05967	0.614778	0.390978	1.17736	-1.42479	-1.22432	-0.397076	-1.46016
ENSG00000127954	79689	STEAP4	-2.0149	6.28858	19.5635	9.73096e-06	0.000120415	5.24476	5.76074	3.79037	4.18382	7.13192	7.50933	6.83373	6.01501
ENSG00000101752	57534	MIB1	-1.0005	7.21552	19.5654	9.72161e-06	0.000120415	6.53461	6.43579	7.08536	6.34316	7.69965	7.5662	7.72554	7.52073
ENSG00000173621	78999	LRFN4	1.41573	4.83346	19.5491	9.80494e-06	0.000121203	4.71732	5.65006	4.98556	5.84915	3.63077	4.41091	3.80612	3.86943
ENSG00000115257	54760	PCSK4	2.2864	-0.155736	19.5361	9.87173e-06	0.000121944	0.713211	1.0632	-0.17069	0.359163	-1.21534	-2.08716	-1.02729	-2.44991
ENSG00000111716	3945	LDHB	-1.23831	4.55259	19.5221	9.94424e-06	0.000122754	4.09011	3.24718	4.16918	3.51436	5.00003	4.88205	5.16713	5.10229
ENSG00000196154	6275	S100A4	-1.12457	7.61489	19.4913	1.01058e-05	0.000124661	6.67316	6.86914	7.3873	6.73806	7.97227	7.81383	8.52674	7.84618
ENSG00000108064	7019	TFAM	-1.27062	5.76746	19.4674	1.02331e-05	0.000126056	5.07491	4.32023	5.59664	4.68197	6.36715	6.24476	6.34875	6.09011
ENSG00000158856	2039	DMTN	-2.31867	-0.443612	19.4307	1.04318e-05	0.000128416	-3.04433	-1.53505	-1.71567	-1.71909	0.973212	-0.106397	-0.024198	-0.176753
ENSG00000169750	5881	RAC3	2.15881	-1.17795	19.4248	1.04641e-05	0.000128724	-0.755374	0.0280098	-1.16677	-0.39483	-2.33729	-2.3451	-2.6927	-2.29995
ENSG00000213689	11277	TREX1	-1.42551	6.00009	19.4032	1.05828e-05	0.000130093	4.8324	5.21451	5.69238	4.43501	6.27696	6.90974	5.97027	6.81439
ENSG00000172476	142684	RAB40A	2.22802	-0.347876	19.3945	1.06315e-05	0.000130601	-0.443564	0.299056	-0.0172816	1.09762	-1.46904	-2.23371	-1.82565	-1.47939
ENSG00000184381	8398	PLA2G6	1.69773	2.84167	19.3592	1.08294e-05	0.000132849	3.35647	4.12932	2.5196	3.36686	1.77092	1.8807	1.50696	1.87464
ENSG00000179528	85474	LBX2	2.27385	0.37396	19.3415	1.09302e-05	0.000133901	0.885206	1.52836	0.0832143	1.4528	-1.19983	-0.985467	-2.03747	-0.512401
ENSG00000174370	219833	KCNJ5-AS1	2.22515	1.93343	19.3417	1.09292e-05	0.000133901	1.92064	1.42992	3.53116	2.81266	0.869802	0.140511	0.349965	0.362493
ENSG00000091490	23231	SEL1L3	1.52949	4.36647	19.3368	1.09574e-05	0.000134141	5.37161	5.10521	4.66644	4.41402	3.63677	3.64916	2.43178	3.60306
ENSG00000110237	9828	ARHGEF17	1.82021	3.15993	19.3298	1.09975e-05	0.000134539	3.43312	4.1994	3.51872	3.90991	1.41543	2.46313	0.990253	2.51156
ENSG00000117090	6504	SLAMF1	2.92617	1.82782	19.3237	1.10327e-05	0.000134871	4.01735	1.51457	1.29811	1.84343	0.36091	-0.55968	-0.198623	-0.727322
ENSG00000120694	10808	HSPH1	2.25883	6.92987	19.3225	1.10398e-05	0.000134871	7.54786	8.8082	6.18058	6.62749	5.39376	5.64991	5.62465	4.7606
ENSG00000067064	3422	IDI1	-1.16186	5.4259	19.3087	1.11201e-05	0.000135758	4.65697	4.69276	5.0527	4.45886	5.72614	5.72959	6.39785	5.56385
ENSG00000135913	57695	USP37	1.29272	5.47147	19.2961	1.11936e-05	0.000136562	5.84731	6.54677	5.61819	5.69602	4.83968	4.88856	4.80498	4.06633
ENSG00000156886	3681	ITGAD	3.2142	-0.532791	19.2691	1.13531e-05	0.000138413	0.0164637	1.40581	-1.81439	-0.0306311	-3.05314	-2.65768	-2.91837	-1.93783
ENSG00000129667	79651	RHBDF2	1.16825	7.50337	19.2592	1.14118e-05	0.000139032	8.14777	8.39973	7.25357	7.84921	6.59904	7.05606	6.68935	6.83078
ENSG00000167291	125058	TBC1D16	1.48589	3.08417	19.2503	1.14655e-05	0.000139592	3.07367	3.57352	3.57326	4.14612	2.34115	2.29774	1.71821	2.21837
ENSG00000073067	54905	CYP2W1	3.06831	-0.648507	19.2335	1.15664e-05	0.000140723	-0.575783	1.07917	-1.71567	0.476592	-2.83976	-2.84667	-2.91837	-1.9257
ENSG00000164638	222962	SLC29A4	2.32518	0.0121692	19.2294	1.15913e-05	0.00014093	1.07767	-0.303534	1.22542	0.476592	-2.07899	-1.22432	-2.0335	-0.878637
ENSG00000259024	100533496	TVP23C-CDRT4	1.88923	2.10826	19.2256	1.16143e-05	0.000141029	2.73179	2.9622	1.81278	3.19523	0.75476	0.224981	0.938085	1.41345
ENSG00000134321	91543	RSAD2	-2.18798	4.08694	19.2146	1.16819e-05	0.00014174	1.67078	3.37555	3.0142	1.54313	4.91628	4.22879	5.53415	4.00727
ENSG00000251322	85358	SHANK3	3.20351	-0.633051	19.1913	1.18252e-05	0.00014338	-0.467384	-0.262702	-1.62327	1.41951	-3.3092	-2.49372	-2.4976	-2.44991
ENSG00000100055	27128	CYTH4	1.15232	8.68423	19.1875	1.18488e-05	0.000143569	9.06603	9.57023	8.56356	9.21706	8.24668	8.2308	7.76277	7.64283
ENSG00000135250	6733	SRPK2	-1.067	5.9861	19.1814	1.18866e-05	0.000143928	5.20144	5.47559	5.59002	5.10502	6.29631	6.14108	6.85375	6.29221
ENSG00000069020	375449	MAST4	2.2134	2.86977	19.1759	1.19208e-05	0.000144244	2.51676	3.72332	4.16704	3.47452	2.2675	1.27044	0.160597	1.08926
ENSG00000060762	51660	MPC1	-1.68948	4.57189	19.156	1.20458e-05	0.000145657	3.45739	2.84468	4.20849	3.07721	4.95798	4.64448	5.88955	4.89595
ENSG00000243414	353376	TICAM2	-1.56615	5.4709	19.084	1.25091e-05	0.000150993	4.65075	3.89361	5.14079	3.84541	6.18823	5.96149	6.48829	5.32665
ENSG00000132470	3691	ITGB4	2.88389	1.67865	19.0471	1.27531e-05	0.000153791	1.13037	3.81677	1.0955	2.02405	-0.634726	-0.29812	-0.78533	0.195741
ENSG00000158683	168507	PKD1L1	2.54762	0.75521	19.0436	1.27764e-05	0.000153968	0.434571	2.00724	0.345975	2.2651	-0.634726	-0.519284	-1.23977	-1.6288
ENSG00000128253	10739	RFPL2	-2.96485	-0.134757	19.0409	1.2795e-05	0.000154086	-4.55001	-1.63573	-1.18449	-2.93704	0.377378	0.515824	0.529475	1.08926
ENSG00000186468	6228	RPS23	-1.22341	6.35221	19.033	1.28478e-05	0.000154618	5.67857	4.77084	6.06643	5.65778	6.76306	6.70932	7.09279	6.75179
ENSG00000173258	158399	ZNF483	2.58868	-0.846832	19.0234	1.29124e-05	0.000154931	-0.755374	0.760555	-0.49983	-0.436696	-1.66989	-2.65943	-2.4976	-3.28164
ENSG00000139974	145389	SLC38A6	1.28748	4.30862	19.0239	1.29092e-05	0.000154931	4.42324	4.74871	5.03583	4.96625	3.87857	3.81632	3.1375	3.09473
ENSG00000116809	7709	ZBTB17	1.40321	6.10314	19.0227	1.29175e-05	0.000154931	6.81876	7.20808	5.52716	6.52626	5.10102	5.17655	5.36252	5.29778
ENSG00000069424	8514	KCNAB2	1.23668	8.72649	19.0145	1.29727e-05	0.000155489	9.44065	9.69742	8.59973	8.86404	8.00967	8.06634	7.50119	8.24166
ENSG00000179299	79730	NSUN7	2.12281	2.06766	19.0119	1.29905e-05	0.000155597	2.47926	3.77338	1.7886	2.17609	0.915031	0.422475	0.496873	0.794198
ENSG00000259207	3690	ITGB3	-2.8425	1.79692	19.0014	1.3062e-05	0.000156348	-2.4378	0.298784	0.175621	-0.0529226	3.29182	1.16544	3.00547	2.0623
ENSG00000231047	100421581	GCNT1P3	2.97928	-0.344126	18.9969	1.3093e-05	0.000156577	0.68999	1.39206	-1.53644	-0.0643629	-2.20237	-3.06189	-2.17224	-1.8198
ENSG00000198853	9853	RUSC2	1.13125	7.305	18.9961	1.30988e-05	0.000156577	7.5681	8.07219	7.68098	7.67527	6.83158	6.97221	5.94252	6.57909
ENSG00000164411	375519	GJB7	2.76112	0.882398	18.9899	1.31409e-05	0.000156974	0.758561	2.84468	-0.138356	1.58557	-0.922298	-0.8794	-1.16541	-0.989118
ENSG00000084444	57613	FAM234B	1.06244	4.13785	18.9807	1.32046e-05	0.000157524	4.64623	4.73743	4.40229	4.48161	3.54384	3.4651	3.39261	3.63833
ENSG00000084710	22979	EFR3B	2.64079	-0.661991	18.9665	1.3303e-05	0.000158591	-0.141606	1.0142	-0.49983	-0.617481	-1.76181	-2.65943	-1.90693	-3.28164
ENSG00000242866	161497	STRC	2.89983	-0.0745578	18.96	1.33485e-05	0.000159027	0.941545	1.54605	-1.16873	0.443972	-2.91375	-1.31338	-1.76949	-2.32147
ENSG00000171862	5728	PTEN	-1.01133	8.29179	18.9495	1.34227e-05	0.000159696	7.89772	7.94067	7.73389	7.06973	8.76959	8.6971	8.77989	8.58745
ENSG00000128340	5880	RAC2	-1.05957	7.7026	18.9456	1.34502e-05	0.000159916	7.13636	7.42766	7.13664	6.4396	8.27496	8.12436	7.90813	8.21475
ENSG00000198910	3897	L1CAM	2.75891	0.835435	18.9343	1.35295e-05	0.000160313	1.13434	2.33158	1.89045	0.50562	-0.722976	-0.154774	-2.00468	-2.29995
ENSG00000136010	160428	ALDH1L2	1.45294	2.62982	18.9374	1.35079e-05	0.000160313	3.33549	3.40001	3.10782	2.7987	1.94296	1.9331	1.23241	1.72703
ENSG00000159884	203260	CCDC107	1.14522	4.03524	18.9386	1.34995e-05	0.000160313	4.47599	4.85075	4.34264	4.23968	3.47511	3.28754	3.43215	3.20617
ENSG00000105281	6510	SLC1A5	-1.00839	5.73777	18.936	1.35181e-05	0.000160313	5.35047	4.92737	5.2329	5.04304	6.31818	6.41377	5.90635	5.90798
ENSG00000205413	54809	SAMD9	-1.40963	7.10062	18.9351	1.35243e-05	0.000160313	5.84022	6.31791	6.78778	5.72119	7.82737	7.52967	8.08216	6.84192
ENSG00000130714	10585	POMT1	1.2061	4.90212	18.9318	1.35475e-05	0.000160321	5.46946	5.80811	4.72363	5.32525	4.23873	4.06075	4.00711	4.37518
ENSG00000173221	2745	GLRX	-1.43627	5.04912	18.8901	1.38472e-05	0.000163649	4.42676	4.16427	4.29539	3.63974	5.46708	5.2616	6.30895	4.97441
ENSG00000006327	51330	TNFRSF12A	2.32598	3.47342	18.8709	1.39871e-05	0.000165193	3.7518	4.65592	2.33818	4.92035	1.29171	1.32693	2.11121	2.48953
ENSG00000055332	5610	EIF2AK2	-1.31265	8.00181	18.8563	1.40944e-05	0.00016635	7.10611	7.12223	7.66691	6.75908	8.25713	8.11693	9.1917	8.19778
ENSG00000163545	81788	NUAK2	-1.18876	6.02579	18.837	1.4238e-05	0.000167821	5.68739	5.15409	5.39808	4.89209	6.27944	6.28239	6.25328	7.02694
ENSG00000196586	4646	MYO6	2.21667	0.0317361	18.8177	1.43825e-05	0.000169412	0.462246	0.980582	1.01154	0.359163	-0.87021	-1.77033	-0.842123	-2.61728
ENSG00000240972	4282	MIF	1.7541	7.71946	18.8066	1.44663e-05	0.000170286	8.79781	8.31237	8.76038	6.69913	6.66755	6.73571	5.98328	6.83483
ENSG00000186827	7293	TNFRSF4	2.79581	-0.494431	18.8033	1.44917e-05	0.000170472	-0.755374	0.500826	-0.541506	1.12075	-3.05547	-2.65943	-2.4976	-1.3827
ENSG00000248318	101927543	LOC101927543	2.19437	-1.56381	18.7957	1.45493e-05	0.000171036	-1.1998	-0.433456	-1.16677	-0.939863	-2.33729	-3.06189	-3.186	-2.61728
ENSG00000177954	6232	RPS27	-1.13388	4.97292	18.7864	1.46203e-05	0.000171557	4.47422	4.31853	4.534	3.73935	5.44178	5.22412	5.71612	5.28936
ENSG00000133317	85329	LGALS12	-2.28364	2.35018	18.7802	1.46679e-05	0.000171975	1.95026	0.153992	0.124039	-0.000178822	3.04074	3.51215	2.38306	3.14136
ENSG00000143546	6279	S100A8	-1.2266	7.26823	18.7746	1.47112e-05	0.000172247	6.60807	6.92322	6.56351	5.8016	7.6324	7.43438	8.22357	7.59726
ENSG00000070018	4040	LRP6	2.11	-0.375497	18.7709	1.474e-05	0.000172364	0.224378	0.0280098	0.455956	0.453858	-1.03248	-2.84667	-1.48905	-1.8198
ENSG00000239732	54106	TLR9	3.61481	2.53258	18.7607	1.48187e-05	0.000173171	2.15534	4.9361	1.19008	2.42845	0.601799	0.279582	-1.33356	-0.991417
ENSG00000124782	6239	RREB1	1.04178	8.97218	18.7572	1.48464e-05	0.000173381	9.28409	9.62893	9.07682	9.54886	8.44192	8.54246	7.77992	8.54377
ENSG00000255302	23741	EID1	-1.25777	6.72365	18.7456	1.49365e-05	0.000174318	6.1778	5.36665	6.53998	5.41479	7.3406	7.02096	7.31426	7.17979
ENSG00000124006	23363	OBSL1	1.91554	-1.11442	18.7356	1.50152e-05	0.000175121	-0.272331	-0.73474	-0.584421	-0.39483	-2.33729	-1.86841	-2.6927	-2.03999
ENSG00000101346	23509	POFUT1	-1.46189	5.21763	18.73	1.50595e-05	0.000175523	4.01968	3.26341	4.9669	4.47457	5.8543	5.91698	5.57671	5.70893
ENSG00000175591	5029	P2RY2	-2.00728	4.85456	18.7111	1.52097e-05	0.000177041	2.80851	4.0755	3.21495	3.70449	5.11643	5.00539	4.53055	6.57424
ENSG00000196683	54543	TOMM7	-1.68654	3.80893	18.7058	1.52517e-05	0.000177413	3.00006	2.25934	3.1477	2.3227	3.95275	4.12588	5.22155	3.92588
ENSG00000143515	57198	ATP8B2	1.82871	3.53928	18.6841	1.54266e-05	0.00017933	3.22674	4.60305	4.35764	4.19677	2.97107	2.52238	1.2864	2.16777
ENSG00000175318	196996	GRAMD2A	2.34132	-1.95126	18.6796	1.54629e-05	0.000179536	-1.59672	-0.912818	-1.62327	-1.13283	-2.83976	-3.31494	-3.51486	-3.02469
ENSG00000130558	10439	OLFM1	-3.15024	3.94502	18.6794	1.54645e-05	0.000179536	2.97145	0.324469	1.65246	-1.4383	5.06803	4.65445	4.84353	4.53092
ENSG00000111666	56994	CHPT1	-1.04219	4.91599	18.6571	1.56466e-05	0.000181531	4.14826	3.98824	4.44947	4.5563	5.39144	5.09559	5.462	5.40155
ENSG00000182287	8905	AP1S2	-1.29433	8.64768	18.6513	1.56937e-05	0.000181959	8.29158	7.33106	8.27921	7.17325	9.18932	8.96853	9.47388	8.91673
ENSG00000187736	79840	NHEJ1	-1.33822	3.50874	18.6444	1.57509e-05	0.000182503	2.19158	2.57346	3.11183	2.74105	4.18714	4.23172	3.9662	3.64782
ENSG00000086570	2196	FAT2	1.46428	3.48572	18.6404	1.57842e-05	0.000182769	3.47478	4.00238	4.26823	4.27068	2.51549	3.04089	1.91165	2.63309
ENSG00000230373	642402	GOLGA6L17P	2.15589	1.95968	18.6217	1.594e-05	0.000184453	2.83543	2.63168	2.1789	2.90506	-0.283893	-0.108793	1.59986	0.0655404
ENSG00000103056	55512	SMPD3	-1.69386	1.20572	18.6169	1.59795e-05	0.000184549	0.0591362	0.0134555	0.417974	0.0594651	1.59097	1.8146	2.29237	1.36025
ENSG00000166592	6236	RRAD	1.89832	1.53774	18.6172	1.59776e-05	0.000184549	2.67296	2.06452	2.35532	1.3718	0.0455079	-0.136633	0.27183	0.900744
ENSG00000162244	6159	RPL29	-1.48191	5.67041	18.6185	1.59667e-05	0.000184549	5.0147	4.14642	5.35959	4.03386	6.05436	5.87643	6.71883	6.11673
ENSG00000229891	102723775	LINC01315	2.61388	-0.794126	18.6128	1.60144e-05	0.000184832	0.567926	0.183841	-0.419926	-0.880879	-2.07899	-3.06189	-3.51486	-1.6288
ENSG00000170854	84864	RIOX2	-1.65442	4.55275	18.5872	1.62304e-05	0.000187082	3.06657	2.36922	4.2548	3.66502	5.33139	5.26547	5.20578	4.74192
ENSG00000124019	79843	FAM124B	-1.55607	1.69322	18.579	1.63006e-05	0.000187769	0.318234	0.657953	0.997054	0.851826	2.12721	2.45808	2.42578	1.98988
ENSG00000178342	26251	KCNG2	2.56371	2.67965	18.5596	1.64674e-05	0.000189568	3.74619	3.28423	1.23779	4.19162	-0.0968837	1.48422	0.561794	1.21917
ENSG00000139597	90634	N4BP2L1	-1.38418	5.46755	18.5548	1.65087e-05	0.00018992	5.12868	4.35344	4.84898	3.79477	5.97108	5.83684	6.44161	5.61585
ENSG00000140479	5046	PCSK6	4.09433	1.76128	18.5454	1.65904e-05	0.000190613	0.161953	3.71685	-0.40139	3.39267	-0.511916	-2.79368	-1.15746	-1.50707
ENSG00000167460	7171	TPM4	1.08183	5.14311	18.5434	1.66078e-05	0.000190689	5.48073	5.76289	5.08147	5.88612	4.59032	4.27096	4.60624	4.52481
ENSG00000070718	10947	AP3M2	1.37463	2.84888	18.5382	1.66537e-05	0.000191093	3.05562	3.35481	3.51346	3.53262	2.04821	2.39078	1.85847	1.63691
ENSG00000163053	151473	SLC16A14	3.20487	0.280273	18.5306	1.67202e-05	0.000191608	2.02639	1.6383	0.0697143	-1.00136	-2.33729	-1.6785	-2.91837	-1.17253
ENSG00000198585	131870	NUDT16	-1.15838	6.31491	18.5315	1.67119e-05	0.000191608	5.42445	5.29922	6.26762	5.2373	6.90277	6.79082	6.73799	6.68155
ENSG00000180628	84333	PCGF5	-1.27136	6.8023	18.5219	1.67965e-05	0.000192358	6.17362	5.72173	6.60827	5.28798	7.39698	7.2179	7.55114	6.98052
ENSG00000181444	168544	ZNF467	-1.06923	6.09796	18.5179	1.68317e-05	0.000192637	5.53527	5.90649	5.14001	5.14186	6.36001	6.71029	6.34954	6.68126
ENSG00000010310	2696	GIPR	2.88995	-0.17757	18.5061	1.69358e-05	0.000193578	0.845195	1.37922	-0.674281	0.204336	-1.35154	-3.31494	-2.91837	-1.54202
ENSG00000013588	9052	GPRC5A	4.95376	1.82947	18.5069	1.69289e-05	0.000193578	2.43532	4.23903	0.707935	0.646611	-4.00955	-4.01266	-1.48905	-0.826415
ENSG00000160111	27151	CPAMD8	-2.06278	3.70029	18.4816	1.71552e-05	0.000195708	1.73821	2.40495	0.927123	3.26848	4.44784	4.36575	3.70658	4.82111
ENSG00000121552	1475	CSTA	-1.5426	5.08785	18.4803	1.71665e-05	0.000195712	4.71399	3.67422	4.50181	2.98905	5.63756	5.4303	5.82603	5.72269
ENSG00000160360	26086	GPSM1	1.55623	3.50833	18.4743	1.72211e-05	0.000196208	3.43661	4.27551	3.73253	4.60796	2.07927	2.81872	2.177	2.88365
ENSG00000108175	57178	ZMIZ1	1.02626	9.5213	18.4702	1.72577e-05	0.000196499	9.96927	10.2158	9.66845	9.87267	8.79218	8.85245	8.52428	9.37116
ENSG00000069696	1815	DRD4	2.2177	1.8015	18.4577	1.73715e-05	0.000197541	2.51676	3.00793	0.952714	2.84797	-0.189593	0.515824	-0.198623	0.900744
ENSG00000237649	3833	KIFC1	1.72572	0.365435	18.4301	1.76254e-05	0.000200216	0.780712	1.15647	0.827347	1.0916	-0.550336	-1.04158	-1.02729	-0.278323
ENSG00000135924	3300	DNAJB2	1.53481	5.50386	18.4297	1.76293e-05	0.000200216	5.91034	6.93314	5.36744	5.52998	4.6754	4.66435	4.07961	4.66693
ENSG00000136367	85446	ZFHX2	2.10491	2.47191	18.4117	1.7796e-05	0.000201851	2.44929	2.73847	2.97021	3.99626	0.822002	1.71161	-0.0228842	1.28854
ENSG00000123609	9111	NMI	-1.45749	4.81376	18.4128	1.77858e-05	0.000201851	4.10115	3.59312	4.42004	3.2455	5.34708	5.22566	5.89878	4.75846
ENSG00000227825	121456	SLC9A7P1	-1.06347	5.48634	18.4002	1.79038e-05	0.000202944	4.84459	5.19379	4.95758	4.30075	5.79454	5.92706	5.84583	6.10068
ENSG00000172456	55277	FGGY	1.59433	3.66364	18.3647	1.82406e-05	0.00020663	3.96269	5.00531	3.65394	3.98318	3.01327	2.13009	2.80442	2.55497
ENSG00000255185	109731405	PDXDC2P	1.42025	3.21241	18.3547	1.83364e-05	0.000207583	3.91494	3.88917	2.963	4.02231	2.44065	2.56833	2.13913	2.16442
ENSG00000132256	85363	TRIM5	-1.29513	5.07184	18.3509	1.83728e-05	0.000207862	4.17399	4.77809	4.40494	3.49679	5.84069	5.709	5.45378	5.23377
ENSG00000162367	6886	TAL1	-3.14117	-1.47817	18.3461	1.84192e-05	0.000208254	-3.86009	-3.92252	-3.27792	-2.52937	0.338951	-1.43361	-1.68291	-1.10877
ENSG00000108100	219771	CCNY	-1.01055	7.51565	18.3437	1.84426e-05	0.000208387	7.36248	6.72082	6.99465	6.46113	7.97739	7.86312	7.81794	8.06479
ENSG00000227032	100271243	RPS2P36	2.60195	-0.192213	18.332	1.85562e-05	0.000209411	0.0529609	1.39206	-0.674281	0.724654	-2.48614	-1.04158	-2.17224	-2.16412
ENSG00000121691	847	CAT	-1.50626	7.33865	18.3319	1.85569e-05	0.000209411	6.52275	5.8731	7.18615	5.35853	7.86783	7.71952	8.07163	7.93241
ENSG00000112695	1347	COX7A2	-1.49581	3.82082	18.3211	1.86631e-05	0.000210476	2.81925	2.44949	3.53116	2.47723	4.32783	4.04568	4.89113	4.0962
ENSG00000103253	84264	HAGHL	1.4941	2.44966	18.3132	1.874e-05	0.00021094	2.55035	3.11839	2.95998	3.30276	1.33263	1.29681	1.38706	1.97943
ENSG00000178860	9242	MSC	2.40877	0.44282	18.304	1.88308e-05	0.000211759	1.86833	1.50739	0.116824	0.619902	-1.68511	-0.814904	-1.93754	-0.515291
ENSG00000183495	57634	EP400	1.06531	8.24384	18.3035	1.88365e-05	0.000211759	8.62801	8.98299	8.25462	8.76118	7.5928	7.76213	7.07513	7.90232
ENSG00000196689	7442	TRPV1	1.43459	2.84724	18.2879	1.89906e-05	0.000213221	3.76964	3.06819	2.83315	3.68204	1.84048	2.01604	2.05664	1.94266
ENSG00000122515	83637	ZMIZ2	1.23527	7.83629	18.2806	1.90641e-05	0.000213776	8.53554	8.64065	7.61478	8.30845	7.12976	7.34882	6.41007	7.29495
ENSG00000164123	152940	C4orf45	1.67547	2.26169	18.2793	1.90767e-05	0.000213782	2.06301	3.00375	3.18012	2.97714	0.807203	0.860066	1.63742	1.36104
ENSG00000148288	26301	GBGT1	1.00045	6.37411	18.274	1.91305e-05	0.000214115	6.48837	6.79534	6.73466	7.07721	6.04524	5.94612	5.42683	5.65785
ENSG00000130303	684	BST2	-1.19163	5.553	18.2651	1.92191e-05	0.000214971	4.58146	4.84175	5.23255	4.59633	5.86778	5.83463	6.57403	5.656
ENSG00000285458	132989	C4orf36	1.92117	-0.679282	18.2639	1.9232e-05	0.000214979	0.32458	0.0698532	-0.214175	-0.452929	-2.38912	-1.71728	-1.36985	-1.90714
ENSG00000125633	54520	CCDC93	1.22498	6.99084	18.2578	1.9293e-05	0.000215525	7.29266	8.14287	7.01253	7.17047	6.00047	6.3367	6.55285	6.0492
ENSG00000115514	10190	TXNDC9	-1.55217	4.3167	18.255	1.93215e-05	0.000215708	2.93735	2.89968	4.10086	3.05473	4.92519	4.78318	5.37191	4.2831
ENSG00000166444	6764	DENND2B	2.26145	-0.122186	18.2496	1.93767e-05	0.000215917	-0.522192	0.46018	0.501607	1.32133	-2.31066	-1.43361	-1.16541	-1.46016
ENSG00000138443	10152	ABI2	1.27551	5.66197	18.2498	1.93749e-05	0.000215917	5.70474	5.69937	6.27372	6.71559	4.73834	5.3399	4.65141	4.70892
ENSG00000167397	79001	VKORC1	1.18723	5.39845	18.2504	1.93689e-05	0.000215917	5.95372	6.35906	5.78607	5.13713	4.79379	4.7849	4.60446	4.54845
ENSG00000114270	1294	COL7A1	2.76074	2.11111	18.2324	1.9552e-05	0.000217476	2.11624	4.15864	0.843627	2.60137	-0.550336	0.415199	0.298348	0.406799
ENSG00000170542	5272	SERPINB9	-1.11837	7.61731	18.2323	1.95533e-05	0.000217476	7.53855	6.64372	6.88069	6.51875	7.89771	8.12287	7.92299	8.30119
ENSG00000172667	64393	ZMAT3	-1.40022	6.58209	18.2082	1.98029e-05	0.000220113	5.47031	4.76977	6.4508	5.68809	7.18831	7.19038	7.26132	6.78745
ENSG00000116001	7072	TIA1	-1.05194	6.68884	18.1886	2.00073e-05	0.000222247	6.02818	6.15682	6.19354	5.87755	6.99181	6.93452	7.64571	6.73983
ENSG00000163923	116832	RPL39L	2.02226	-0.177051	18.1658	2.02486e-05	0.000224786	0.946648	0.614778	0.299522	-0.0975586	-1.58348	-2.21037	-0.90064	-1.23856
ENSG00000065675	5588	PRKCQ	2.16484	1.92587	18.1461	2.04585e-05	0.000226974	3.45739	2.45562	2.11495	2.00853	0.958885	-0.519284	0.00829217	1.0053
ENSG00000145730	5066	PAM	1.49009	5.58579	18.116	2.07845e-05	0.000230447	6.37496	6.58131	5.67947	5.73657	4.30678	5.42449	4.10236	4.39456
ENSG00000154122	56172	ANKH	1.25464	5.95478	18.1096	2.08547e-05	0.000231081	6.01157	5.79427	6.80711	6.87778	5.3512	5.4193	5.03408	4.91812
ENSG00000055483	57602	USP36	1.23572	6.46684	18.1056	2.08981e-05	0.000231277	7.06567	6.93616	6.26043	7.35395	5.31087	5.69568	5.51939	6.20159
ENSG00000280213	100113386	UCKL1-AS1	1.91647	0.489385	18.099	2.0971e-05	0.000231936	0.774544	1.3936	0.389648	1.66293	-0.407998	-0.707067	-0.709927	-1.07608
ENSG00000164031	79982	DNAJB14	-1.12526	6.16221	18.0943	2.10227e-05	0.000232362	5.60986	5.05509	5.82902	5.36463	6.48119	6.43663	7.09776	6.31922
ENSG00000165672	10935	PRDX3	-1.36401	5.63715	18.0908	2.10615e-05	0.000232646	4.92759	4.22833	5.44951	4.21547	6.24036	5.92295	6.51801	5.87633
ENSG00000049323	4052	LTBP1	-2.30448	0.103383	18.0712	2.12793e-05	0.000234761	-0.755374	-1.04505	-1.81439	-2.35869	1.55246	0.372898	0.18922	0.701732
ENSG00000196498	9612	NCOR2	1.09061	9.16129	18.0676	2.13204e-05	0.000235067	9.48444	10.0017	8.98967	9.75995	8.4143	8.58838	8.1986	8.79376
ENSG00000196074	10388	SYCP2	-1.52185	2.50892	18.0552	2.14595e-05	0.000236342	1.24634	1.51457	1.5668	1.86082	2.66617	2.9468	3.63815	2.84392
ENSG00000151150	288	ANK3	2.62075	0.771251	18.0477	2.15443e-05	0.000236947	0.736064	0.351022	2.09991	2.14002	-0.0382301	-1.29076	-1.40108	-1.9257
ENSG00000198554	11169	WDHD1	1.35067	2.2274	18.0379	2.16555e-05	0.000237876	2.851	2.73807	2.45934	2.90355	1.44349	1.38129	1.37627	1.43778
ENSG00000111554	56890	MDM1	-1.41606	4.19308	18.0325	2.17161e-05	0.000238247	3.86239	3.1241	3.33496	2.72519	5.1842	4.72866	4.68926	4.14279
ENSG00000171492	55144	LRRC8D	-1.22005	6.39688	18.0334	2.17066e-05	0.000238247	5.73567	4.97363	6.20638	5.45827	6.92247	7.20477	6.75395	6.56718
ENSG00000105656	8178	ELL	1.466	7.34052	18.025	2.18021e-05	0.000239042	7.78069	8.70503	6.91432	7.60075	6.13153	6.31557	6.5254	6.68398
ENSG00000135253	375616	KCP	2.15824	1.21344	18.0094	2.1982e-05	0.000240797	1.33464	2.77138	0.618804	2.07387	-0.160211	-0.299145	-0.190489	-0.117819
ENSG00000134007	8748	ADAM20	2.70727	0.324096	17.9691	2.24523e-05	0.000245715	-0.0217473	2.36082	0.345975	0.283825	-1.28183	-1.77033	-1.0947	-1.8198
ENSG00000147677	8667	EIF3H	-1.1392	7.19048	17.945	2.27378e-05	0.000248687	6.85477	6.22092	6.83053	5.92554	7.48897	7.43197	8.01517	7.58917
ENSG00000177150	125228	FAM210A	1.73743	5.30144	17.9402	2.27953e-05	0.000249162	5.3807	6.98201	5.05693	5.36768	4.18743	4.14643	4.3989	3.98735
ENSG00000148680	3363	HTR7	1.95482	3.57466	17.9366	2.28391e-05	0.000249487	4.36395	2.7127	4.976	4.09392	2.13996	2.9066	2.06563	1.82824
ENSG00000088882	56265	CPXM1	3.19099	-0.430278	17.9334	2.28766e-05	0.000249589	1.58526	-0.679952	-0.628651	0.061271	-4.00955	-2.65943	-2.17224	-1.8198
ENSG00000104361	79815	NIPAL2	-1.36932	4.86003	17.9343	2.28663e-05	0.000249589	4.19892	3.06518	4.58634	3.82063	5.58298	5.36582	5.41401	5.15381
ENSG00000158467	23382	AHCYL2	-1.11026	4.97053	17.929	2.29301e-05	0.00025002	4.28124	4.05327	4.81721	3.92645	5.46904	5.45382	5.25751	5.49095
ENSG00000260097	729597	SPDYE6	1.33921	4.07868	17.9169	2.30765e-05	0.000251461	4.42913	4.45517	4.12204	5.16751	3.31782	2.78879	3.58346	3.24902
ENSG00000182885	222487	ADGRG3	4.16164	4.14632	17.9135	2.3118e-05	0.000251668	4.27702	6.6417	0.725611	3.72528	0.944415	0.96346	-0.842123	1.68267
ENSG00000114166	8850	KAT2B	-1.00502	5.9789	17.913	2.31238e-05	0.000251668	5.32432	5.32456	5.80168	4.99606	6.35899	6.51443	6.50063	6.183
ENSG00000118308	4033	IRAG2	-1.0336	5.52972	17.9099	2.31608e-05	0.000251916	5.37633	4.84772	4.85129	4.46968	5.96211	5.90274	5.98714	5.96814
ENSG00000136193	9805	SCRN1	-1.12738	6.15503	17.8877	2.3433e-05	0.000254721	5.79401	4.98744	5.86735	5.06518	6.62025	6.47466	6.84895	6.46619
ENSG00000152207	57105	CYSLTR2	-2.44529	3.03762	17.8728	2.36176e-05	0.00025657	1.98883	-0.977422	2.08787	0.646611	3.93089	3.2943	3.69415	4.11635
ENSG00000116774	56944	OLFML3	2.71032	0.132499	17.8658	2.37037e-05	0.000257348	-1.11556	0.269852	1.92911	1.00041	-1.58348	-1.86841	-1.79058	-1.3827
ENSG00000105270	25999	CLIP3	2.64896	1.08961	17.8614	2.37596e-05	0.000257798	0.780712	3.15833	0.57774	1.30985	-0.87021	-0.479988	-0.901244	-0.590382
ENSG00000163683	201895	SMIM14	-1.28265	4.51734	17.8303	2.41506e-05	0.00026172	3.64114	3.90678	4.16866	2.99299	5.07552	4.88169	5.32754	4.72276
ENSG00000114251	7474	WNT5A	3.20974	-0.816082	17.8281	2.41786e-05	0.000261863	0.462246	-1.44094	0.43462	-0.131536	-3.61729	-4.01266	-3.186	-1.6288
ENSG00000161921	58191	CXCL16	1.17728	7.10891	17.8252	2.42151e-05	0.000262098	8.13022	7.58361	7.18574	7.21045	6.07	6.18069	6.43268	6.81443
ENSG00000143933	805	CALM2	-1.28677	6.97824	17.8192	2.42926e-05	0.000262617	6.16887	5.44191	6.88265	5.90352	7.39912	7.34403	7.80166	7.33077
ENSG00000176845	284207	METRNL	1.25145	8.37104	17.8195	2.42876e-05	0.000262617	8.84734	9.11326	8.26504	9.08517	7.23067	7.29338	7.39365	8.26817
ENSG00000139880	64403	CDH24	3.58797	-1.19374	17.8175	2.43131e-05	0.00026268	-1.59672	0.524348	-1.23351	-0.0975586	-2.65214	-2.65943	-4.55001	-4.55001
ENSG00000116014	84634	KISS1R	3.55078	-1.22354	17.7981	2.45633e-05	0.000265059	0.158235	0.452599	-1.92036	-1.52596	-2.83976	-4.01266	-4.55001	-2.61728
ENSG00000056558	7185	TRAF1	1.91367	4.50961	17.7845	2.47388e-05	0.000266791	6.26681	4.82291	3.95489	4.53538	2.98173	3.25117	3.36779	3.40433
ENSG00000183134	11251	PTGDR2	-2.65294	0.673213	17.7695	2.49347e-05	0.000268578	-1.97451	-0.848565	-1.6108	-0.4785	2.05543	2.03624	0.821519	-0.302018
ENSG00000213741	6235	RPS29	-2.01535	5.01041	17.7584	2.50802e-05	0.000269981	3.59822	2.25196	4.68518	3.10604	5.45295	5.2663	6.33406	5.44775
ENSG00000222019	100130015	URAHP	2.4991	-2.0741	17.7416	2.53029e-05	0.000272048	-1.55506	-0.880952	-1.87064	-1.43405	-3.06247	-3.77724	-2.78991	-3.88795
ENSG00000163624	1040	CDS1	1.59077	1.79543	17.7245	2.55314e-05	0.000274173	1.82795	2.25934	2.72403	2.54333	0.619577	0.572993	0.746465	1.20669
ENSG00000100985	4318	MMP9	3.00398	2.71884	17.7092	2.57377e-05	0.000276221	2.41053	4.95976	0.933221	3.07442	0.420047	0.645325	0.624967	0.609582
ENSG00000115266	10297	APC2	1.70347	3.43762	17.7076	2.57602e-05	0.000276296	3.90532	4.66465	2.85908	4.22278	2.07542	2.32651	2.04448	2.82771
ENSG00000149564	90952	ESAM	-1.94183	1.40823	17.7059	2.57822e-05	0.000276364	0.68999	-0.679952	0.518133	-0.314575	2.37931	2.17386	1.29958	2.18058
ENSG00000136250	313	AOAH	-1.19916	7.41843	17.7006	2.58543e-05	0.00027697	7.10406	5.71407	6.79852	6.83141	7.71624	7.93257	8.02872	7.89183
ENSG00000070190	27071	DAPP1	-1.31949	6.17656	17.6826	2.61e-05	0.000279115	5.9712	5.01157	5.50877	4.64857	6.91419	6.81175	6.77564	6.13976
ENSG00000099991	23523	CABIN1	1.0546	7.54415	17.681	2.61217e-05	0.000279161	8.17638	8.26659	7.49477	7.84731	6.98968	7.19456	6.44831	6.95883
ENSG00000162337	4041	LRP5	2.34766	2.64246	17.6782	2.61604e-05	0.000279407	2.08097	3.98727	3.17047	3.65227	0.741764	1.70489	-0.627247	1.44841
ENSG00000276368	8331	H2AC14	2.04007	-1.30308	17.6696	2.62789e-05	0.000280504	-0.374865	-0.544577	-0.637211	-1.1854	-2.30374	-2.63505	-1.95247	-3.06527
ENSG00000136999	4856	CCN3	1.79897	1.56361	17.6632	2.63676e-05	0.00028128	1.96967	2.30751	2.79272	1.32246	0.223843	0.748687	0.160597	0.491527
ENSG00000226416	100133545	MRPL23-AS1	2.1144	0.133158	17.659	2.64257e-05	0.000281731	0.617998	1.42992	0.345975	0.646611	-1.50195	-1.29076	-2.0335	-0.425931
ENSG00000185215	7127	TNFAIP2	-1.05628	9.17412	17.6469	2.65945e-05	0.000283361	8.74956	8.96723	8.08343	8.22206	9.4843	9.62962	9.37816	9.88697
ENSG00000253159	26025	PCDHGA12	3.53584	0.265865	17.6388	2.67089e-05	0.000284239	-0.692993	0.324469	1.09183	2.24107	-3.05547	-2.65943	-3.51486	-0.910902
ENSG00000132965	241	ALOX5AP	1.31842	5.84492	17.6388	2.67086e-05	0.000284239	6.4815	6.26566	6.69269	5.86867	4.77587	5.75298	4.61736	4.68952
ENSG00000227195	284801	MIR663AHG	1.79241	0.267078	17.6276	2.68655e-05	0.000285734	1.05967	0.476914	0.725611	1.19131	-0.976337	-0.60124	-1.48905	-0.46532
ENSG00000165617	51339	DACT1	3.05396	0.665323	17.6248	2.69054e-05	0.000285986	0.713211	-0.679952	1.54705	2.59099	-2.65214	-1.51071	-1.40108	-0.727322
ENSG00000173530	8793	TNFRSF10D	1.44962	5.95927	17.587	2.74455e-05	0.000291204	6.63719	6.93753	5.68964	6.50118	4.50098	4.48607	5.60884	5.30877
ENSG00000127663	23030	KDM4B	1.58275	7.95429	17.5735	2.76415e-05	0.000293108	8.68249	9.35349	7.42582	7.96891	7.026	7.02716	6.49956	7.18437
ENSG00000103490	29108	PYCARD	-1.00712	6.60592	17.5712	2.76746e-05	0.000293285	6.04341	6.18073	6.27326	5.42943	7.17849	7.09056	7.01504	6.77852
ENSG00000176396	163126	EID2	-1.2759	4.25369	17.5675	2.77286e-05	0.000293621	3.2547	3.13942	4.03859	3.30069	4.68196	4.54798	5.18026	4.4993
ENSG00000177706	56975	FAM20C	1.89075	6.98625	17.5668	2.77394e-05	0.000293621	6.33763	6.96089	7.75048	8.56216	5.81059	6.32184	5.13132	5.4708
ENSG00000203618	2812	GP1BB	-3.663	-1.53774	17.5646	2.77707e-05	0.000293777	-4.55001	-4.55001	-4.55001	-2.29724	-0.299653	-1.12762	-1.63897	-0.35024
ENSG00000213533	375346	STIMATE	-1.27202	4.79413	17.55	2.79857e-05	0.000295875	4.03981	3.09679	4.24625	4.39661	5.20522	5.08019	5.44398	5.41387
ENSG00000155016	113612	CYP2U1	-2.01901	2.38585	17.547	2.80292e-05	0.000296159	0.845195	-0.146715	2.03008	0.646611	3.30638	3.23882	3.04045	2.54827
ENSG00000173930	353189	SLCO4C1	-1.72991	3.41531	17.5443	2.80692e-05	0.000296405	1.71746	2.32108	2.88212	2.06212	4.21783	4.59128	3.93077	2.90697
ENSG00000178971	80169	CTC1	1.37419	6.08023	17.5328	2.82396e-05	0.000298026	6.38087	7.30676	5.65719	6.62113	5.1842	5.52992	4.97571	5.19889
ENSG00000166411	3419	IDH3A	-1.47465	5.60197	17.5249	2.83564e-05	0.000298762	4.19243	3.59067	5.36647	4.9669	6.18374	6.0853	6.27446	6.08005
ENSG00000069974	5873	RAB27A	-1.0617	7.25989	17.5247	2.83598e-05	0.000298762	6.94059	6.78963	6.65532	5.97577	7.76591	7.5938	7.95632	7.40688
ENSG00000120896	10174	SORBS3	1.1522	5.69057	17.5206	2.84215e-05	0.000299057	6.0296	5.84009	6.38593	6.29761	5.11562	4.64448	4.53753	5.50368
ENSG00000136068	2317	FLNB	1.64233	7.68603	17.5209	2.8416e-05	0.000299057	7.46009	9.04502	8.18483	7.97955	6.2081	7.37304	5.96481	6.60924
ENSG00000100596	9517	SPTLC2	-1.0366	8.37838	17.5189	2.84462e-05	0.00029914	8.0338	7.57484	8.11143	7.16196	8.74678	8.80446	9.00459	8.64145
ENSG00000108511	3216	HOXB6	2.53003	-2.20321	17.5037	2.86755e-05	0.000301373	-1.28927	-1.35259	-1.77906	-1.71909	-4.55001	-3.31494	-3.51486	-2.80665
ENSG00000225663	348262	MCRIP1	1.08726	4.53221	17.4645	2.92729e-05	0.000307106	5.05914	5.18024	4.3954	5.1374	3.94368	3.941	3.78836	3.88143
ENSG00000126583	5582	PRKCG	3.28469	-1.65259	17.4497	2.95008e-05	0.000309131	-1.28927	0.123513	-1.92036	-1.13283	-4.00955	-3.62203	-4.55001	-2.44991
ENSG00000241429	646612	EEF1A1P25	2.18837	0.195972	17.4432	2.96015e-05	0.00030983	0.825085	1.70806	-0.380062	0.725413	-1.50116	-1.35971	-0.900037	-1.04651
ENSG00000178537	788	SLC25A20	-1.70174	4.20523	17.4432	2.96024e-05	0.00030983	2.11624	2.77775	3.84597	3.19841	4.41438	5.39837	4.91917	4.24852
ENSG00000070882	26031	OSBPL3	1.02065	6.2461	17.4042	3.02165e-05	0.000316071	6.18093	6.54834	6.81177	7.00222	5.71206	5.30865	5.79785	5.72433
ENSG00000145431	56034	PDGFC	-1.51889	4.37019	17.3917	3.04154e-05	0.000317965	3.35776	2.70242	4.05965	3.23554	5.17957	4.97302	5.24645	4.08261
ENSG00000134419	6210	RPS15A	-1.12922	5.58222	17.3887	3.04636e-05	0.000318281	4.94731	4.61267	5.41959	4.47033	5.93702	5.76201	6.33353	6.06138
ENSG00000091592	22861	NLRP1	-1.09104	8.17901	17.3854	3.05153e-05	0.000318634	7.81766	7.98257	6.99207	7.07608	8.62226	8.58129	8.74403	8.53894
ENSG00000007384	64285	RHBDF1	2.32013	-0.464491	17.3796	3.06087e-05	0.000319046	0.348209	0.476914	-1.45454	0.79869	-1.85999	-1.97364	-1.79058	-1.9257
ENSG00000165669	63877	FAM204A	-1.14621	5.79556	17.3803	3.05987e-05	0.000319046	5.41046	4.66316	5.28907	4.97139	6.10606	5.91721	6.77742	6.06581
ENSG00000166664	89832	CHRFAM7A	1.50083	3.30952	17.376	3.06669e-05	0.000319465	3.85325	3.57076	3.569	4.34722	2.68357	2.77602	2.16458	1.59989
ENSG00000068079	3430	IFI35	-1.03884	4.76503	17.3705	3.07568e-05	0.000320214	3.7713	4.15299	4.48505	4.12123	5.37229	5.23528	5.15146	4.98267
ENSG00000113441	4012	LNPEP	-1.14502	8.72691	17.3602	3.09239e-05	0.000321764	8.21939	7.64034	8.60193	7.40439	9.32467	9.26536	9.05517	9.09147
ENSG00000168502	23255	MTCL1	1.82857	-0.386573	17.3406	3.12434e-05	0.000324708	0.489401	-0.527063	0.43462	0.334485	-1.42479	-1.6785	-1.68291	-1.17253
ENSG00000169976	83443	SF3B5	-1.16069	4.92458	17.3321	3.13844e-05	0.000325983	4.26725	3.92014	4.76589	3.75813	5.47717	5.16342	5.55831	5.33265
ENSG00000163322	84142	ABRAXAS1	-1.15281	3.80086	17.3121	3.17154e-05	0.000329228	3.23919	2.91257	3.3793	2.86029	4.38972	3.97867	4.48278	4.1496
ENSG00000183161	2188	FANCF	-1.53058	3.67986	17.3087	3.17728e-05	0.000329631	2.32547	1.95393	3.30779	2.93089	4.72917	4.14566	4.14523	3.82251
ENSG00000168899	10791	VAMP5	-1.19519	4.21756	17.3059	3.18189e-05	0.000329917	3.53437	3.53061	3.8399	2.96914	4.73547	4.92533	4.78027	4.24852
ENSG00000115718	5624	PROC	2.76327	0.677698	17.2978	3.19558e-05	0.000331143	0.824019	2.52139	0.653569	1.00041	-1.09089	-0.644033	-3.186	-0.878637
ENSG00000187980	391013	PLA2G2C	2.26641	-0.420195	17.2897	3.20926e-05	0.000332366	-0.227427	0.297419	1.05413	-0.524259	-2.65214	-1.43361	-2.0335	-1.46016
ENSG00000198189	51170	HSD17B11	-1.21425	6.04039	17.2878	3.21234e-05	0.000332492	5.6052	5.13798	5.72851	4.44173	6.59673	6.23962	6.67772	6.54139
ENSG00000155846	133522	PPARGC1B	-1.74597	6.0145	17.2815	3.22315e-05	0.000333222	3.81756	4.05747	5.45614	5.46539	6.73557	7.18332	6.24265	6.14263
ENSG00000133106	94240	EPSTI1	-1.42285	6.20527	17.2668	3.24813e-05	0.000335609	5.20039	5.10618	5.98531	4.69172	6.48931	6.38738	7.41936	6.41151
ENSG00000163220	6280	S100A9	-1.03366	8.68234	17.2568	3.26522e-05	0.000337178	8.17312	8.50166	8.02473	7.38433	9.10748	9.0117	9.08217	9.2243
ENSG00000187792	7621	ZNF70	1.27998	3.58863	17.2337	3.30521e-05	0.000340713	3.6532	4.21394	3.81741	4.51631	2.78056	3.06111	2.45554	2.89536
ENSG00000100036	339665	SLC35E4	1.6831	4.27287	17.2297	3.31225e-05	0.000341241	4.31431	5.55582	4.55899	4.77425	3.05033	3.05005	2.25407	3.95177
ENSG00000105514	9545	RAB3D	-1.06313	7.30113	17.2209	3.3275e-05	0.000342414	6.90651	6.77717	6.89881	5.89387	7.68915	7.66655	7.62671	7.94271
ENSG00000140284	11001	SLC27A2	2.52869	-1.85375	17.2076	3.35086e-05	0.000344618	-1.12954	-1.42914	-1.16677	-0.939863	-2.48614	-4.55001	-2.6927	-3.82102
ENSG00000164919	1345	COX6C	-1.46053	4.77224	17.1959	3.37167e-05	0.000346558	4.03358	2.8306	4.53603	3.54003	5.29779	5.13455	5.6225	5.19108
ENSG00000150667	161835	FSIP1	-2.83608	0.244961	17.1945	3.37411e-05	0.000346607	-2.18506	-1.06317	-2.21721	-1.43745	0.979897	-0.931459	2.12971	0.39409
ENSG00000267551	100996351	GNA15-DT	1.94788	1.12995	17.1911	3.38018e-05	0.00034703	1.77663	2.23716	1.25615	1.73136	-0.903329	-0.382562	-0.340338	0.692277
ENSG00000171723	10243	GPHN	1.10234	4.02348	17.1775	3.40451e-05	0.000349327	4.49198	4.64255	4.00272	4.65643	3.48507	3.34715	3.22994	3.41236
ENSG00000213420	221914	GPC2	2.04397	-0.213296	17.1703	3.41729e-05	0.000350233	-0.060604	0.123513	0.322935	1.12075	-0.819938	-1.59217	-2.0335	-1.72114
ENSG00000123374	1017	CDK2	1.14165	3.7425	17.1704	3.41722e-05	0.000350233	4.32312	4.24897	4.22722	3.98997	3.04414	3.34715	2.64309	3.13479
ENSG00000232653	643699	GOLGA8N	1.21893	4.42693	17.1636	3.42941e-05	0.000351272	5.14947	5.01181	4.1949	5.09901	3.5099	3.9002	3.37179	3.91676
ENSG00000134072	8536	CAMK1	-1.12972	5.21827	17.1205	3.50812e-05	0.00035869	4.11453	4.14969	5.07684	4.62161	5.84987	5.72964	5.59941	5.49553
ENSG00000243317	647087	STMP1	-1.12864	4.6275	17.1196	3.50991e-05	0.00035869	4.22748	3.47436	4.30717	3.63974	5.17725	4.88921	5.16233	5.08676
ENSG00000166275	119032	BORCS7	-1.33753	5.37286	17.1201	3.50897e-05	0.00035869	4.9534	3.79356	5.08086	3.94024	5.95918	5.65679	6.03101	5.89168
ENSG00000068489	55771	PRR11	-2.02562	3.26478	17.0945	3.55643e-05	0.000363235	2.12492	0.74061	2.85828	0.968691	4.14851	4.27833	3.2742	3.88535
ENSG00000107960	79991	STN1	-1.26875	3.56732	17.0901	3.56482e-05	0.000363882	3.16003	2.23102	3.08746	2.52163	4.16264	3.88189	4.15046	4.04631
ENSG00000124664	25803	SPDEF	2.55343	-1.71823	17.0784	3.58688e-05	0.000365923	-1.38465	-0.433456	-1.71567	-0.824212	-3.05547	-3.62203	-3.94152	-2.29995
ENSG00000142185	7226	TRPM2	1.16091	7.69689	17.0693	3.60405e-05	0.000367043	7.88758	8.63712	7.85519	8.13151	7.16451	7.2955	6.26509	7.08263
ENSG00000168916	57507	ZNF608	2.26628	-0.459373	17.0594	3.62283e-05	0.000368361	0.96611	0.324469	-0.926969	0.061271	-1.42479	-1.6785	-1.90693	-2.61728
ENSG00000168778	79867	TCTN2	1.59691	1.12033	17.0592	3.62322e-05	0.000368361	1.58526	1.71185	1.74203	1.7625	0.0181317	0.435893	-0.530729	0.428452
ENSG00000122547	80820	EEPD1	1.57975	6.40231	17.0391	3.66181e-05	0.000372071	6.4853	7.19623	5.97472	7.69948	5.37904	5.5419	4.66272	5.81189
ENSG00000025039	58528	RRAGD	1.34613	6.13418	17.037	3.66591e-05	0.000372274	6.8864	7.1119	6.53591	5.75005	5.22143	5.44824	5.69931	4.6884
ENSG00000253873	56105	PCDHGA11	3.22182	0.216407	16.9748	3.78796e-05	0.000384449	0.0846454	0.254181	0.164777	2.29783	-2.70591	-0.949059	-3.55227	-1.8824
ENSG00000106070	2887	GRB10	1.68577	3.88165	16.9616	3.81435e-05	0.000386906	3.45049	5.18671	4.03682	4.70742	2.51769	3.31958	2.88537	2.3087
ENSG00000169567	3094	HINT1	-1.04479	5.30179	16.9528	3.83198e-05	0.000388472	5.01778	4.57094	4.83673	4.19677	5.65932	5.59978	6.0272	5.59148
ENSG00000036672	9099	USP2	3.1558	-0.575897	16.9513	3.83501e-05	0.000388557	-0.149543	-0.832939	0.73367	0.668102	-3.11	-3.58821	-3.94152	-1.30062
ENSG00000165804	51222	ZNF219	1.21324	4.16213	16.9399	3.8582e-05	0.000390684	4.68674	4.91151	4.32227	4.59548	3.02357	3.34945	3.21877	3.96295
ENSG00000226705	100128930	SDCBPP1	3.09516	-1.21147	16.9205	3.89774e-05	0.000394463	-0.227427	0.377094	-1.71567	-0.824212	-3.61729	-4.01266	-3.51486	-1.9257
ENSG00000122026	6144	RPL21	-1.39138	5.94555	16.8923	3.95622e-05	0.000399697	5.44361	4.32226	5.62886	4.53159	6.31927	6.18289	6.97708	6.29265
ENSG00000105717	80714	PBX4	1.93198	-0.579822	16.88	3.98188e-05	0.000401833	-0.272331	0.377094	-0.203766	0.231322	-1.85999	-2.65943	-1.40108	-1.30919
ENSG00000266983	100128568	RANBP3-DT	2.198	-1.51559	16.8739	3.99461e-05	0.000402888	-0.416093	-0.791692	-1.45454	-0.880879	-2.48614	-2.49372	-3.94152	-2.44991
ENSG00000146072	27242	TNFRSF21	3.30627	6.13082	16.8672	4.00886e-05	0.000404096	8.05127	6.04761	5.6658	6.98795	2.30196	1.85841	2.38924	5.24079
ENSG00000184752	55967	NDUFA12	-1.43786	4.97894	16.8455	4.05492e-05	0.000408507	4.14022	3.21364	4.8296	3.66964	5.30097	5.58249	5.85925	5.27779
ENSG00000205923	752014	CEMP1	1.51417	3.57673	16.8425	4.06128e-05	0.000408916	3.88379	4.78374	3.21963	4.2507	2.46979	2.69554	2.32762	2.9632
ENSG00000102038	6594	SMARCA1	2.45019	-1.42476	16.835	4.07753e-05	0.000410315	-1.03597	-0.791692	-1.62327	0.061271	-2.33729	-3.06189	-2.4976	-3.59451
ENSG00000134574	1643	DDB2	1.31711	4.90463	16.8333	4.08104e-05	0.000410315	5.79196	5.63457	5.04993	5.03391	3.9087	4.26393	3.37091	4.59216
ENSG00000078699	9139	CBFA2T2	1.07108	5.83167	16.8328	4.08211e-05	0.000410315	6.1731	6.79099	6.02109	5.92657	5.37094	5.31285	4.8469	5.21221
ENSG00000158669	137964	GPAT4	1.45984	7.14607	16.8307	4.08677e-05	0.000410318	7.96897	8.42917	6.67594	7.06059	6.0929	6.27599	6.09826	6.45815
ENSG00000197930	30001	ERO1A	1.44939	8.07467	16.8171	4.11605e-05	0.000413025	8.96182	9.25611	8.15456	7.52075	7.47914	6.77765	7.1962	7.16373
ENSG00000256966	26267	FBXO10	1.75029	1.66324	16.8153	4.12004e-05	0.000413191	1.68447	1.75206	2.58817	2.77703	0.594033	0.553619	0.953517	-0.0163377
ENSG00000110799	7450	VWF	1.70104	3.55255	16.8054	4.14157e-05	0.000415116	3.83087	4.98799	2.8697	4.207	2.47191	2.44155	2.58504	2.37711
ENSG00000048405	168850	ZNF800	-1.09654	5.99988	16.8005	4.15232e-05	0.000415959	5.46946	5.07566	5.6092	5.18304	6.23219	6.16101	7.01329	6.18697
ENSG00000128342	3976	LIF	5.38581	3.39528	16.7959	4.16223e-05	0.000416716	0.617998	6.28386	0.275722	0.564105	-1.03248	-1.6785	-0.901244	-0.35024
ENSG00000182183	348378	SHISAL2A	2.51558	-0.788041	16.7887	4.17815e-05	0.000417776	-1.1998	-0.184351	0.476981	0.176835	-1.66989	-2.3451	-3.94152	-2.16412
ENSG00000198839	11179	ZNF277	-1.06269	4.66182	16.7879	4.17988e-05	0.000417776	4.393	3.88195	4.14093	3.61177	5.14281	4.84831	5.24133	5.12539
ENSG00000164136	3600	IL15	-1.70953	6.12125	16.789	4.17741e-05	0.000417776	5.97721	4.51626	5.02248	3.59888	6.66313	6.90213	6.65481	6.70945
ENSG00000137877	51332	SPTBN5	1.96584	3.92189	16.7813	4.19442e-05	0.000418994	2.84029	4.8053	4.09355	5.46804	2.58412	2.95611	2.2689	2.64026
ENSG00000087258	2775	GNAO1	2.12539	-0.827364	16.7716	4.21605e-05	0.000420917	0.256347	-0.345554	-0.10673	-0.524259	-1.35154	-2.49372	-3.186	-1.9257
ENSG00000126067	5690	PSMB2	-1.18296	5.99801	16.7625	4.23632e-05	0.000422704	5.49815	4.51919	5.83667	4.9592	6.4946	6.46557	6.53901	6.38095
ENSG00000126217	23263	MCF2L	3.56901	-0.110447	16.7509	4.26229e-05	0.000425056	-0.467384	-0.433456	1.89827	0.585178	-1.28183	-3.62203	-2.6927	-3.99456
ENSG00000187775	8632	DNAH17	2.0111	4.36749	16.7382	4.29074e-05	0.000427652	4.97791	5.58941	3.66941	5.31743	1.86351	2.52702	3.19339	3.84641
ENSG00000145284	79966	SCD5	-1.75719	1.16587	16.7237	4.32369e-05	0.000430598	0.12399	-0.345554	0.597075	-0.354144	2.12079	1.1251	1.65805	2.01872
ENSG00000117139	10765	KDM5B	1.43068	6.43748	16.7231	4.32514e-05	0.000430598	6.93844	7.79616	5.93063	6.64108	5.42536	5.69407	5.65446	5.41224
ENSG00000161277	199745	THAP8	1.85434	2.19975	16.7146	4.34456e-05	0.000432289	2.19257	3.73848	2.64728	2.18454	1.23339	1.24721	0.977346	0.449785
ENSG00000179168	199720	GGN	1.58421	1.56515	16.707	4.36202e-05	0.000433783	1.73174	2.74309	2.01226	1.86574	0.447192	0.502936	0.67095	0.711657
ENSG00000106066	54504	CPVL	-1.27362	7.46353	16.6947	4.39025e-05	0.000436102	6.86582	5.79245	7.22686	6.51325	7.84731	7.63508	8.40428	7.8512
ENSG00000140474	25989	ULK3	1.04681	4.77094	16.6822	4.41943e-05	0.000438264	5.09162	5.24627	4.84079	5.53676	4.00249	4.05909	4.47206	4.03753
ENSG00000273604	100170841	EPOP	2.47139	-0.217907	16.6687	4.45092e-05	0.000440729	1.19778	0.269852	-0.674281	0.724654	-2.83976	-2.3451	-1.58272	-0.989118
ENSG00000179598	201164	PLD6	1.84415	2.1201	16.6695	4.44912e-05	0.000440729	1.71677	3.43965	2.65274	2.74508	0.450473	1.50268	0.96084	0.609961
ENSG00000004468	952	CD38	-1.39945	3.65831	16.6684	4.45173e-05	0.000440729	3.26652	2.47989	2.93626	2.31641	4.25641	4.63557	3.55812	4.11968
ENSG00000230989	3281	HSBP1	-1.20686	6.27022	16.6408	4.5169e-05	0.000446682	5.58026	5.07837	6.17241	5.04121	6.68923	6.5534	7.12814	6.55081
ENSG00000111186	81029	WNT5B	-1.84981	-0.0676343	16.6349	4.53101e-05	0.000447579	-1.48679	-1.11601	-0.983287	-1.2775	1.23339	0.0891783	0.375097	0.195741
ENSG00000187260	349136	WDR86	2.99033	1.72736	16.6303	4.54204e-05	0.00044817	3.65055	3.00993	0.054689	0.905589	-0.996855	-0.458441	-0.17399	-0.0224938
ENSG00000134602	51765	STK26	-1.17748	5.66854	16.6205	4.56555e-05	0.000450239	5.28224	5.23205	4.92353	4.16737	6.18566	5.87118	6.48773	5.93092
ENSG00000148180	2934	GSN	1.21377	8.01452	16.5926	4.63326e-05	0.000456663	8.91029	7.94848	8.81103	8.067	7.48849	6.69508	7.14674	7.63216
ENSG00000125731	10045	SH2D3A	2.10664	-0.488739	16.5897	4.64022e-05	0.000456886	0.0889126	0.74061	-0.272283	-0.000178822	-1.09089	-2.08716	-1.58272	-2.80665
ENSG00000175197	1649	DDIT3	1.52834	4.69176	16.5895	4.64067e-05	0.000456886	5.65324	5.64834	4.23541	5.09508	3.12637	3.40053	4.27867	3.86997
ENSG00000126821	81537	SGPP1	-1.61752	5.53487	16.5845	4.65306e-05	0.000457852	5.01544	3.5508	5.08715	3.72053	6.10826	6.27881	6.49204	5.42576
ENSG00000139970	6252	RTN1	-2.0986	6.42284	16.5732	4.68082e-05	0.000460329	5.25777	2.90864	5.99764	4.34621	7.39715	7.24838	6.82862	6.93113
ENSG00000258839	4157	MC1R	1.81424	0.863025	16.5721	4.68343e-05	0.00046033	1.11197	1.89253	0.549237	1.97547	-0.185131	-0.342187	-0.227084	-0.328286
ENSG00000108561	708	C1QBP	-1.50836	3.93386	16.5637	4.70425e-05	0.000461865	2.69646	1.97346	3.71494	3.05473	4.4078	4.3572	4.80654	4.36959
ENSG00000154518	518	ATP5MC3	-1.11095	5.26688	16.5617	4.70925e-05	0.0004621	4.36212	4.19391	5.17501	4.4928	5.95247	5.76171	5.64803	5.46426
ENSG00000235109	64288	ZSCAN31	2.75589	0.529962	16.5591	4.71582e-05	0.000462489	-0.820574	2.52139	1.04007	0.68616	-0.922298	-1.51071	-1.79058	-1.17253
ENSG00000167522	29123	ANKRD11	1.01025	8.36245	16.5507	4.73667e-05	0.000464278	8.76735	9.10041	8.06256	8.987	7.59478	7.77975	7.81864	7.87482
ENSG00000160471	125965	COX6B2	2.85988	-1.12559	16.5487	4.74169e-05	0.000464513	-1.28927	0.74061	-1.74653	-0.39483	-3.3092	-3.31494	-2.4057	-2.44991
ENSG00000110077	64231	MS4A6A	-1.22504	7.44311	16.5397	4.76418e-05	0.000466459	6.65191	6.04304	7.40763	6.33735	7.92365	7.86169	8.21739	7.6578
ENSG00000100146	6663	SOX10	1.93126	-1.21619	16.5201	4.8136e-05	0.000470239	-1.03597	-0.110036	-0.872766	-0.524259	-2.48614	-2.21037	-2.6927	-1.9257
ENSG00000254122	56099	PCDHGB7	3.18939	0.40311	16.511	4.83687e-05	0.000472013	0.740592	0.570271	0.370001	2.31981	-2.13566	-0.51015	-3.55227	-2.66785
ENSG00000197608	284371	ZNF841	1.04017	5.17918	16.5029	4.85769e-05	0.000473785	5.81495	5.67664	5.07683	5.74941	4.29398	4.50631	4.88239	4.5276
ENSG00000179832	727957	MROH1	1.39033	6.75716	16.4529	4.98746e-05	0.000485908	6.88128	7.89618	6.41073	7.53272	5.93199	6.0987	5.22932	6.1686
ENSG00000163584	200916	RPL22L1	-1.46477	3.08715	16.4444	5.00982e-05	0.000487819	2.66703	1.58337	2.53146	1.59599	3.57705	3.51701	3.95597	3.44739
ENSG00000148344	9536	PTGES	-3.53809	0.0314112	16.4415	5.01757e-05	0.00048812	-2.14609	-1.53505	-3.99252	-2.72299	-1.66989	-0.167517	1.33843	1.86046
ENSG00000197771	79892	MCMBP	-1.13412	6.59307	16.4317	5.04353e-05	0.000490294	5.9272	5.39882	6.51796	5.55757	7.25542	7.09154	7.09875	6.70419
ENSG00000179914	55600	ITLN1	-2.1333	-1.60944	16.423	5.06663e-05	0.00049227	-2.32375	-2.65301	-2.80218	-3.53622	-0.634726	-1.09995	-0.842123	-1.54202
ENSG00000172175	10892	MALT1	-1.00981	7.25012	16.4146	5.08918e-05	0.000494191	6.92543	6.47057	6.77005	6.40585	7.4839	7.45462	7.40431	8.1791
ENSG00000107331	20	ABCA2	1.13289	6.19172	16.3968	5.13721e-05	0.000498581	6.44988	6.87886	5.8387	7.12152	5.52476	5.42708	5.56788	5.54577
ENSG00000102524	10673	TNFSF13B	-1.53533	6.81108	16.3954	5.14088e-05	0.000498665	6.35941	5.01676	6.47745	4.75003	7.45667	7.27375	7.54025	7.24072
ENSG00000167695	79850	TLCD3A	1.53833	1.23505	16.3816	5.17863e-05	0.000501779	1.67078	2.13497	1.40069	1.90339	0.0987494	0.0891783	0.298348	0.628789
ENSG00000076716	2239	GPC4	1.8162	3.19891	16.3768	5.19179e-05	0.000502736	4.40018	3.16583	4.41187	2.53252	2.09481	1.91847	2.35807	1.66454
ENSG00000235750	9674	KIAA0040	-1.23057	5.3598	16.3759	5.19417e-05	0.000502736	4.63259	4.27934	5.21857	4.06609	5.93291	6.13633	5.86924	5.33552
ENSG00000133816	9645	MICAL2	-1.08356	7.39639	16.363	5.22955e-05	0.000505884	6.38628	6.3483	7.01613	7.10387	7.78802	7.75057	7.43524	8.25829
ENSG00000101166	51012	PRELID3B	-1.23984	4.26002	16.3513	5.26188e-05	0.000508735	3.43661	3.10862	4.05441	3.25868	4.55793	4.59819	5.20412	4.52213
ENSG00000103066	23659	PLA2G15	1.4045	5.65287	16.3488	5.26885e-05	0.000509131	5.55227	5.6527	6.66748	6.54217	5.08956	5.21896	4.34267	4.2363
ENSG00000005471	5244	ABCB4	2.08054	0.351841	16.3416	5.28901e-05	0.000510523	1.14752	0.0280098	1.20036	1.40773	-1.09089	-0.231341	-1.90693	-1.10877
ENSG00000176597	84002	B3GNT5	1.05856	6.86874	16.3422	5.28745e-05	0.000510523	7.48999	7.33104	7.25618	7.10829	5.78137	5.80461	6.72033	6.44316
ENSG00000134070	3656	IRAK2	2.36561	4.33725	16.3363	5.30388e-05	0.00051168	6.04969	5.40754	3.20868	4.12843	2.45782	2.56528	1.82238	3.51725
ENSG00000267226	101927322	MALT1-AS1	-2.05663	-1.46521	16.3327	5.31397e-05	0.000512363	-2.74696	-3.09681	-2.28781	-2.48126	-0.847875	-1.15027	-1.29025	-0.322488
ENSG00000129625	7905	REEP5	-1.2325	7.44074	16.3317	5.31673e-05	0.000512363	6.55213	6.12688	7.36194	6.43856	7.95928	7.85799	8.33294	7.42258
ENSG00000052126	54477	PLEKHA5	1.16915	3.19376	16.3249	5.33581e-05	0.000513838	3.87016	3.37759	3.59268	3.76044	2.40596	2.77065	2.33263	2.44242
ENSG00000166479	54495	TMX3	-1.10899	6.80662	16.3232	5.34072e-05	0.000513838	5.87603	5.71791	6.53278	6.31742	7.13614	7.03608	7.76722	6.93136
ENSG00000069956	5597	MAPK6	1.11034	5.42255	16.3238	5.33892e-05	0.000513838	6.30932	5.89526	5.5669	5.59246	4.43393	4.42139	4.93826	5.12869
ENSG00000141579	79755	ZNF750	1.70688	1.69959	16.3159	5.36129e-05	0.000515537	2.05394	2.35427	1.62447	2.90355	0.0181317	0.73205	0.993665	0.609961
ENSG00000204389	3303	HSPA1A	1.52678	10.7732	16.3091	5.38039e-05	0.000517094	11.1437	12.2415	10.291	10.9914	10.0024	10.1363	9.55026	9.46423
ENSG00000163882	5437	POLR2H	1.00042	4.28768	16.297	5.41502e-05	0.000520141	4.61112	4.93685	4.69027	4.53944	3.83805	3.87812	3.52762	3.53483
ENSG00000144668	3680	ITGA9	2.22451	2.63692	16.2944	5.42249e-05	0.000520295	3.03273	1.50278	2.97742	4.46038	1.47403	1.09939	0.839688	1.11619
ENSG00000147394	7739	ZNF185	-1.38334	6.488	16.2867	5.44461e-05	0.000521853	5.48725	4.8592	6.30079	5.53338	7.36117	6.87587	6.27681	7.31834
ENSG00000182796	440104	TMEM198B	1.51718	1.54141	16.2595	5.52331e-05	0.000528541	2.40705	1.73371	2.08321	2.11778	0.531318	0.312855	1.05591	0.438518
ENSG00000042832	7038	TG	2.69146	2.78778	16.2336	5.59919e-05	0.000535016	2.13355	4.83824	1.23779	3.63469	0.900112	1.1251	0.727076	0.869424
ENSG00000132002	3337	DNAJB1	1.95708	7.28084	16.2333	5.60002e-05	0.000535016	7.53122	9.12468	6.43791	7.31598	5.64375	5.89762	6.25832	6.10295
ENSG00000007968	1870	E2F2	-2.50425	2.49197	16.2323	5.60305e-05	0.000535017	-0.060604	2.05648	0.251524	-0.880879	2.88276	3.40077	3.83439	2.56478
ENSG00000107672	54780	NSMCE4A	-1.60766	3.42444	16.2231	5.63034e-05	0.000537153	2.36155	1.09497	3.05902	2.50387	3.96416	3.88167	4.32463	3.82674
ENSG00000101916	51311	TLR8	-1.44832	7.45845	16.2227	5.63146e-05	0.000537153	6.51987	6.00697	7.37422	5.792	8.34412	8.27965	7.71158	7.52576
ENSG00000181214	26492	OR8G2P	2.603	-1.38223	16.2176	5.64663e-05	0.00053831	-1.38465	0.0605517	-1.30349	-0.479813	-3.61729	-3.06189	-3.51486	-1.9257
ENSG00000128641	4430	MYO1B	3.32327	-1.32021	16.2079	5.67569e-05	0.00054079	-0.366564	0.427867	-1.92036	-1.13283	-2.20237	-3.31494	-4.55001	-3.99456
ENSG00000152558	114908	TMEM123	-1.1081	8.46871	16.1764	5.77095e-05	0.000548689	8.02513	7.58589	8.203	7.23732	8.80488	8.70972	9.40061	8.62271
ENSG00000185753	159013	CXorf38	-1.12573	5.23483	16.1724	5.78303e-05	0.000549543	4.38037	4.36976	5.07341	4.28795	5.61775	5.75195	6.05566	5.20987
ENSG00000141759	10907	TXNL4A	-1.17358	4.3263	16.1684	5.79516e-05	0.000550401	3.59188	3.4221	3.97535	3.43733	4.58033	4.48359	5.34036	4.6041
ENSG00000149418	6768	ST14	2.01776	7.62635	16.1648	5.80617e-05	0.000551151	7.36958	8.15493	8.53581	8.80106	5.05209	7.2642	5.12485	6.51317
ENSG00000007402	9254	CACNA2D2	2.80624	1.55105	16.1552	5.83569e-05	0.000553657	3.32671	2.82734	-0.327716	1.3628	0.124651	-0.539341	-0.952223	-0.380418
ENSG00000118418	9324	HMGN3	-1.84065	5.19238	16.1344	5.90014e-05	0.000559473	4.23251	2.52932	4.86176	3.36089	5.4951	5.48946	6.43118	5.70731
ENSG00000120329	83884	SLC25A2	2.59028	0.136297	16.1255	5.92794e-05	0.000561584	0.567926	1.77204	-0.541506	0.91976	-1.50195	-0.829154	-1.58272	-3.02469
ENSG00000197380	147906	DACT3	2.9399	0.842841	16.1253	5.92873e-05	0.000561584	2.54939	2.19483	0.777376	-0.939863	-1.58348	-2.08716	-0.842123	-0.590382
ENSG00000261371	5175	PECAM1	-1.01437	5.64072	16.1221	5.93874e-05	0.000562232	5.33184	4.84175	5.23487	4.67829	6.02002	5.6488	6.32597	6.16215
ENSG00000158089	79623	GALNT14	3.68485	-0.134041	16.1073	5.98527e-05	0.000566033	-0.272331	2.07252	-1.92036	0.476592	-3.3092	-2.21037	-3.94152	-1.8198
ENSG00000154928	2047	EPHB1	5.0276	2.56801	16.1027	5.99987e-05	0.000567112	-0.346258	5.41387	-0.721402	0.952564	-0.922298	-1.43361	-1.90693	-1.3265
ENSG00000259158	317760	ADAM20P1	2.92967	-0.399692	16.082	6.06585e-05	0.000572739	-0.888861	1.71001	-0.584421	-0.320834	-2.83976	-2.49372	-1.48905	-2.61728
ENSG00000110169	3263	HPX	2.04792	-0.735118	16.0722	6.09717e-05	0.000575084	-0.467384	0.614778	-0.983287	0.061271	-1.66989	-2.3451	-1.90693	-1.9257
ENSG00000100575	26520	TIMM9	-1.38911	3.37549	16.0642	6.123e-05	0.000577213	2.60631	1.7904	3.0388	2.38663	3.89298	3.60628	4.32017	3.69972
ENSG00000152413	9456	HOMER1	1.81486	1.29689	16.0317	6.22902e-05	0.000586585	1.27783	2.11187	1.42253	2.53793	-0.12713	0.394203	0.561794	-0.425931
ENSG00000103154	54550	NECAB2	2.87545	-0.521628	16.0155	6.28271e-05	0.000591014	0.256347	1.50278	-1.37704	-1.20335	-2.33729	-2.49372	-2.32577	-2.16412
ENSG00000145911	23138	N4BP3	2.69777	0.478887	15.9997	6.33536e-05	0.000595651	2.12492	1.74226	-0.584421	0.334485	-2.20237	-1.09995	-1.79058	-0.6346
ENSG00000163001	112942	CFAP36	1.30202	2.31747	15.9855	6.38307e-05	0.000599819	3.01415	3.06518	2.48032	2.65716	1.59939	1.49412	1.41313	1.61819
ENSG00000008300	1951	CELSR3	1.81007	4.08014	15.9806	6.39956e-05	0.000601051	4.73966	5.60523	3.1477	4.39177	3.04414	2.39078	3.09653	3.01468
ENSG00000166349	5896	RAG1	1.99341	-1.426	15.9534	6.4921e-05	0.000608353	-1.38465	-0.303534	-0.674281	-1.0656	-2.48614	-2.49372	-2.17224	-3.02469
ENSG00000274026	100131997	FAM27E3	2.34964	-1.71832	15.9522	6.49633e-05	0.000608353	-0.272331	-1.63573	-1.30349	-1.2775	-2.33729	-3.06189	-3.186	-3.59451
ENSG00000265531	100132417	FCGR1CP	1.75836	3.46453	15.9437	6.5256e-05	0.000610485	3.57971	2.94944	4.51845	4.67148	2.16045	2.80108	1.55405	2.55044
ENSG00000112149	9308	CD83	1.39407	7.38442	15.9431	6.52753e-05	0.000610485	8.73838	7.49524	7.65671	7.3123	6.0579	6.1614	6.87396	6.82033
ENSG00000198146	54989	ZNF770	-1.19067	5.68309	15.9371	6.54816e-05	0.000612093	4.36553	5.02084	5.52648	4.70458	6.28124	6.33952	6.29465	5.5995
ENSG00000139626	3695	ITGB7	-1.75503	4.98287	15.9289	6.57651e-05	0.000614419	2.68974	4.7103	4.05518	3.11012	5.79622	6.10682	5.08335	5.19547
ENSG00000107669	11101	ATE1	-1.09871	5.30225	15.9277	6.58086e-05	0.000614502	4.27897	4.15052	5.18782	4.74853	5.72313	5.78402	5.9138	5.55195
ENSG00000173320	56977	STOX2	2.11797	0.818022	15.9256	6.58824e-05	0.000614867	1.09545	1.5608	0.743073	2.2119	0.338951	-1.1608	-1.0947	-0.826415
ENSG00000180902	728294	D2HGDH	1.16447	5.43518	15.9238	6.59449e-05	0.000615127	5.86765	6.00014	5.28989	6.28172	4.56655	4.78822	4.24551	5.19178
ENSG00000095932	284422	SMIM24	2.18409	-0.697566	15.9162	6.62103e-05	0.000617279	-1.03597	0.500826	-0.584421	0.476592	-1.96534	-2.49372	-2.32577	-1.46016
ENSG00000187164	57698	SHTN1	-1.21479	7.24253	15.9117	6.63665e-05	0.000617438	6.24805	5.91597	7.04171	6.59507	7.08099	7.71622	8.17989	7.72072
ENSG00000272767	84989	JMJD1C-AS1	1.84832	3.17633	15.9056	6.65831e-05	0.000618805	3.49418	4.41449	2.64612	4.14548	1.48457	2.17134	1.20366	2.63435
ENSG00000256043	1519	CTSO	-1.75116	5.74186	15.8927	6.70363e-05	0.000622691	4.98952	3.02452	5.43615	3.89943	6.37729	6.21177	6.5456	6.30909
ENSG00000118200	23271	CAMSAP2	1.31949	5.34007	15.8825	6.73997e-05	0.000625085	5.2627	5.34038	6.28784	6.21425	4.37984	5.11211	4.28085	4.16392
ENSG00000125872	164312	LRRN4	2.43314	-1.1132	15.8806	6.74667e-05	0.00062538	-0.888861	0.657953	-1.53644	-0.769686	-2.33729	-2.49372	-2.6927	-2.61728
ENSG00000172296	55304	SPTLC3	2.98942	-0.679598	15.8686	6.78953e-05	0.000628696	1.00426	-1.63573	0.150453	-0.0975586	-3.05547	-2.65943	-3.94152	-1.54202
ENSG00000133056	5287	PIK3C2B	1.37442	3.51251	15.8633	6.80856e-05	0.000630129	3.33922	4.1624	4.3954	4.06609	2.79273	3.04773	2.00251	2.6502
ENSG00000188820	441168	CALHM6	-1.51803	3.44758	15.8526	6.84738e-05	0.000633392	3.11349	2.51554	2.45818	1.48746	4.3527	3.85525	4.18995	3.51473
ENSG00000168477	7148	TNXB	2.74701	1.61316	15.8383	6.89907e-05	0.000637509	2.62975	3.54204	0.176392	1.20062	-0.0968837	-0.441734	-1.10996	0.220775
ENSG00000150175	728798	FRMPD2B	2.21034	-1.73248	15.8317	6.92317e-05	0.000639402	-1.11556	-1.76434	-0.487559	-1.25635	-2.65214	-3.62203	-2.91837	-2.61728
ENSG00000113851	51185	CRBN	-1.03953	6.28622	15.8268	6.94119e-05	0.000640734	5.93614	5.27292	6.02906	5.29226	6.65637	6.55383	7.06867	6.50615
ENSG00000165915	91252	SLC39A13	1.10525	4.85295	15.8145	6.9865e-05	0.000644581	5.18593	5.46413	4.99815	5.50117	4.00423	4.46986	3.6225	4.51709
ENSG00000178726	7056	THBD	2.0441	7.10475	15.801	7.03652e-05	0.000648339	6.9836	8.78282	6.01706	7.99104	5.4422	5.71961	5.20325	6.35716
ENSG00000133657	79572	ATP13A3	1.30946	8.59584	15.7996	7.04185e-05	0.000648339	9.20186	9.52003	8.08982	9.25232	7.37104	7.33569	8.19143	8.07956
ENSG00000184489	11156	PTP4A3	-2.43387	3.47859	15.7891	7.081e-05	0.000650594	-0.0217473	3.11638	0.455956	1.58557	3.96713	4.05742	4.57597	4.24547
ENSG00000164022	9255	AIMP1	-1.00283	5.15105	15.7898	7.07816e-05	0.000650594	4.73889	4.23312	4.91392	4.24907	5.54343	5.33938	5.78756	5.56086
ENSG00000177189	6197	RPS6KA3	-1.03979	8.45616	15.7908	7.07462e-05	0.000650594	7.86297	7.39433	8.39749	7.50136	8.90683	8.97217	9.06139	8.54578
ENSG00000224186	100996485	PITX1-AS1	1.14492	6.53937	15.7845	7.09818e-05	0.000651836	7.04091	7.58336	6.6942	6.41522	5.47837	5.70623	6.08802	6.06543
ENSG00000154451	115362	GBP5	-1.53666	6.1646	15.7718	7.14586e-05	0.000655874	5.60676	5.91263	4.18313	4.32601	6.63919	6.52654	7.08072	6.63574
ENSG00000106588	5683	PSMA2	-1.37741	3.05467	15.7552	7.20906e-05	0.000661334	2.5167	1.72196	2.34946	2.14492	3.43243	3.11597	4.13894	3.43728
ENSG00000163491	152110	NEK10	2.34316	-1.17517	15.7412	7.26241e-05	0.000665883	-1.1998	-1.44094	-0.584421	0.476592	-2.20237	-2.65943	-2.6927	-2.61728
ENSG00000128917	54567	DLL4	3.54502	-0.626858	15.7364	7.28092e-05	0.000666833	-0.366564	1.69122	-1.92036	-1.20335	-3.05547	-2.65943	-3.94152	-2.29995
ENSG00000213203	170575	GIMAP1	-1.88282	5.70267	15.7356	7.28404e-05	0.000666833	4.38182	3.62565	5.45283	3.57974	6.74055	6.71559	6.32315	5.15166
ENSG00000248489	100289230	LOC100289230	-1.83549	0.140389	15.7314	7.30028e-05	0.000667288	-1.38465	-1.35259	-0.541506	-0.880879	0.929798	0.435893	1.29958	0.0910176
ENSG00000248489	102724810	CHD1-DT	-1.83549	0.140389	15.7314	7.30028e-05	0.000667288	-1.38465	-1.35259	-0.541506	-0.880879	0.929798	0.435893	1.29958	0.0910176
ENSG00000171044	286046	XKR6	1.3301	2.47532	15.7329	7.29449e-05	0.000667288	3.11349	2.74809	2.90169	3.1603	1.65377	2.09148	1.2461	1.56052
ENSG00000186074	146722	CD300LF	-1.00261	6.70044	15.7321	7.2976e-05	0.000667288	6.37905	6.44506	5.83718	5.63034	6.98968	6.90839	7.4152	7.09833
ENSG00000185527	5148	PDE6G	-1.60022	0.762536	15.7281	7.31287e-05	0.000668094	-0.272331	-0.479501	0.226912	-0.479813	1.42276	1.69634	0.96084	1.15568
ENSG00000137571	81796	SLCO5A1	3.90878	-0.213031	15.7174	7.35428e-05	0.000671532	2.06301	0.0923758	-1.53644	-0.20199	-4.00955	-4.01266	-2.91837	-1.6288
ENSG00000075461	27092	CACNG4	2.20297	-1.00926	15.7163	7.3587e-05	0.00067159	-1.11556	-0.576248	-0.820527	0.564105	-2.48614	-2.49372	-2.4976	-1.8198
ENSG00000107147	57582	KCNT1	2.33887	-1.13561	15.7125	7.37337e-05	0.000672238	-1.03597	-0.388836	-1.04189	0.283825	-2.20237	-3.31494	-3.186	-1.8198
ENSG00000197956	6277	S100A6	-1.09238	7.12132	15.713	7.37141e-05	0.000672238	6.38945	6.35733	7.01478	5.91881	7.49161	7.29267	7.98067	7.39938
ENSG00000172940	9390	SLC22A13	2.92326	1.52391	15.7074	7.39346e-05	0.000673723	0.886636	3.6557	0.518133	2.12822	-1.03248	-0.441734	-1.48905	0.293374
ENSG00000164576	79685	SAP30L	-1.11622	3.59135	15.686	7.47738e-05	0.000679974	2.81389	2.68165	3.37191	2.73936	4.03529	4.044	4.10987	3.9782
ENSG00000122643	51251	NT5C3A	-1.44336	3.17856	15.6832	7.48844e-05	0.000680632	2.83522	1.99045	2.36663	1.7152	3.67886	3.48262	4.25224	3.29648
ENSG00000146729	2631	NIPSNAP2	-1.2232	6.01671	15.6753	7.51999e-05	0.000682799	5.66598	4.47159	5.7886	4.7628	6.4865	6.39301	6.63154	6.48697
ENSG00000099834	53841	CDHR5	1.72295	3.11329	15.6653	7.55982e-05	0.000685715	3.47448	4.13209	2.6333	4.18818	1.48407	2.13009	1.47256	2.64095
ENSG00000253846	56106	PCDHGA10	3.11106	-0.24406	15.6431	7.64897e-05	0.000693063	-0.689334	-0.565779	-0.207451	1.91866	-1.73641	-2.71675	-1.75197	-3.59451
ENSG00000151612	152485	ZNF827	2.04133	0.12208	15.6413	7.65645e-05	0.000693063	0.516053	0.74061	1.14888	0.68616	-0.158023	-1.59217	-1.79058	-1.8198
ENSG00000230581	100418910	ACTG1P14	1.98515	2.28512	15.6342	7.68531e-05	0.000695321	2.61866	3.73344	1.47573	3.14619	0.505921	0.554187	1.25966	1.42706
ENSG00000088280	55616	ASAP3	-1.95134	-0.979901	15.6263	7.71751e-05	0.000697879	-1.71571	-2.45603	-2.03474	-2.35869	-1.28183	-0.199076	-0.024198	-0.243666
ENSG00000247746	158880	USP51	1.97071	1.43195	15.6178	7.75212e-05	0.000700651	1.96967	0.427867	2.49986	2.63161	0.0723742	0.190079	0.324387	0.0636044
ENSG00000158863	64760	FHIP2B	1.06758	6.12127	15.6033	7.81161e-05	0.000704627	6.14456	6.67919	6.21892	7.01417	5.48469	5.75812	5.03309	5.59388
ENSG00000067208	7813	EVI5	-1.13353	7.06017	15.6033	7.81199e-05	0.000704627	6.32685	5.59694	6.82592	6.52626	7.45476	7.34215	7.93215	7.24187
ENSG00000099625	255057	CBARP	2.94954	-0.555829	15.5829	7.89639e-05	0.000711517	-0.960542	0.477878	-1.91926	1.35288	-2.48458	-1.97255	-2.91593	-2.44833
ENSG00000198342	79973	ZNF442	1.65911	0.135152	15.5813	7.90326e-05	0.000711775	0.985313	0.997488	0.582404	0.204336	-1.15177	-0.7806	-1.16541	-0.46532
ENSG00000236670	728300	KRT18P5	1.93253	0.275088	15.5715	7.9444e-05	0.000714392	1.00426	1.46681	-0.272283	1.01602	-1.28183	-1.1608	-0.484789	-0.878637
ENSG00000095794	1390	CREM	1.20661	4.68406	15.5655	7.96944e-05	0.000716282	5.14703	5.02297	5.09227	5.37071	3.52937	3.44992	3.91063	4.62823
ENSG00000152377	6695	SPOCK1	-1.71461	2.72716	15.5645	7.97391e-05	0.00071632	2.45612	0.592696	1.80158	0.984639	3.38414	3.05109	3.57448	3.29954
ENSG00000111052	8825	LIN7A	-1.14388	5.86096	15.5623	7.98297e-05	0.000716771	5.40566	5.32947	4.97058	4.95267	6.04141	5.60891	6.81405	6.53672
ENSG00000253953	8641	PCDHGB4	2.61385	-1.07526	15.5563	8.00849e-05	0.000718336	-1.57743	-0.342998	-1.13836	0.667312	-2.32042	-2.82288	-3.54849	-2.17192
ENSG00000129355	1032	CDKN2D	-1.54268	5.48504	15.5566	8.00732e-05	0.000718336	4.62649	5.15221	4.45092	3.24881	5.6398	5.58654	6.61482	6.14427
ENSG00000105325	51343	FZR1	1.12419	6.52303	15.5527	8.02355e-05	0.000719324	7.24715	7.36675	6.42364	6.66571	5.91771	6.04204	5.26253	6.05964
ENSG00000235272	353267	RAMACL	1.79968	-0.683825	15.547	8.04808e-05	0.000720893	-0.10581	0.409036	-0.326258	-0.405183	-1.54704	-2.2601	-2.02427	-1.28997
ENSG00000130653	375775	PNPLA7	1.40227	2.63566	15.5467	8.04918e-05	0.000720893	3.59501	3.28423	2.67028	2.97315	1.98598	2.09148	1.33843	1.57029
ENSG00000119917	3437	IFIT3	-2.00191	4.87724	15.539	8.08199e-05	0.000723466	2.24131	4.33859	4.01002	2.58053	5.79857	5.49767	6.04591	4.40005
ENSG00000198832	140606	SELENOM	1.62917	0.967528	15.5352	8.0983e-05	0.000724561	1.29332	2.15017	1.08184	1.4657	-0.39506	0.0359518	0.244815	-0.0818657
ENSG00000158786	64600	PLA2G2F	3.29464	-1.37043	15.5325	8.11001e-05	0.000725244	-1.38465	-1.11601	0.345975	-0.824212	-4.55001	-4.55001	-2.91837	-2.29995
ENSG00000153395	79888	LPCAT1	1.40507	7.90139	15.5311	8.11584e-05	0.000725399	8.55896	9.15982	7.19252	8.19479	6.75384	7.00352	7.00828	7.31634
ENSG00000213347	83463	MXD3	-1.19836	5.23962	15.5246	8.14365e-05	0.000727519	4.43844	5.20893	4.13124	3.9643	5.54283	5.63648	6.00882	5.63462
ENSG00000122035	387496	RASL11A	-1.6116	1.98711	15.5221	8.1546e-05	0.000727836	0.593179	1.33999	1.48614	0.061271	2.63947	2.71671	2.61172	2.28516
ENSG00000095209	55151	TMEM38B	1.30001	4.36621	15.4968	8.26463e-05	0.000736103	5.48135	5.13225	4.26246	4.20019	3.54384	3.47763	3.64333	3.63601
ENSG00000011566	8491	MAP4K3	1.10468	6.24566	15.4945	8.27452e-05	0.000736615	6.88512	6.9015	6.12797	6.73659	5.30309	5.41018	6.15785	5.29852
ENSG00000174611	339855	KY	3.66048	1.39159	15.4606	8.42415e-05	0.000748434	0.597179	3.97699	-0.574437	0.542719	-0.922298	-1.43361	-1.68291	-1.08894
ENSG00000165259	139324	HDX	-1.81775	3.68942	15.4568	8.44113e-05	0.000749567	2.65509	0.679065	3.30588	2.34757	4.37446	4.49226	4.3989	3.99463
ENSG00000141258	9905	SGSM2	1.05336	6.93164	15.4556	8.44673e-05	0.00074969	7.33048	7.4235	6.71931	7.7881	6.23119	6.38955	5.92207	6.615
ENSG00000257093	57189	DENND11	1.1655	6.4567	15.4509	8.46788e-05	0.000751191	6.98479	5.98647	7.46991	6.89	5.64876	5.88441	5.8977	5.58125
ENSG00000184983	4700	NDUFA6	-1.27265	5.02664	15.4377	8.5269e-05	0.000755295	4.19692	3.54793	4.91873	4.00875	5.39242	5.27746	5.96752	5.35756
ENSG00000100567	5684	PSMA3	-1.04301	5.09634	15.4338	8.54446e-05	0.000756473	4.65075	3.86823	4.87782	4.34621	5.68457	5.49644	5.52642	5.37578
ENSG00000167969	1632	ECI1	-1.10184	3.22018	15.4267	8.57659e-05	0.000758939	2.64305	2.35427	2.80939	2.42559	3.70274	3.54823	3.78602	3.61727
ENSG00000198576	23237	ARC	2.37265	-0.334783	15.4241	8.58882e-05	0.000759642	-0.575783	0.963475	-1.04189	1.0916	-1.85999	-1.51071	-1.68291	-2.29995
ENSG00000049089	1298	COL9A2	-1.83355	2.32692	15.4186	8.6135e-05	0.000761446	0.824019	2.10409	0.67192	0.283825	3.14882	2.43256	2.76694	3.34294
ENSG00000081985	3595	IL12RB2	2.63553	0.0610003	15.4142	8.6338e-05	0.00076286	-0.960542	0.402704	0.707935	1.85215	-0.922298	-2.65943	-2.0335	-1.54202
ENSG00000085552	57549	IGSF9	2.56449	2.11198	15.4104	8.65108e-05	0.000764007	2.13355	4.28795	1.49647	1.47702	0.270994	0.765134	0.0711565	0.220775
ENSG00000130595	7140	TNNT3	3.03802	1.13456	15.4094	8.65585e-05	0.000764047	2.64908	2.81161	-0.0454862	0.453858	-1.76181	-2.08716	-1.0947	0.0636044
ENSG00000248810	100507639	LINC02432	-2.84427	1.49162	15.4028	8.68589e-05	0.000765938	0.434571	-2.45603	-0.0158123	-1.52596	2.62593	2.37479	2.79979	0.339819
ENSG00000126861	4974	OMG	1.05847	3.64759	15.4036	8.68217e-05	0.000765938	4.04277	4.27934	3.87596	4.09759	2.82863	3.06111	2.88537	3.28478
ENSG00000126861	101927057	LOC101927057	1.05847	3.64759	15.4036	8.68217e-05	0.000765938	4.04277	4.27934	3.87596	4.09759	2.82863	3.06111	2.88537	3.28478
ENSG00000198885	150771	ITPRIPL1	1.80908	0.583745	15.3673	8.85062e-05	0.000778563	0.593179	1.04705	1.6055	1.39586	-0.00977399	-0.332705	-1.40108	-0.776018
ENSG00000225032	102723566	LOC102723566	1.7403	1.39878	15.3698	8.83914e-05	0.000778563	1.96774	1.22512	2.17227	2.43601	-0.472162	0.722817	0.0982739	0.594146
ENSG00000100632	2079	ERH	-1.42042	4.02555	15.3672	8.851e-05	0.000778563	2.93735	2.46781	3.95676	2.75804	4.50837	4.26248	4.90306	4.51709
ENSG00000171604	51523	CXXC5	1.3495	6.85218	15.3679	8.84792e-05	0.000778563	7.85108	7.73147	6.64994	6.90605	5.89202	5.81502	5.47504	6.64964
ENSG00000259706	7190	HSP90B2P	1.66977	0.30969	15.3324	9.0156e-05	0.00079155	0.758561	1.34012	0.456168	0.919926	-0.922298	-0.878889	-0.16201	-0.988544
ENSG00000114315	3280	HES1	2.1588	2.53975	15.3322	9.01647e-05	0.00079155	2.15914	2.54459	4.44959	2.52163	1.02914	1.1996	0.447968	1.54078
ENSG00000250539	100418737	KRT8P33	1.2768	2.12964	15.3233	9.05927e-05	0.000794914	2.61823	2.88612	2.31034	2.64327	1.23339	1.39192	1.38866	1.43778
ENSG00000205593	414918	DENND6B	-1.17092	3.06034	15.3191	9.0793e-05	0.000795884	2.52728	1.94079	2.55053	2.35446	3.44016	3.66632	3.31581	3.65748
ENSG00000140307	2958	GTF2A2	-1.2047	4.74925	15.3194	9.07788e-05	0.000795884	3.61055	3.61793	4.74221	3.79477	5.39176	5.16342	5.29581	5.03917
ENSG00000124257	140825	NEURL2	1.81148	1.25762	15.3144	9.1018e-05	0.000797463	1.13399	2.35368	1.51051	2.22216	0.519652	0.489735	-0.581079	-0.277271
ENSG00000092445	7301	TYRO3	1.98759	-1.60044	15.3051	9.14674e-05	0.000801005	-1.19547	-0.476696	-1.16677	-1.20335	-2.48301	-2.2078	-3.186	-3.02469
ENSG00000154822	23228	PLCL2	-1.15561	6.4581	15.2998	9.1727e-05	0.000802883	6.1778	4.96506	6.20007	5.35086	6.82048	6.84259	7.06994	6.94504
ENSG00000072401	7321	UBE2D1	-1.33867	6.40999	15.2695	9.32101e-05	0.000813858	6.30791	5.16723	5.76903	4.53267	6.97307	6.7573	7.11516	6.84519
ENSG00000188846	9045	RPL14	-1.19216	7.20418	15.2656	9.34025e-05	0.000815137	6.70928	5.98879	7.11152	5.72073	7.66404	7.48297	7.8804	7.66636
ENSG00000105011	55723	ASF1B	-1.664	1.94891	15.2597	9.36925e-05	0.000816864	0.985313	0.657953	1.55696	-0.031914	2.75591	2.84604	2.3002	2.16777
ENSG00000198796	115701	ALPK2	-2.38267	2.04527	15.252	9.40752e-05	0.000819798	0.699556	-0.595386	1.45331	-1.37181	2.68662	1.87586	3.03975	3.20754
ENSG00000171311	51013	EXOSC1	-1.02437	4.15634	15.2411	9.46236e-05	0.000824172	3.46082	3.45307	3.94172	3.28145	4.69714	4.47986	4.69177	4.4245
ENSG00000246214	101929524	RETREG1-AS1	2.47999	-1.87597	15.226	9.5381e-05	0.000830362	-1.07125	-0.841332	-1.96957	-1.06363	-4.55001	-3.58487	-2.53644	-2.69568
ENSG00000173369	713	C1QB	2.09664	4.86295	15.2213	9.56175e-05	0.000832013	5.61449	3.95518	6.24098	5.59895	3.51475	4.42009	2.43776	2.57453
ENSG00000231187	102724593	LOC102724593	-1.85155	0.895676	15.2173	9.58203e-05	0.000833369	0.0935211	-0.0588047	-0.433594	-0.861931	1.67409	2.0948	0.435598	1.43414
ENSG00000135604	8676	STX11	-1.56734	8.34641	15.2138	9.59975e-05	0.000834501	8.27221	7.3303	6.94104	6.00148	8.72174	8.89761	8.77411	9.25232
ENSG00000073282	8626	TP63	-2.80135	-1.30021	15.1942	9.69989e-05	0.000842381	-3.3953	-3.15241	-2.03474	-3.95584	-1.58348	0.435893	-0.901244	-1.10877
ENSG00000146409	116843	SLC18B1	-1.17845	4.43757	15.1912	9.7155e-05	0.000842992	4.1657	3.1356	4.00822	3.37215	4.99706	4.53844	5.09774	4.94184
ENSG00000185499	4582	MUC1	1.67222	1.44476	15.1799	9.77382e-05	0.000847558	2.07202	2.15017	2.20591	1.7059	-0.634726	0.96346	0.324387	0.532095
ENSG00000154188	284	ANGPT1	-1.78133	1.48094	15.1603	9.87583e-05	0.00085515	0.224378	0.0280098	0.67192	0.407287	2.79676	1.34892	2.34541	1.38338
ENSG00000112414	57211	ADGRG6	1.61347	1.08196	15.1459	9.95144e-05	0.000860802	1.7515	1.20094	2.07414	1.49939	0.445549	0.238001	-0.627247	0.0910176
ENSG00000206140	645426	TMEM191C	1.31161	2.00053	15.1451	9.95565e-05	0.000860802	2.55422	2.59289	2.51295	2.36663	1.05307	0.860066	1.34659	1.50586
ENSG00000117226	2635	GBP3	-1.4031	4.87985	15.1437	9.96281e-05	0.000861002	4.23428	4.16436	4.22815	3.20183	5.60326	5.637	5.71535	4.31516
ENSG00000183655	64410	KLHL25	1.96867	2.557	15.118	0.000100997	0.000871983	2.69062	4.19757	2.01786	3.10301	1.05631	1.01938	0.803119	1.93799
ENSG00000240857	57665	RDH14	-1.40804	3.39312	15.1134	0.000101243	0.000873256	2.51015	1.84858	3.04937	2.45451	3.66352	3.67985	4.52775	3.63368
ENSG00000184060	55803	ADAP2	1.28478	7.07659	15.1092	0.000101466	0.000874334	6.66683	7.08694	7.93428	8.14657	6.34729	6.6209	5.96442	6.17025
ENSG00000077522	88	ACTN2	2.28839	-1.08535	15.104	0.00010175	0.000876353	-1.59672	0.324469	-0.983287	-0.0643629	-1.85999	-2.49372	-2.91837	-2.61728
ENSG00000145088	55840	EAF2	-1.08907	3.5901	15.1015	0.000101884	0.00087708	2.66107	2.93082	3.30882	2.8037	4.17509	3.82026	4.12105	3.98917
ENSG00000175087	149420	PDIK1L	-1.35476	4.80552	15.0948	0.000102243	0.000879323	4.10774	2.81638	4.62819	3.79929	5.40437	5.19791	5.43676	5.26205
ENSG00000105339	22898	DENND3	1.55713	8.95303	15.082	0.00010294	0.000884454	9.88219	10.2905	8.28212	8.81944	7.64937	7.79743	7.97913	8.36697
ENSG00000075618	6624	FSCN1	1.59654	4.6492	15.0761	0.000103264	0.000886811	5.99212	5.44346	4.46019	4.43739	4.16108	3.57414	2.86333	3.68855
ENSG00000130956	22927	HABP4	1.40644	1.93567	15.0716	0.000103507	0.000888472	2.17529	2.05599	2.93979	2.53793	0.973212	1.27044	0.910158	1.14146
ENSG00000128482	7732	RNF112	1.74687	0.997308	15.0646	0.000103894	0.000891357	1.52092	2.09626	1.3673	1.33495	-0.39506	-0.985467	0.160597	0.467255
ENSG00000261740	107282092	BOLA2-SMG1P6	-1.77928	2.48897	15.0557	0.000104385	0.000895139	1.23788	0.32125	2.10431	1.19803	3.20599	2.91447	3.68405	2.33783
ENSG00000182853	284013	VMO1	2.05112	1.98945	15.0528	0.000104546	0.000896083	3.74055	2.02384	1.54705	2.38411	0.0987494	0.890371	1.05716	0.362493
ENSG00000106665	7461	CLIP2	1.05447	6.43846	15.0477	0.000104826	0.000898052	6.41269	7.22029	6.52775	7.14698	5.97668	6.00444	5.28674	5.89103
ENSG00000143630	57657	HCN3	1.65057	1.65861	15.0443	0.000105018	0.000899265	1.97928	2.70242	2.16115	2.06212	0.900112	1.18745	0.160597	-0.112807
ENSG00000116667	81563	C1orf21	1.58769	1.82544	15.0186	0.000106459	0.000911011	2.85623	2.35427	2.49585	1.69625	1.35872	0.715218	0.298348	0.788014
ENSG00000160131	203547	VMA21	-1.09827	6.59633	15.0158	0.000106614	0.000911611	5.90246	5.30541	6.59159	5.66316	7.03494	6.93868	7.24386	6.93291
ENSG00000237765	285550	FAM200B	-1.34329	4.06712	15.0078	0.000107067	0.000915042	3.23723	3.25289	3.80499	2.32896	4.72492	4.79824	4.66144	4.04631
ENSG00000119986	60370	AVPI1	1.84636	3.95643	14.983	0.000108482	0.000925801	4.50035	4.97469	4.57189	4.26691	2.06168	1.33797	2.68389	3.80693
ENSG00000235897	100874214	TM4SF19-AS1	2.23167	-0.859402	14.9742	0.000108993	0.000929271	0.0828636	0.408025	-1.85164	-0.12365	-2.07899	-2.40273	-2.45445	-1.85285
ENSG00000196502	6817	SULT1A1	-1.58111	6.307	14.965	0.000109522	0.000933328	5.32443	5.97047	4.34973	5.15344	6.35356	6.35629	7.75159	6.57659
ENSG00000173040	132884	EVC2	2.56176	1.88641	14.9399	0.000110991	0.000944485	1.68259	3.56221	1.13572	3.00086	0.124651	0.920052	-1.68291	0.144329
ENSG00000072506	3028	HSD17B10	-1.11907	4.64391	14.934	0.000111338	0.000946988	3.88813	3.42834	4.53352	3.84368	5.00319	5.09025	5.36957	4.87836
ENSG00000259388	645453	RLIMP3	2.90067	-1.05119	14.9311	0.000111509	0.000947806	-0.626769	-1.73836	-1.09179	0.917768	-4.00955	-2.4906	-2.31608	-2.80261
ENSG00000104921	2208	FCER2	-2.99368	1.88362	14.9297	0.000111595	0.000947806	0.642396	-0.912818	-2.03474	0.12021	2.89785	1.65281	3.81386	0.511954
ENSG00000109654	23321	TRIM2	-1.80067	1.88601	14.9097	0.000112783	0.000957446	0.748705	-0.0654611	1.25006	0.724654	3.12014	2.66067	1.41689	2.36593
ENSG00000179134	55095	SAMD4B	1.18809	6.60941	14.9062	0.000112991	0.000958292	7.1779	7.60824	6.34899	6.92374	5.81358	6.04835	5.29169	6.26163
ENSG00000061656	6676	SPAG4	1.74174	1.96932	14.8942	0.000113715	0.00096305	2.37107	3.49534	2.00344	1.85215	1.02914	1.01938	0.494582	0.869424
ENSG00000171045	203062	TSNARE1	1.60678	4.79454	14.8931	0.000113778	0.000963126	5.12447	6.3606	4.10424	5.03774	3.55102	3.9428	3.7238	3.87356
ENSG00000071994	5134	PDCD2	-1.13117	5.5249	14.8867	0.000114167	0.000965673	4.29059	4.56669	5.40632	4.89736	5.90469	5.89239	6.38477	5.64274
ENSG00000161911	340205	TREML1	2.41509	2.32629	14.8714	0.000115093	0.0009724	1.67078	1.45462	2.98478	4.31027	0.707897	0.190079	0.447968	1.20669
ENSG00000277791	5691	PSMB3	-1.12932	6.02974	14.8503	0.00011639	0.000982895	5.59821	4.85109	5.91627	4.71819	6.61226	6.5466	6.27806	6.48697
ENSG00000068137	79990	PLEKHH3	1.78973	1.27	14.8432	0.000116832	0.000985683	2.08097	2.36733	1.5668	1.35962	-0.254884	0.0085836	-0.530729	0.916153
ENSG00000099958	91319	DERL3	1.71182	1.04688	14.8343	0.000117382	0.000989853	1.6929	1.76436	0.921612	2.0312	-0.636466	-0.180058	-0.143333	0.612612
ENSG00000211890	3494	IGHA2	-3.66845	-0.765105	14.8244	0.000118002	0.000994137	-3.04433	-1.98835	-4.55001	-3.95584	-1.13693	1.36185	-0.38986	-1.3827
ENSG00000231852	1589	CYP21A2	2.44918	-0.282539	14.8052	0.000119209	0.00100336	-0.14745	1.52627	-1.00703	0.277884	-2.56842	-1.321	-2.10676	-1.58389
ENSG00000172650	729092	AGAP5	1.05515	3.77389	14.8005	0.000119506	0.00100538	3.83339	4.08749	4.34174	4.4786	3.23422	3.29626	3.12073	2.94221
ENSG00000196104	50859	SPOCK3	-2.34814	-0.134685	14.7975	0.000119691	0.00100646	-1.28927	-1.86099	-0.926969	-3.53622	0.958885	-0.231341	0.244815	0.976193
ENSG00000187513	2701	GJA4	2.83067	-0.421021	14.7963	0.000119769	0.00100664	-1.38465	1.17145	-0.459325	0.834331	-1.58348	-1.97364	-3.94152	-2.29995
ENSG00000083290	9706	ULK2	-1.16867	5.75372	14.7877	0.000120315	0.00101027	4.53985	4.45179	5.71585	5.1383	6.43923	5.9988	6.25158	6.16538
ENSG00000159228	873	CBR1	-1.2761	5.00867	14.7854	0.000120467	0.00101107	3.85362	4.0046	4.87014	3.95906	5.94831	5.77123	4.93694	5.13726
ENSG00000136848	153090	DAB2IP	2.17914	0.99116	14.7764	0.000121044	0.00101543	1.85951	1.90343	1.67992	1.25831	-0.550336	-1.1608	-1.90693	0.665721
ENSG00000205542	7114	TMSB4X	-1.06472	8.3872	14.7545	0.000122455	0.00102581	7.71443	7.79463	8.10309	7.31605	8.63998	8.49146	9.43411	8.49794
ENSG00000143167	10223	GPA33	-2.63714	-0.0920349	14.7295	0.000124089	0.00103901	-3.3953	-3.15241	-0.584421	-1.94213	1.02914	0.765134	0.687496	-0.0515746
ENSG00000119411	54836	BSPRY	2.22448	-1.53268	14.7156	0.000125007	0.00104472	-1.59672	-0.0742666	-0.770113	-1.6193	-3.3092	-2.49372	-2.6927	-2.61728
ENSG00000139631	51380	CSAD	1.40115	5.86166	14.7163	0.00012496	0.00104472	6.33945	7.21164	5.26237	6.12533	4.63767	5.02128	5.18554	5.09101
ENSG00000163171	10602	CDC42EP3	-1.5768	8.287	14.7098	0.000125392	0.00104745	7.97212	7.61305	6.91937	5.89527	9.09545	9.02296	9.07751	8.04336
ENSG00000141858	90378	SAMD1	1.03745	4.83594	14.7074	0.000125554	0.00104831	5.16503	5.55044	5.24333	5.04346	3.97961	4.57038	3.74564	4.45647
ENSG00000170634	98	ACYP2	-1.6414	1.61599	14.6838	0.000127135	0.00106051	0.545331	-0.235978	1.24271	0.425863	2.14326	1.88905	2.65914	2.01285
ENSG00000164125	51313	GASK1B	-1.07671	8.56925	14.684	0.000127119	0.00106051	8.02795	7.21768	8.32629	7.9457	9.21787	9.2833	8.94723	8.44775
ENSG00000283526	642515	PRRT1B	3.26678	-0.239589	14.6595	0.000128783	0.00107376	0.224378	1.44232	-2.03474	0.952564	-3.61729	-3.62203	-1.68291	-1.72114
ENSG00000161653	162417	NAGS	1.71453	1.5487	14.6568	0.000128971	0.00107482	1.98883	2.92641	1.64319	1.67674	0.869802	0.663513	-0.0914593	0.269578
ENSG00000162913	574407	OBSCN-AS1	1.87159	-0.650472	14.6531	0.000129225	0.00107643	0.15009	0.466508	-1.0764	-0.0216826	-1.58348	-2.06722	-1.47191	-1.9279
ENSG00000137094	25822	DNAJB5	1.27704	3.76298	14.6477	0.000129594	0.00107849	3.78506	4.26195	4.42275	4.48582	2.86366	2.68681	2.50761	3.63135
ENSG00000178093	83983	TSSK6	1.78282	1.95093	14.6456	0.000129737	0.00107876	1.85951	3.02864	1.46524	3.22551	0.72493	0.797477	0.604923	1.10279
ENSG00000184260	8338	H2AC20	-1.24236	6.07328	14.6341	0.00013053	0.00108475	5.70684	5.22475	5.72571	4.13423	6.71547	6.49563	6.41169	6.61596
ENSG00000165511	220979	ZNF22-AS1	-1.42009	2.55838	14.6165	0.000131757	0.00109444	1.59779	1.12605	2.1805	1.64699	3.16139	3.36345	3.25385	2.44242
ENSG00000145113	4585	MUC4	4.08303	1.66413	14.5848	0.00013399	0.00111195	0.318234	4.31855	-0.721402	1.04672	-2.33729	-2.08716	-0.274761	-1.72114
ENSG00000132463	2926	GRSF1	-1.00078	6.55483	14.5828	0.000134131	0.0011126	6.12792	5.63862	6.31764	5.67648	6.90184	6.79508	7.43064	6.61907
ENSG00000159733	57732	ZFYVE28	1.15779	3.93933	14.5805	0.000134299	0.0011131	3.72635	4.8002	4.30424	4.57542	3.40278	3.4034	2.98668	3.16413
ENSG00000091536	51168	MYO15A	1.64774	2.37736	14.57	0.000135045	0.00111862	3.00006	3.50128	1.89827	3.07349	0.973212	1.08636	1.11797	1.96045
ENSG00000163599	1493	CTLA4	2.39505	0.636077	14.5528	0.000136283	0.00112781	1.19778	-0.433456	1.76785	1.96899	-0.00977399	-1.77033	-1.0947	-1.54202
ENSG00000106178	6369	CCL24	3.75753	0.800357	14.5503	0.000136464	0.00112879	3.38693	0.377094	-0.872766	-0.524259	-2.65214	-2.49372	-1.79058	-1.0477
ENSG00000008294	9043	SPAG9	1.0831	8.21256	14.5252	0.0001383	0.00114237	8.81408	9.23029	7.98205	8.26952	7.41168	7.40926	7.84081	7.58134
ENSG00000026036	100533107	RTEL1-TNFRSF6B	1.2587	3.64759	14.5234	0.000138426	0.00114289	3.91729	3.64353	3.88484	4.82167	3.0214	2.97931	2.6232	2.89804
ENSG00000137522	55298	RNF121	1.03004	4.25261	14.5119	0.000139278	0.00114938	4.8459	4.76731	4.38848	4.66722	3.81438	3.78843	3.10407	3.7756
ENSG00000198959	7052	TGM2	1.64685	4.73426	14.5109	0.000139353	0.00114947	5.13633	5.58929	5.61987	4.85027	2.68805	4.42398	2.6011	4.14115
ENSG00000187535	9742	IFT140	1.06416	3.49231	14.5096	0.000139448	0.00114971	4.27702	3.93934	3.57326	3.83271	2.82468	2.92867	2.84995	2.86392
ENSG00000187068	285382	C3orf70	2.0481	-0.966433	14.4895	0.000140946	0.00116099	-1.28927	0.427867	-0.344217	-0.570117	-2.65214	-2.3451	-2.17224	-1.6288
ENSG00000137700	2542	SLC37A4	1.44665	2.13834	14.4807	0.000141605	0.00116534	2.088	2.43579	2.99034	3.01599	1.57	1.42676	1.1135	0.774382
ENSG00000104415	8840	CCN4	3.68528	1.81976	14.4737	0.000142128	0.0011691	-0.633198	3.97452	0.922379	2.97315	-2.48614	-2.08716	0.244815	-0.776018
ENSG00000011478	54814	QPCTL	1.39839	3.68843	14.4705	0.00014237	0.00117	4.68638	4.53954	3.34357	3.9632	2.82468	2.79889	2.26702	3.26084
ENSG00000169629	727851	RGPD8	1.15624	7.75352	14.4713	0.000142311	0.00117	8.29693	8.04527	7.77088	8.62411	6.45391	6.5638	7.53717	7.38158
ENSG00000156482	6156	RPL30	-1.01677	5.70784	14.4512	0.000143838	0.00118098	5.22404	4.85734	5.3294	4.98974	5.87722	5.77033	6.69466	5.97363
ENSG00000136243	11097	NUP42	-1.11271	3.76378	14.4501	0.00014392	0.00118111	2.731	3.01625	3.57555	2.95302	4.3785	4.38435	4.01514	4.034
ENSG00000197530	142678	MIB2	1.24525	6.27739	14.4454	0.000144284	0.00118316	6.60714	7.53624	5.93203	6.52738	5.56768	5.73431	5.1548	5.58153
ENSG00000156113	3778	KCNMA1	4.56115	3.86197	14.4432	0.000144447	0.00118379	5.6342	4.67416	4.92347	2.58577	-3.05547	-1.29076	2.0886	-3.28164
ENSG00000181634	9966	TNFSF15	1.7957	1.81982	14.4408	0.000144636	0.00118478	3.01882	2.30079	2.01067	2.27161	0.854405	1.25887	0.667292	-0.680216
ENSG00000163803	151056	PLB1	1.20877	5.93871	14.4207	0.000146185	0.00119638	6.89753	5.57317	6.84601	5.9214	5.33949	5.31355	4.91275	5.24309
ENSG00000261052	6818	SULT1A3	-1.29299	5.14983	14.4099	0.00014703	0.00120273	3.8504	4.20767	5.12477	3.86413	5.86223	5.85933	5.70915	5.04794
ENSG00000118473	84251	SGIP1	2.01424	-1.04215	14.4062	0.000147316	0.00120452	-0.633198	-1.04505	0.0971324	-0.276062	-2.65214	-2.84667	-1.40108	-2.29995
ENSG00000261286	105371374	ATP2C2-AS1	2.14941	-0.410708	14.4041	0.000147484	0.00120534	-0.778508	1.1719	-0.0222884	0.0182226	-1.68241	-2.53985	-1.79058	-1.1771
ENSG00000143452	84072	HORMAD1	-1.58541	1.09249	14.3832	0.000149127	0.00121713	-0.060604	0.324469	0.275722	-0.131536	1.59939	1.18745	2.31326	1.27999
ENSG00000051382	5291	PIK3CB	1.18743	7.87219	14.3831	0.000149133	0.00121713	8.62635	8.9564	7.56533	7.78862	7.03691	7.03798	7.45184	7.06783
ENSG00000148795	1586	CYP17A1	2.76549	0.659869	14.3726	0.00014997	0.00122172	0.17606	2.7972	-0.226698	1.01089	-1.88665	-0.593251	-1.90693	-0.877574
ENSG00000116396	3749	KCNC4	1.24925	2.55684	14.3678	0.000150353	0.00122428	2.81925	2.91311	3.02102	3.37517	1.82942	1.65281	1.48416	2.17419
ENSG00000196700	57473	ZNF512B	1.2218	3.84545	14.3666	0.000150444	0.00122445	4.60011	3.79701	3.98756	4.72454	3.0702	3.05708	2.69326	3.50935
ENSG00000112290	8936	WASF1	1.31197	2.344	14.3628	0.000150755	0.00122586	2.95694	2.60098	3.02816	2.79015	0.973212	1.94036	1.52963	1.60874
ENSG00000015475	637	BID	-1.47339	6.14954	14.363	0.000150734	0.00122586	6.23156	4.4731	4.96783	4.44749	6.64479	6.50405	6.98449	6.64357
ENSG00000230069	106481796	LRRC37A15P	1.59334	3.68197	14.3491	0.000151855	0.00123424	5.1818	3.87965	3.33473	4.00003	2.57869	2.34435	2.45047	3.19098
ENSG00000141030	8533	COPS3	-1.03102	5.31271	14.3467	0.000152049	0.00123468	4.78556	4.12634	5.04025	4.73124	5.71366	5.41018	6.13734	5.58607
ENSG00000173372	712	C1QA	1.60315	4.30098	14.3468	0.000152037	0.00123468	5.27738	3.81677	5.21545	4.83605	3.59105	3.91359	2.83191	2.29108
ENSG00000125944	10236	HNRNPR	-1.01575	7.01419	14.3312	0.000153299	0.0012437	6.29495	5.85967	6.84749	6.49962	7.30561	7.19378	7.87999	7.24508
ENSG00000123933	10608	MXD4	-1.09485	5.62434	14.3249	0.000153818	0.00124691	5.43321	4.16052	5.2654	4.71938	6.15103	5.97026	5.98446	6.16255
ENSG00000171115	155038	GIMAP8	-2.18033	6.22064	14.2938	0.000156382	0.00126466	3.83883	3.16956	5.88957	4.66227	7.47046	7.45765	6.33119	5.78066
ENSG00000271079	441294	CTAGE15	3.69768	0.351248	14.271	0.000158287	0.00127922	0.897827	2.41518	-1.96843	0.972214	-1.95988	-2.35076	-4.55001	-1.41705
ENSG00000168303	136647	MPLKIP	-1.34657	3.48404	14.2705	0.000158326	0.00127922	2.49012	2.28021	3.3263	2.2651	4.102	3.91656	4.39429	3.44207
ENSG00000144381	3329	HSPD1	1.15004	5.02281	14.2686	0.000158489	0.00127995	5.6682	6.05113	4.85891	5.04813	4.19967	4.35769	4.61602	4.12631
ENSG00000157833	150946	GAREM2	1.67583	0.754367	14.2474	0.000160279	0.00129311	1.02297	1.5608	0.777376	1.81696	-0.39506	-0.519284	-0.730689	0.316783
ENSG00000109475	6164	RPL34	-1.19439	4.4483	14.2468	0.000160336	0.00129311	4.00093	3.24583	4.12271	3.35691	4.7143	4.58087	5.45676	4.7744
ENSG00000204261	100507463	PSMB8-AS1	-1.20194	3.71374	14.2445	0.000160525	0.00129404	2.61995	3.2197	3.37606	2.58519	4.45042	4.43196	4.03798	3.7229
ENSG00000099331	4650	MYO9B	1.06678	10.2051	14.2382	0.000161068	0.00129783	10.57	11.1739	9.90182	10.6483	9.50251	9.61509	9.18654	9.90598
ENSG00000170827	1057	CELP	3.44619	-0.964563	14.2304	0.000161739	0.00130206	-1.66573	1.16218	-1.35607	-0.473698	-3.71314	-3.10668	-4.55001	-2.03287
ENSG00000166938	115752	DIS3L	-1.21023	4.68242	14.2213	0.000162521	0.00130657	3.65919	3.02452	4.43085	4.29916	5.30168	5.15721	5.01422	5.16623
ENSG00000130755	9535	GMFG	-1.09584	6.22996	14.197	0.000164632	0.00132115	5.83692	5.68044	5.76208	4.84482	6.60797	6.3187	7.18965	6.42066
ENSG00000105926	51678	PALS2	1.40463	2.94063	14.1752	0.00016655	0.00133594	3.32044	4.24966	2.88212	3.02804	2.00004	2.02474	2.16983	2.12199
ENSG00000128266	2781	GNAZ	-2.18642	-0.482219	14.1663	0.000167337	0.00134076	-2.32375	-2.28273	-1.62327	-1.35566	1.08298	-0.829154	-0.578181	0.269578
ENSG00000157445	55799	CACNA2D3	-2.32221	3.27484	14.1659	0.000167378	0.00134076	1.35368	-1.35259	2.46461	2.17762	4.06569	4.15426	3.536	4.18792
ENSG00000083845	6193	RPS5	-1.00666	7.31041	14.1526	0.000168565	0.00134966	6.90637	6.29758	7.25224	6.14852	7.71771	7.6008	7.76023	7.82248
ENSG00000120992	10434	LYPLA1	-1.24635	4.0138	14.1506	0.00016874	0.00135045	3.5666	2.54459	3.66543	3.00086	4.39056	4.3766	4.95709	4.17197
ENSG00000179163	2517	FUCA1	-1.52999	5.42972	14.1319	0.000170433	0.00136339	4.69952	3.20639	5.191	4.0884	5.7406	6.59542	5.90419	5.52268
ENSG00000176485	11145	PLAAT3	-2.0036	3.4371	14.1285	0.00017074	0.00136523	1.16447	2.99115	2.48551	0.666521	3.26401	3.73307	4.70298	4.34276
ENSG00000213638	113179	ADAT3	1.44161	3.43242	14.1176	0.000171729	0.00137128	3.88797	4.26843	3.31933	4.25004	2.4778	2.644	1.55195	3.09811
ENSG00000257838	653786	OTOAP1	2.42764	-1.23085	14.1059	0.000172799	0.0013792	-1.11148	-0.584275	-0.925865	0.174613	-1.69504	-3.6118	-3.75546	-2.47542
ENSG00000187624	400566	C17orf97	-2.41187	0.971208	14.0949	0.000173811	0.00138666	-0.100536	-0.627168	-1.10298	-0.880879	2.67606	-0.486204	0.977346	1.98988
ENSG00000249274	100419185	PDLIM1P4	2.00643	-0.527238	14.087	0.000174545	0.00139106	0.760568	0.100223	-0.22127	-0.370281	-1.22316	-1.37837	-1.87103	-3.02704
ENSG00000139323	282809	POC1B	-1.01022	5.442	14.0864	0.000174597	0.00139106	4.94984	4.60448	5.23362	4.49559	5.75793	5.68938	6.31429	5.55598
ENSG00000172315	112858	TP53RK	-1.1446	3.90416	14.081	0.000175106	0.00139324	2.67296	3.06919	3.63302	3.3446	4.37311	4.19883	4.73123	4.06716
ENSG00000168386	11259	FILIP1L	1.7932	3.55236	14.069	0.000176229	0.00140154	4.75512	2.55604	4.48634	4.12843	2.61227	2.61149	1.31265	2.67758
ENSG00000102218	6102	RP2	-1.0039	6.89463	14.066	0.00017651	0.00140315	6.51863	6.12946	6.73258	5.6067	7.43484	7.23405	7.4827	7.05157
ENSG00000135148	10906	TRAFD1	-1.04708	5.86704	14.0576	0.000177294	0.00140812	5.37161	5.51492	5.29382	4.69898	6.63046	6.5734	6.03215	5.77645
ENSG00000088340	80307	FER1L4	2.28748	0.931633	14.047	0.0001783	0.00141548	1.38293	2.68165	0.497703	1.12075	-0.87021	-1.86841	-0.274761	0.0910176
ENSG00000283199	100507747	C13orf46	2.30004	-0.558238	14.0239	0.000180499	0.00143102	-0.755374	-0.479501	-0.344217	1.2184	-2.07899	-1.51071	-2.91837	-1.72114
ENSG00000088538	1795	DOCK3	2.74072	0.74578	14.0175	0.000181115	0.00143461	-0.397071	2.77241	0.163222	1.52546	-1.06724	-1.77699	-1.75415	-0.315632
ENSG00000167363	64122	FN3K	2.08707	-0.689059	14.0144	0.00018142	0.00143585	-0.755374	0.153992	0.707935	-0.769686	-1.50195	-2.08716	-2.91837	-1.6288
ENSG00000254806	767557	SYS1-DBNDD2	1.63506	1.39045	14.0142	0.000181433	0.00143585	1.40506	2.27474	1.96095	2.14421	0.506512	0.272466	-0.581562	0.921966
ENSG00000284738	101928059	LOC101928059	1.4635	1.95661	14.0112	0.000181727	0.00143754	2.3653	2.6692	1.74177	2.97881	0.721879	1.1065	0.962665	1.37594
ENSG00000197461	5154	PDGFA	2.23674	0.254699	14.0007	0.000182745	0.0014443	0.824019	2.04839	0.150453	-0.314575	-0.634726	-1.6785	-1.23977	-1.30919
ENSG00000143537	8751	ADAM15	-1.14169	6.96131	13.9848	0.000184298	0.00145528	5.51642	5.84506	6.74445	6.65048	7.38933	7.55072	7.00111	7.66302
ENSG00000254521	89858	SIGLEC12	2.97785	2.76073	13.9804	0.00018473	0.00145804	4.25543	3.12795	3.59506	3.02419	2.13996	-1.97364	-1.0947	0.144329
ENSG00000188818	79844	ZDHHC11	2.05964	0.994113	13.9723	0.000185521	0.00146364	0.0533249	1.96661	1.1675	2.47886	-0.473715	0.171937	-0.460576	-0.710659
ENSG00000203780	92565	FANK1	3.15996	-1.72671	13.9696	0.000185791	0.00146385	0.0160903	-0.850984	-1.81439	-1.94213	-4.55001	-4.55001	-2.91837	-2.61728
ENSG00000143947	6233	RPS27A	-1.09579	5.10948	13.9696	0.000185795	0.00146385	4.89554	3.99145	4.71137	4.01976	5.52411	5.14071	5.90522	5.55008
ENSG00000131979	2643	GCH1	-2.53392	6.23667	13.9706	0.000185696	0.00146385	5.9814	3.09298	3.55607	2.45451	6.75643	6.83652	7.60988	6.59324
ENSG00000198918	6170	RPL39	-1.15046	3.93167	13.9676	0.000185993	0.00146476	3.05562	3.29148	3.30429	3.31857	4.25119	3.96111	5.02135	4.08825
ENSG00000184828	201501	ZBTB7C	-2.50028	-0.697705	13.9645	0.000186295	0.00146518	-2.76225	-2.65301	-1.16677	-3.53622	0.270994	0.496252	0.00829217	-1.23924
ENSG00000197696	4828	NMB	1.78234	-0.430503	13.9646	0.000186283	0.00146518	0.348209	0.799636	-0.584421	-0.20199	-1.58348	-1.86841	-1.16541	-1.3827
ENSG00000107738	64115	VSIR	-1.09245	9.07275	13.9649	0.000186257	0.00146518	8.70193	8.96542	8.07677	7.56258	9.46269	9.42395	9.50787	9.66526
ENSG00000214655	23053	ZSWIM8	1.09604	8.42298	13.9628	0.000186467	0.00146589	8.75036	9.52484	8.27287	8.62218	7.82901	7.97149	7.26842	7.92241
ENSG00000188211	374383	NCR3LG1	1.5672	3.7087	13.9524	0.000187495	0.00147332	4.84064	3.21364	4.17027	4.47457	2.21422	2.66506	2.19122	3.45004
ENSG00000229419	26134	RALGAPA1P1	1.2718	2.40868	13.9433	0.000188411	0.00147986	2.45446	3.2866	2.70785	3.03824	1.57546	1.85588	1.71417	1.39729
ENSG00000179841	9495	AKAP5	1.64522	3.13506	13.9411	0.000188629	0.00148091	3.38332	4.70949	3.18332	2.91191	1.59013	2.00411	2.40763	2.26123
ENSG00000170113	123606	NIPA1	1.11399	4.04535	13.9386	0.000188881	0.00148224	4.33056	4.25669	5.04817	4.16737	3.22563	3.67985	3.43505	3.14136
ENSG00000052723	80143	SIKE1	-1.14153	5.77775	13.9229	0.00019046	0.00149331	4.87451	4.80501	5.73888	4.71341	6.10785	6.16179	6.72369	5.79948
ENSG00000178184	84552	PARD6G	2.88261	1.46399	13.921	0.000190656	0.00149419	0.824019	3.79518	0.176392	1.3718	-0.678848	-0.167517	-0.274761	-1.23924
ENSG00000053524	23101	MCF2L2	2.48033	-0.29786	13.9109	0.000191683	0.00150091	-1.4794	0.953806	0.524004	0.751001	-2.07899	-2.84667	-0.901244	-2.32582
ENSG00000168917	80723	SLC35G2	2.43841	-0.35771	13.909	0.000191882	0.00150181	0.886636	-1.26935	1.21294	-0.717147	-1.42479	-1.6785	-2.4976	-2.16412
ENSG00000121903	7579	ZSCAN20	1.4276	2.49026	13.9063	0.000192156	0.00150329	2.41422	2.7972	3.1279	3.54612	1.89861	1.88123	1.0098	1.50045
ENSG00000110876	6404	SELPLG	-1.31711	7.38749	13.9001	0.000192793	0.0015076	6.71186	5.99439	7.38955	5.56753	8.06329	7.9042	7.86596	7.75138
ENSG00000186714	493860	CCDC73	-1.53453	-0.276769	13.8957	0.000193243	0.00151046	-1.27093	-1.51957	-1.14156	-0.873385	0.402369	-0.109392	0.579417	0.103724
ENSG00000215187	730112	FAM166B	1.68822	-0.494832	13.8945	0.000193368	0.00151077	0.191686	0.351022	-0.0454862	-0.166333	-1.15177	-1.09995	-1.58272	-2.44991
ENSG00000119866	53335	BCL11A	-1.02571	5.2056	13.8852	0.000194325	0.00151758	5.13203	4.59474	4.3391	4.15686	5.559	5.47348	5.96287	5.4577
ENSG00000011052	654364	NME1-NME2	1.58849	0.659422	13.8738	0.000195501	0.00152542	0.904298	0.854487	1.10052	1.84492	-0.203383	-0.781077	-0.346077	0.00543624
ENSG00000288700	80254	CEP63	4.42911	0.928427	13.8712	0.000195778	0.00152624	-0.764968	3.70416	-2.15508	-0.655536	-2.3673	-2.92261	-1.75088	-2.2971
ENSG00000214114	26292	MYCBP	-1.29259	4.44172	13.8713	0.000195764	0.00152624	3.74007	3.16197	4.33231	2.99823	4.8623	4.9166	5.36652	4.51313
ENSG00000143512	79802	HHIPL2	2.25055	-1.79133	13.8566	0.000197302	0.00153678	-1.38465	-0.850984	-1.81439	-0.717147	-3.61729	-2.08716	-3.51486	-3.28164
ENSG00000122966	11113	CIT	1.52347	0.50123	13.8505	0.000197939	0.00154106	0.567926	1.31323	1.17485	1.07679	-0.724362	-0.36814	0.0400667	-0.727322
ENSG00000178404	100653515	CEP295NL	1.28078	5.36889	13.8398	0.000199071	0.00154851	5.85421	6.32205	5.26313	5.85547	3.75614	4.26412	5.20339	4.74989
ENSG00000182899	6165	RPL35A	-1.00491	4.8294	13.8301	0.000200106	0.00155589	4.41264	3.84973	4.56944	4.0204	5.07801	4.95162	5.61149	5.25298
ENSG00000232586	103344928	KIAA1614-AS1	1.37476	1.78293	13.8179	0.000201405	0.00156529	1.81277	2.53934	2.05874	2.65935	0.756914	0.856847	1.25235	0.896711
ENSG00000112486	1235	CCR6	5.85962	1.21249	13.7894	0.000204483	0.00158714	2.36089	-2.07053	3.37303	1.23982	-1.56018	-4.55001	-4.55001	-4.55001
ENSG00000123240	10133	OPTN	1.31713	4.0291	13.79	0.000204417	0.00158714	4.73541	5.19772	3.95863	3.83711	3.17695	3.55771	2.93269	3.17378
ENSG00000123360	5153	PDE1B	1.30621	4.63328	13.7849	0.000204974	0.00159025	5.30941	4.92785	4.3616	5.66343	3.14405	3.92767	3.68621	4.34444
ENSG00000104177	50804	MYEF2	1.7535	1.10532	13.7815	0.000205344	0.0015921	2.48501	1.24408	1.27896	1.5099	-0.43234	-0.519284	0.10159	0.609961
ENSG00000143643	79573	TTC13	-1.04714	4.60771	13.7811	0.000205391	0.0015921	3.52456	3.71056	4.2365	4.33536	4.80519	4.99148	5.39667	4.88229
ENSG00000172602	27289	RND1	2.69749	-0.539699	13.7799	0.000205526	0.00159245	1.13037	0.799636	-1.81439	-0.939863	-1.85999	-3.06189	-1.90693	-2.29995
ENSG00000004478	2288	FKBP4	1.26038	5.43576	13.7513	0.00020868	0.00161126	5.75887	6.75227	5.45879	5.26038	4.77587	4.92441	4.33949	4.58735
ENSG00000260428	642658	SCX	1.86196	-0.325582	13.7423	0.000209675	0.00161753	-0.0217473	0.524348	-0.721402	0.936255	-1.03248	-1.36042	-1.68291	-1.8198
ENSG00000050767	91522	COL23A1	2.18929	-0.739105	13.7298	0.000211084	0.00162769	-0.227427	-0.73474	0.201873	0.309378	-4.00955	-1.86841	-1.58272	-1.72114
ENSG00000090554	2323	FLT3LG	-1.3181	2.37283	13.7238	0.00021175	0.00163212	1.45357	1.0648	1.76785	1.87877	3.18004	3.03422	2.40763	2.79057
ENSG00000119950	4601	MXI1	1.38078	6.79395	13.7006	0.000214384	0.00165141	7.52836	8.12508	6.65081	6.26859	5.7557	5.80908	6.26215	5.89586
ENSG00000188396	343521	DYNLT4	1.16558	3.91245	13.6836	0.000216338	0.00166532	4.65708	4.59231	3.81741	4.31064	2.89033	3.03082	3.05047	3.73766
ENSG00000170312	983	CDK1	2.76252	-0.40525	13.6796	0.000216794	0.0016681	1.70593	-0.850984	-0.459325	-0.524259	-3.3092	-2.49372	-1.90693	-1.46016
ENSG00000121743	2700	GJA3	1.93299	-1.87015	13.6696	0.000217949	0.00167481	-1.11556	-0.791692	-1.71567	-1.6193	-2.65214	-2.84667	-3.186	-2.80665
ENSG00000186862	79955	PDZD7	1.6884	0.0734554	13.6648	0.000218507	0.00167838	0.94704	0.92864	0.0697143	0.585178	-1.15177	-0.519284	-1.79058	-0.6346
ENSG00000188603	1201	CLN3	1.1771	6.80472	13.6577	0.000219342	0.00168405	7.26053	8.0448	6.49364	6.81478	6.17003	6.15656	5.91429	6.14281
ENSG00000241163	285286	LINC00877	-1.96461	2.26535	13.6514	0.000220082	0.00168879	0.434571	-0.222994	2.1805	0.231322	3.01327	2.72514	3.09275	2.86392
ENSG00000158156	55113	XKR8	-1.33274	3.44132	13.64	0.00022142	0.00169707	2.2572	3.16956	2.79272	2.01631	3.94004	3.67768	3.54986	4.47609
ENSG00000111012	1594	CYP27B1	2.46026	0.267593	13.6296	0.00022265	0.00170576	0.736064	0.241747	-0.307801	2.14251	-1.42479	-2.08716	-2.0335	-0.425931
ENSG00000164346	10412	NSA2	-1.1129	4.77836	13.6268	0.000222977	0.00170753	4.41014	3.56774	4.62533	3.54394	5.15763	5.11957	5.341	5.28777
ENSG00000113272	54974	THG1L	-1.18254	4.18467	13.6224	0.000223504	0.00171083	3.56979	2.52139	3.96236	3.50248	4.65888	4.57854	4.53753	4.83443
ENSG00000237624	192217	OXCT2P1	2.10709	-0.684573	13.6192	0.000223882	0.00171225	0.0749978	0.481247	-0.267729	-0.518852	-1.15926	-2.38085	-3.49651	-1.68628
ENSG00000248727	102467147	LINC01948	-1.58582	-0.00734592	13.6124	0.000224691	0.0017177	-1.48679	-1.11601	-0.674281	-0.717147	0.199677	0.554187	1.04154	0.269578
ENSG00000211895	3493	IGHA1	-4.79349	1.17937	13.6056	0.000225512	0.00172323	-3.86009	-0.679952	-4.55001	-4.55001	1.66052	3.24182	1.36163	1.04789
ENSG00000074370	489	ATP2A3	1.21751	7.24242	13.6047	0.000225621	0.00172332	7.66097	8.3275	6.59871	7.82353	6.68832	6.67482	6.09211	6.50492
ENSG00000156345	23552	CDK20	1.44879	4.34663	13.6028	0.000225843	0.00172428	3.82024	4.53375	5.12261	5.55223	3.78219	3.66459	2.72357	3.41521
ENSG00000178226	146547	PRSS36	2.01141	2.03813	13.5822	0.000228337	0.00174068	1.48089	1.40479	3.18332	3.5488	0.42485	1.21165	0.626014	0.511954
ENSG00000161914	115950	ZNF653	1.10857	3.68655	13.5775	0.000228913	0.00174396	4.04277	4.56102	3.71051	4.10109	3.06435	3.26569	2.6011	3.11156
ENSG00000012223	4057	LTF	3.01102	-1.08743	13.5754	0.000229169	0.00174517	-1.84541	0.799636	-0.674281	-0.717147	-2.48614	-2.08716	-4.55001	-3.59451
ENSG00000088899	9762	LZTS3	1.5033	0.698465	13.5693	0.000229918	0.00174937	1.4116	0.799636	1.05413	1.61661	-0.47061	-0.60124	0.0400667	0.0910176
ENSG00000178074	205327	C2orf69	-1.18677	5.33104	13.5641	0.000230556	0.00175272	4.48434	4.20865	5.29123	4.19334	5.54408	5.34688	6.27612	5.8783
ENSG00000160972	84988	PPP1R16A	1.17327	3.98684	13.5574	0.000231373	0.00175742	4.353	4.89046	3.71366	4.62214	3.38221	3.23032	2.88969	3.56153
ENSG00000168421	399	RHOH	2.05576	1.35903	13.5514	0.000232123	0.00176237	1.04143	2.67115	1.98154	2.03174	1.08298	-0.7806	-0.484789	-0.590382
ENSG00000198252	6815	STYX	-1.0197	6.83666	13.5484	0.000232494	0.00176368	6.19492	5.91375	6.85558	5.72	7.29142	7.41822	7.35272	6.92066
ENSG00000128383	200315	APOBEC3A	-2.01844	7.27933	13.5467	0.000232705	0.00176377	6.19922	6.72851	5.59532	4.19009	6.496	7.663	8.81785	7.9797
ENSG00000128383	100913187	APOBEC3A_B	-2.01844	7.27933	13.5467	0.000232705	0.00176377	6.19922	6.72851	5.59532	4.19009	6.496	7.663	8.81785	7.9797
ENSG00000108679	3959	LGALS3BP	-1.4017	4.3025	13.5445	0.000232972	0.00176504	3.5793	3.55651	3.2792	3.31967	5.13964	3.38755	4.83223	5.32978
ENSG00000138279	310	ANXA7	-1.00108	5.94009	13.5389	0.00023367	0.00176882	5.6844	4.81186	5.70362	5.00279	6.26313	6.14499	6.67739	6.27697
ENSG00000137876	51187	RSL24D1	-1.10986	3.8803	13.5316	0.000234586	0.00177499	3.17332	3.1991	3.28815	3.22886	4.17043	3.95181	4.94037	4.02337
ENSG00000005961	3674	ITGA2B	-2.08499	0.884965	13.5295	0.000234842	0.00177617	-1.03597	0.297419	-1.71567	-0.166333	2.1336	0.680955	1.9533	0.976193
[truncated: 1,920 more rows]
