# Supplementary material for: Nuclear receptor coactivator 6 is a critical regulator of NLRP3 inflammasome activation and gouty arthritis
Source: Cell Mol Immunol. 2024 Jan 10;21(3):227–44. doi: 10.1038/s41423-023-01121-x (PMC10902316; doi:10.1038/s41423-023-01121-x)
Supplement: Supplementary file 5 — supplementary table 1-5 [file 41423_2023_1121_MOESM5_ESM.zip › Supplementary Table-04.xlsx]

## Sheet: Sheet1
Supplementary Table 4. GOBP terms enriched by the 277 overlapping DEGs between DEGs in gout macrophages and those in Ncoa6-KO macrophages (See Figure 6B). For the two culture conditions of media alone and stimulation with LPS+MSU; Gene Ontology identification (ID); Gene Ontology Biological Process (GOBP) terms; gene symbol; the number of genes enriched (Count); and statistics regarding raw P-valu…
Group	Gene Ontology ID	GOBP terms	P-value	P.adjust	Gene ID	Count	Enrichment Score (-log10P.adjust)
Media alone	GO:0071357	cellular response to type I interferon	6.71223e-13	9.71259e-10	EGR1/IFI35/MX1/ISG15/XAF1/TREX1/OAS3/STAT1/IFIT2/IFIT3/OAS1/RSAD2/OAS2/ZBP1	14	9.01266
	GO:0060337	type I interferon signaling pathway	6.71223e-13	9.71259e-10	EGR1/IFI35/MX1/ISG15/XAF1/TREX1/OAS3/STAT1/IFIT2/IFIT3/OAS1/RSAD2/OAS2/ZBP1	14	9.01266
	GO:0034340	response to type I interferon	1.70691e-12	1.6466e-09	EGR1/IFI35/MX1/ISG15/XAF1/TREX1/OAS3/STAT1/IFIT2/IFIT3/OAS1/RSAD2/OAS2/ZBP1	14	8.78341
	GO:0140546	defense response to symbiont	2.76806e-10	1.60215e-07	TLR9/PARP9/TRIM5/MX1/DDX58/ISG15/TREX1/OAS3/STAT1/FGL2/IFIT2/IFIT3/RTP4/OAS1/RSAD2/OAS2/ZBP1/CXCL10	18	6.7953
	GO:0051607	defense response to virus	2.76806e-10	1.60215e-07	TLR9/PARP9/TRIM5/MX1/DDX58/ISG15/TREX1/OAS3/STAT1/FGL2/IFIT2/IFIT3/RTP4/OAS1/RSAD2/OAS2/ZBP1/CXCL10	18	6.7953
	GO:0009615	response to virus	1.04249e-09	5.02827e-07	TLR9/PARP9/TRIM5/MX1/DDX58/ISG15/TREX1/NMI/OAS3/POU2F2/STAT1/FGL2/IFIT2/IFIT3/RTP4/OAS1/RSAD2/OAS2/ZBP1/CXCL10	20	6.29858
	GO:0050727	regulation of inflammatory response	3.52483e-09	1.45727e-06	APOE/NUPR1/EDNRB/TLR9/C3/IL10/MMP9/FCGR2B/SLAMF8/NR1H3/GPRC5B/RORA/IFI35/AOAH/GSTP1/TREX1/NMI/ZBP1	18	5.83646
	GO:0002697	regulation of immune effector process	1.32928e-08	4.80868e-06	C1QC/TLR9/IL18RAP/C3/IL10/FCGR2B/SLAMF8/SLC7A5/C1QB/TNFRSF14/GPRC5B/C1QA/TFRC/CFB/PARP9/DDX58/TREX1/STAT1/FGL2/RSAD2	20	5.31797
	GO:0002831	regulation of response to biotic stimulus	4.43844e-08	1.42721e-05	APOE/IL18RAP/FCGR2B/SLAMF8/NR1H3/IFI35/PARP9/LY86/TRIM5/DDX58/TREX1/MNDA/NMI/GBP5/CLEC4A/STAT1/FGL2/PSMB9/ICAM2/ZBP1	20	4.84551
	GO:0045088	regulation of innate immune response	1.10936e-07	3.21049e-05	APOE/IL18RAP/FCGR2B/SLAMF8/NR1H3/IFI35/PARP9/TRIM5/TREX1/MNDA/NMI/GBP5/CLEC4A/STAT1/PSMB9/ICAM2/ZBP1	17	4.49343
	GO:0050673	epithelial cell proliferation	2.70242e-07	6.61185e-05	APOE/NUPR1/EDNRB/PDGFB/IQGAP3/CCND1/IL10/ECM1/FGFR1/CCR3/BMP2/KDM5B/MMP14/STAT1/CDKN1C/ITGB3	16	4.17968
	GO:0050678	regulation of epithelial cell proliferation	2.74161e-07	6.61185e-05	APOE/NUPR1/EDNRB/PDGFB/IQGAP3/CCND1/IL10/ECM1/FGFR1/CCR3/BMP2/KDM5B/STAT1/CDKN1C/ITGB3	15	4.17968
	GO:0048525	negative regulation of viral process	5.30471e-07	0.000115869	TRIM5/MX1/ISG15/OAS3/STAT1/LY6E/OAS1/RSAD2/OAS2	9	3.93603
	GO:0009617	response to bacterium	5.60529e-07	0.000115869	EDNRB/TLR9/C3/IL10/FCGR2B/SLAMF8/TNFRSF14/TF/NR1H3/BMP2/IL1A/LY86/TRIM5/ISG15/GSTP1/PLAAT3/OAS2/CMPK2/GBP4/CXCL10	20	3.93603
	GO:0032103	positive regulation of response to external stimulus	6.94316e-07	0.000133957	NUPR1/PDGFB/TLR9/IL18RAP/C3/FGFR1/GPRC5B/IFI35/PARP9/LY86/TRIM5/MNDA/NMI/GBP5/CLEC4A/PSMB9/ICAM2/ZBP1/CXCL10	19	3.87304
	GO:0002521	leukocyte differentiation	8.72077e-07	0.000154358	C1QC/DCSTAMP/TLR9/IL10/MMP9/FCGR2B/SLAMF8/TF/EGR1/RORA/IL1A/SLC9B2/TRPM2/MMP14/TFRC/SEMA4A/TMEM176B/TMEM176A/FGL2/RSAD2	20	3.81147
	GO:0034341	response to interferon-gamma	9.06732e-07	0.000154358	NR1H3/CXCL16/PARP9/CDC42EP2/TRIM5/NMI/GBP5/OAS3/STAT1/OAS1/OAS2/GBP4	12	3.81147
	GO:0001935	endothelial cell proliferation	1.18363e-06	0.000190301	APOE/PDGFB/IL10/ECM1/FGFR1/CCR3/BMP2/MMP14/STAT1/ITGB3	10	3.72056
	GO:0043277	apoptotic cell clearance	1.69754e-06	0.000258563	MARCO/C3/NR1H3/RHOBTB1/CD300LF/TREX1/ITGB3	7	3.58743
	GO:0071346	cellular response to interferon-gamma	1.98312e-06	0.000286957	NR1H3/PARP9/CDC42EP2/TRIM5/NMI/GBP5/OAS3/STAT1/OAS1/OAS2/GBP4	11	3.54218
	GO:0050900	leukocyte migration	2.97593e-06	0.000410111	EDNRB/PDGFB/SLC7A11/SDC2/IL10/ECM1/MMP9/SLAMF8/SLC7A5/TNFRSF14/CXCL16/TRPM2/MMP14/ITGAL/ESAM/ITGB3/CXCL10	17	3.3871
	GO:0002700	regulation of production of molecular mediator of immune response	3.97557e-06	0.000522681	TLR9/IL10/FCGR2B/SLC7A5/TNFRSF14/GPRC5B/TFRC/DDX58/TREX1/RSAD2	10	3.28176
	GO:0050679	positive regulation of epithelial cell proliferation	4.28239e-06	0.000522681	PDGFB/IQGAP3/CCND1/IL10/ECM1/FGFR1/CCR3/BMP2/KDM5B/ITGB3	10	3.28176
	GO:0001936	regulation of endothelial cell proliferation	4.33461e-06	0.000522681	APOE/PDGFB/IL10/ECM1/FGFR1/CCR3/BMP2/STAT1/ITGB3	9	3.28176
	GO:0050866	negative regulation of cell activation	5.38828e-06	0.000623748	APOE/PDGFB/IL10/FCGR2B/TNFRSF14/NR1H3/SERPINE2/CD300LF/LST1/MNDA/FGL2	11	3.20499
	GO:0031349	positive regulation of defense response	5.90119e-06	0.000656847	NUPR1/TLR9/IL18RAP/C3/GPRC5B/IFI35/PARP9/TRIM5/MNDA/NMI/GBP5/CLEC4A/PSMB9/ICAM2/ZBP1	15	3.18254
	GO:0031348	negative regulation of defense response	6.48809e-06	0.000675205	APOE/IL10/FCGR2B/SLAMF8/NR1H3/RORA/AOAH/GSTP1/TREX1/NMI/FGL2	11	3.17056
	GO:0008285	negative regulation of cell population proliferation	6.53273e-06	0.000675205	APOE/NUPR1/LZTS2/IL10/FCGR2B/RPS6KA2/TNFRSF14/BMP2/NDRG4/IL1A/SERPINE2/IFI35/DACH1/LST1/GSTP1/MNDA/NMI/STAT1/CDKN1C/IFIT3	20	3.17056
	GO:0060333	interferon-gamma-mediated signaling pathway	8.43497e-06	0.000813693	NR1H3/PARP9/TRIM5/NMI/OAS3/STAT1/OAS1/OAS2	8	3.08954
	GO:0042116	macrophage activation	8.43497e-06	0.000813693	IL10/FCGR2B/NR1H3/C1QA/RORA/IFI35/TREX1/NMI	8	3.08954
	GO:0032102	negative regulation of response to external stimulus	9.21237e-06	0.00086002	APOE/PDGFB/IL10/FCGR2B/SLAMF8/NR1H3/RORA/SERPINE2/AOAH/SEMA4A/GSTP1/TREX1/NMI/FGL2	14	3.06549
	GO:0045596	negative regulation of cell differentiation	9.61772e-06	0.000869803	EDNRB/PDGFB/C1QC/CCND1/MMP9/FCGR2B/NR1H3/BMP2/RORA/ABCA5/VASN/SEMA4A/TMEM176B/TMEM176A/STAT1/FGL2/ITGB3/CXCL10	18	3.06058
	GO:0019058	viral life cycle	1.04012e-05	0.000912155	APOE/NECTIN4/TNFRSF14/SIGLEC1/TFRC/IDE/TRIM5/MX1/ISG15/OAS3/LY6E/OAS1/RSAD2/OAS2/ITGB3	15	3.03993
	GO:0002702	positive regulation of production of molecular mediator of immune response	1.1148e-05	0.000948894	TLR9/IL10/SLC7A5/TNFRSF14/GPRC5B/TFRC/DDX58/RSAD2	8	3.02278
	GO:0072111	cell proliferation involved in kidney development	1.27614e-05	0.001055	PDGFB/EGR1/BMP2/STAT1	4	2.97675
	GO:0002683	negative regulation of immune system process	1.31237e-05	0.001055	C1QC/IL10/FCGR2B/SLAMF8/TNFRSF14/NR1H3/CD300LF/TAPBPL/TMEM176B/LST1/TREX1/MNDA/NMI/TMEM176A/FGL2	15	2.97675
	GO:0001819	positive regulation of cytokine production	1.73697e-05	0.00135859	TLR9/C3/IL10/SLC7A5/TNFRSF14/EGR1/GPRC5B/RORA/IL1A/DDX58/MNDA/GBP5/POU2F2/STAT1/RSAD2/ZBP1	16	2.86691
	GO:0032607	interferon-alpha production	2.27985e-05	0.0016751	TLR9/IL10/DDX58/NMI/STAT1	5	2.77596
	GO:0032647	regulation of interferon-alpha production	2.27985e-05	0.0016751	TLR9/IL10/DDX58/NMI/STAT1	5	2.77596
	GO:0001938	positive regulation of endothelial cell proliferation	2.31528e-05	0.0016751	PDGFB/IL10/ECM1/FGFR1/CCR3/BMP2/ITGB3	7	2.77596
	GO:0002833	positive regulation of response to biotic stimulus	2.71526e-05	0.00191658	IL18RAP/IFI35/PARP9/LY86/TRIM5/MNDA/NMI/GBP5/CLEC4A/PSMB9/ICAM2/ZBP1	12	2.71747
	GO:0050728	negative regulation of inflammatory response	2.82129e-05	0.001944	APOE/IL10/FCGR2B/SLAMF8/NR1H3/RORA/AOAH/GSTP1	8	2.7113
	GO:0060759	regulation of response to cytokine stimulus	2.9798e-05	0.00200547	ECM1/TRAF1/NR1H3/CD300LF/PARP9/DDX58/GSTP1/TREX1/STAT1/ZBP1	10	2.69778
	GO:0032479	regulation of type I interferon production	3.05417e-05	0.00200881	TLR9/IL10/DDX58/ISG15/TREX1/NMI/UBE2L6/STAT1/ZBP1	9	2.69706
	GO:0006898	receptor-mediated endocytosis	3.25069e-05	0.00205027	APOE/MARCO/HSPG2/C3/FCGR2B/TF/SLC9B2/CXCL16/SIGLEC1/TFRC/MX1/ITGB3	12	2.68819
	GO:0032606	type I interferon production	3.2589e-05	0.00205027	TLR9/IL10/DDX58/ISG15/TREX1/NMI/UBE2L6/STAT1/ZBP1	9	2.68819
	GO:1903131	mononuclear cell differentiation	3.48456e-05	0.0021456	DCSTAMP/TLR9/IL10/FCGR2B/SLAMF8/EGR1/RORA/IL1A/TRPM2/MMP14/SEMA4A/TMEM176B/TMEM176A/FGL2/RSAD2	15	2.66845
	GO:0045071	negative regulation of viral genome replication	3.96488e-05	0.00239049	MX1/ISG15/OAS3/OAS1/RSAD2/OAS2	6	2.62151
	GO:0050865	regulation of cell activation	4.06489e-05	0.00240078	APOE/PDGFB/TLR9/IL10/FCGR2B/SLAMF8/TNFRSF14/NR1H3/RORA/IL1A/SERPINE2/MMP14/TFRC/CD300LF/LST1/TREX1/MNDA/FGL2	18	2.61965
	GO:0045089	positive regulation of innate immune response	4.4954e-05	0.00260194	IL18RAP/IFI35/PARP9/TRIM5/MNDA/NMI/GBP5/CLEC4A/PSMB9/ICAM2/ZBP1	11	2.5847
	GO:0071219	cellular response to molecule of bacterial origin	4.87404e-05	0.00271259	EDNRB/IL10/FCGR2B/NR1H3/IL1A/LY86/TRIM5/GSTP1/CMPK2/CXCL10	10	2.56662
	GO:0002440	production of molecular mediator of immune response	4.87404e-05	0.00271259	TLR9/IL10/FCGR2B/SLC7A5/TNFRSF14/GPRC5B/TFRC/DDX58/TREX1/RSAD2	10	2.56662
	GO:0002460	adaptive immune response based on somatic recombination of immune receptors built from immunoglobulin superfamily domains	5.00808e-05	0.0027346	C1QC/C3/IL10/FCGR2B/IL18BP/C1QB/C1QA/RORA/TFRC/SEMA4A/TREX1/RSAD2	12	2.56311
	GO:0150146	cell junction disassembly	5.83057e-05	0.00312475	C1QC/C3/C1QB/C1QA	4	2.50518
	GO:0002920	regulation of humoral immune response	7.70571e-05	0.00405461	C1QC/C3/FCGR2B/C1QB/C1QA/CFB	6	2.39205
	GO:0016064	immunoglobulin mediated immune response	8.26606e-05	0.00427178	C1QC/C3/IL10/FCGR2B/C1QB/C1QA/TFRC/TREX1	8	2.36939
	GO:0033344	cholesterol efflux	8.42646e-05	0.00427828	APOE/PLTP/NR1H3/ABCA5/TTC39B	5	2.36873
	GO:0002250	adaptive immune response	8.62547e-05	0.00430381	C1QC/C3/IL10/FCGR2B/IL18BP/C1QB/TNFRSF14/C1QA/RORA/TFRC/TAP1/SEMA4A/TREX1/CLEC4A/RSAD2	15	2.36615
	GO:0019724	B cell mediated immunity	8.82309e-05	0.0043278	C1QC/C3/IL10/FCGR2B/C1QB/C1QA/TFRC/TREX1	8	2.36373
	GO:0001959	regulation of cytokine-mediated signaling pathway	9.48657e-05	0.00457569	ECM1/TRAF1/NR1H3/CD300LF/PARP9/GSTP1/TREX1/STAT1/ZBP1	9	2.33954
	GO:0050777	negative regulation of immune response	0.000100308	0.00468211	IL10/FCGR2B/SLAMF8/TNFRSF14/NR1H3/TREX1/NMI/FGL2	8	2.32956
	GO:0046718	viral entry into host cell	0.000100308	0.00468211	NECTIN4/TNFRSF14/SIGLEC1/TFRC/IDE/TRIM5/LY6E/ITGB3	8	2.32956
	GO:0097028	dendritic cell differentiation	0.000110789	0.00504287	DCSTAMP/FCGR2B/TRPM2/TMEM176B/TMEM176A	5	2.29732
	GO:0050803	regulation of synapse structure or activity	0.000111522	0.00504287	APOE/SLC7A11/NLGN2/IL10/FCGR2B/IGSF9/BHLHB9/SEMA4A/MX1	9	2.29732
	GO:0002699	positive regulation of immune effector process	0.000124069	0.00552396	TLR9/IL18RAP/C3/IL10/SLC7A5/TNFRSF14/GPRC5B/TFRC/DDX58/RSAD2	10	2.25775
	GO:0006897	endocytosis	0.00013836	0.00606689	APOE/MARCO/HSPG2/NLGN2/C3/FCGR2B/MYO6/TF/NR1H3/RHOBTB1/SLC9B2/CXCL16/SIGLEC1/TFRC/MX1/LGALS3BP/ITGB3	17	2.21703
	GO:0071216	cellular response to biotic stimulus	0.000148665	0.00642143	EDNRB/IL10/FCGR2B/NR1H3/IL1A/LY86/TRIM5/GSTP1/CMPK2/CXCL10	10	2.19237
	GO:0001568	blood vessel development	0.000161033	0.00685337	APOE/PDGFB/HSPG2/C3/IL10/ECM1/CCR3/EGR1/RORA/IL1A/ARHGAP24/MMP14/SEMA4A/TREX1/STAT1/ITGB3/CXCL10	17	2.1641
	GO:0050808	synapse organization	0.000171971	0.00721282	APOE/SLC7A11/C1QC/NLGN2/C3/IL10/FCGR2B/IGSF9/C1QB/C1QA/BHLHB9/SEMA4A	12	2.14189
	GO:0071222	cellular response to lipopolysaccharide	0.000176865	0.00731209	EDNRB/IL10/NR1H3/IL1A/LY86/TRIM5/GSTP1/CMPK2/CXCL10	9	2.13596
	GO:0044409	entry into host	0.000193815	0.00790001	NECTIN4/TNFRSF14/SIGLEC1/TFRC/IDE/TRIM5/LY6E/ITGB3	8	2.10237
	GO:0002437	inflammatory response to antigenic stimulus	0.000205134	0.00813228	C3/IL10/FCGR2B/TREX1/CYSLTR1	5	2.08979
	GO:0030449	regulation of complement activation	0.000205134	0.00813228	C1QC/C3/C1QB/C1QA/CFB	5	2.08979
	GO:0006959	humoral immune response	0.00021477	0.00839926	C1QC/C3/FCGR2B/C1QB/TF/C1QA/CFB/POU2F2/CXCL10	9	2.07576
	GO:1902105	regulation of leukocyte differentiation	0.000239983	0.00908535	C1QC/DCSTAMP/TLR9/IL10/FCGR2B/SLAMF8/SLC9B2/MMP14/TMEM176B/TMEM176A/FGL2	11	2.04166
	GO:1903900	regulation of viral life cycle	0.00024192	0.00908535	TRIM5/MX1/ISG15/OAS3/LY6E/OAS1/RSAD2/OAS2	8	2.04166
	GO:0010874	regulation of cholesterol efflux	0.00024241	0.00908535	APOE/PLTP/NR1H3/TTC39B	4	2.04166
	GO:0070673	response to interleukin-18	0.000244871	0.00908535	PDGFB/IL18RAP/IL18BP	3	2.04166
	GO:0070664	negative regulation of leukocyte proliferation	0.000253026	0.00917594	IL10/FCGR2B/TNFRSF14/LST1/GSTP1/MNDA	6	2.03735
	GO:0032480	negative regulation of type I interferon production	0.000256439	0.00917594	IL10/DDX58/ISG15/NMI/UBE2L6	5	2.03735
	GO:0048871	multicellular organismal homeostasis	0.000256825	0.00917594	EDNRB/DCSTAMP/TLR9/LCA5/RAC3/TF/NR1H3/EGR1/ACP5/IL1A/TRPM2/TFRC/ESAM/ITGB3	14	2.03735
	GO:0050729	positive regulation of inflammatory response	0.000272382	0.00961308	NUPR1/TLR9/C3/GPRC5B/IFI35/NMI/ZBP1	7	2.01714
	GO:0050792	regulation of viral process	0.000284127	0.00984182	TRIM5/MX1/ISG15/OAS3/STAT1/LY6E/OAS1/RSAD2/OAS2	9	2.00692
	GO:0034123	positive regulation of toll-like receptor signaling pathway	0.000285665	0.00984182	TLR9/NR1H3/IFI35/RSAD2	4	2.00692
Media or LPS+MSU crystals	GO:0071357	cellular response to type I interferon	2.97107e-10	4.98992e-07	EGR1/IFI35/MX1/ISG15/XAF1/TREX1/OAS3/STAT1/IFIT2/IFIT3/OAS1/RSAD2/OAS2/ZBP1	14	6.30191
	GO:0060337	type I interferon signaling pathway	2.97107e-10	4.98992e-07	EGR1/IFI35/MX1/ISG15/XAF1/TREX1/OAS3/STAT1/IFIT2/IFIT3/OAS1/RSAD2/OAS2/ZBP1	14	6.30191
	GO:0034340	response to type I interferon	7.29488e-10	8.16783e-07	EGR1/IFI35/MX1/ISG15/XAF1/TREX1/OAS3/STAT1/IFIT2/IFIT3/OAS1/RSAD2/OAS2/ZBP1	14	6.08789
	GO:0050727	regulation of inflammatory response	1.34358e-09	1.12827e-06	APOE/NUPR1/EDNRB/TNFRSF11A/SERPINE1/TLR9/C3/IL10/MMP9/FCGR2B/SLAMF8/NR1H3/GPRC5B/SBNO2/RORA/RHBDD3/IFI35/NLRP1/AOAH/GSTP1/TREX1/NMI/ZBP1	23	5.94759
	GO:0140546	defense response to symbiont	2.17259e-09	1.21629e-06	HTRA1/TLR9/PARP9/NLRP1/TRIM5/MX1/DDX58/ISG15/TREX1/TSPAN32/OAS3/STAT1/FGL2/IFIT2/IFIT3/RTP4/OAS1/RSAD2/OAS2/ZBP1/CXCL10	21	5.91496
	GO:0051607	defense response to virus	2.17259e-09	1.21629e-06	HTRA1/TLR9/PARP9/NLRP1/TRIM5/MX1/DDX58/ISG15/TREX1/TSPAN32/OAS3/STAT1/FGL2/IFIT2/IFIT3/RTP4/OAS1/RSAD2/OAS2/ZBP1/CXCL10	21	5.91496
	GO:0009615	response to virus	2.53768e-08	1.21773e-05	HTRA1/TLR9/PARP9/NLRP1/TRIM5/MX1/DDX58/ISG15/TREX1/NMI/TSPAN32/OAS3/POU2F2/STAT1/FGL2/IFIT2/IFIT3/RTP4/OAS1/RSAD2/OAS2/ZBP1/CXCL10	23	4.91445
	GO:0009617	response to bacterium	3.76324e-08	1.58009e-05	EDNRB/TNFRSF11A/SERPINE1/TLR9/C3/IL10/FCGR2B/SLAMF8/CCR5/THBD/TNFRSF14/TF/NR1H3/PLA2G6/BMP2/SBNO2/IL1A/NLRP1/LY86/SERPINB9/TRIM5/ISG15/GSTP1/PLAAT3/OAS2/CMPK2/GBP4/CXCL10	28	4.80132
	GO:0002697	regulation of immune effector process	9.37173e-08	3.49774e-05	HTRA1/C1QC/TLR9/IL18RAP/C3/IL10/FCGR2B/SLAMF8/SLC7A5/C1QB/TNFRSF14/GPRC5B/C1QA/TFRC/CFB/PARP9/TNFSF13/SERPINB9/DDX58/TREX1/TSPAN32/STAT1/FGL2/RSAD2	24	4.45621
	GO:0032102	negative regulation of response to external stimulus	1.12756e-07	3.78746e-05	SPP1/APOE/SERPINE1/PDGFB/HTRA1/KREMEN1/IL10/FCGR2B/SLAMF8/THBD/NR1H3/RORA/SERPINE2/SERPINB9/THBS1/AOAH/SEMA4A/GSTP1/TREX1/NMI/FGL2	21	4.42165
	GO:0050900	leukocyte migration	2.01328e-07	6.14784e-05	EDNRB/TNFRSF11A/SERPINE1/PDGFB/SLC7A11/HSD3B7/SDC2/IL10/ECM1/MMP9/SLAMF8/CCR5/SLC7A5/GAS6/THBD/TNFRSF14/CXCL16/TRPM2/MMP14/THBS1/ITGAL/ESAM/ITGB3/CXCL10	24	4.21128
	GO:0043277	apoptotic cell clearance	2.57275e-07	7.20156e-05	MARCO/C3/GAS6/NR1H3/RHOBTB1/CD300LF/THBS1/TREX1/ITGB3	9	4.14257
	GO:0030198	extracellular matrix organization	5.65531e-07	0.00014363	SPP1/COL27A1/SERPINE1/PDGFB/HTRA1/HSPG2/MMP9/ITGA9/GAS6/FBLN2/VWF/BMP2/FSCN1/MMP14/TGFBR1/THBS1/ITGAL/ICAM2/ITGB3	19	3.84275
	GO:0043062	extracellular structure organization	6.02375e-07	0.00014363	SPP1/COL27A1/SERPINE1/PDGFB/HTRA1/HSPG2/MMP9/ITGA9/GAS6/FBLN2/VWF/BMP2/FSCN1/MMP14/TGFBR1/THBS1/ITGAL/ICAM2/ITGB3	19	3.84275
	GO:0045229	external encapsulating structure organization	6.41397e-07	0.00014363	SPP1/COL27A1/SERPINE1/PDGFB/HTRA1/HSPG2/MMP9/ITGA9/GAS6/FBLN2/VWF/BMP2/FSCN1/MMP14/TGFBR1/THBS1/ITGAL/ICAM2/ITGB3	19	3.84275
	GO:0050678	regulation of epithelial cell proliferation	9.79607e-07	0.00020096	APOE/NUPR1/EDNRB/PDGFB/HTRA1/IQGAP3/CCND1/IL10/ECM1/FGFR1/CCR3/BMP2/KDM5B/TGFBR1/THBS1/STAT1/CDKN1C/ITGB3	18	3.69689
	GO:0008285	negative regulation of cell population proliferation	1.01707e-06	0.00020096	APOE/NUPR1/LZTS2/IL10/FCGR2B/RPS6KA2/TNFRSF14/ATF5/BMP2/KANK2/NDRG4/IL1A/SERPINE2/TGFBR1/SH3BP4/IFI35/DACH1/THBS1/NACC2/LST1/GSTP1/MNDA/NMI/CDKN2D/TSPAN32/STAT1/CDKN1C/IFIT3	28	3.69689
	GO:0071674	mononuclear cell migration	1.25171e-06	0.000230664	TNFRSF11A/SERPINE1/PDGFB/HSD3B7/ECM1/SLAMF8/CCR5/GAS6/TNFRSF14/CXCL16/TRPM2/THBS1/ITGAL/CXCL10	14	3.63702
	GO:0002831	regulation of response to biotic stimulus	1.32191e-06	0.000230664	APOE/HTRA1/IL18RAP/FCGR2B/SLAMF8/NR1H3/IFI35/PARP9/LY86/SERPINB9/TRIM5/DDX58/TREX1/MNDA/NMI/GBP5/TSPAN32/CLEC4A/STAT1/FGL2/PSMB9/ICAM2/ZBP1	23	3.63702
	GO:0032103	positive regulation of response to external stimulus	1.37341e-06	0.000230664	NUPR1/TNFRSF11A/SERPINE1/PDGFB/TLR9/IL18RAP/C3/FGFR1/GAS6/THBD/GPRC5B/IFI35/PARP9/LY86/THBS1/TRIM5/MNDA/NMI/GBP5/CLEC4A/PSMB9/ICAM2/ZBP1/CXCL10	24	3.63702
	GO:0050673	epithelial cell proliferation	1.58031e-06	0.000252774	APOE/NUPR1/EDNRB/PDGFB/HTRA1/IQGAP3/CCND1/IL10/ECM1/FGFR1/CCR3/BMP2/KDM5B/MMP14/TGFBR1/THBS1/STAT1/CDKN1C/ITGB3	19	3.59727
	GO:0001935	endothelial cell proliferation	1.68983e-06	0.000258006	APOE/PDGFB/IL10/ECM1/FGFR1/CCR3/BMP2/MMP14/TGFBR1/THBS1/STAT1/ITGB3	12	3.58837
	GO:0050866	negative regulation of cell activation	3.30314e-06	0.000482401	APOE/PDGFB/IL10/FCGR2B/THBD/TNFRSF14/NR1H3/SERPINE2/RHBDD3/CD300LF/LST1/MNDA/TSPAN32/FGL2	14	3.31659
	GO:0001936	regulation of endothelial cell proliferation	4.08521e-06	0.000571759	APOE/PDGFB/IL10/ECM1/FGFR1/CCR3/BMP2/TGFBR1/THBS1/STAT1/ITGB3	11	3.24279
	GO:0042116	macrophage activation	4.55057e-06	0.000611415	IL10/FCGR2B/NR1H3/C1QA/SBNO2/RORA/IFI35/THBS1/TREX1/NMI	10	3.21366
	GO:0002683	negative regulation of immune system process	5.99046e-06	0.000773921	HTRA1/C1QC/IL10/FCGR2B/SLAMF8/TNFRSF14/NR1H3/RHBDD3/CD300LF/TAPBPL/SERPINB9/THBS1/TMEM176B/LST1/TREX1/MNDA/NMI/TSPAN32/TMEM176A/FGL2	20	3.1113
	GO:0050679	positive regulation of epithelial cell proliferation	7.45838e-06	0.000927878	PDGFB/HTRA1/IQGAP3/CCND1/IL10/ECM1/FGFR1/CCR3/BMP2/KDM5B/TGFBR1/ITGB3	12	3.03251
	GO:0045780	positive regulation of bone resorption	8.81188e-06	0.00105711	SPP1/TNFRSF11A/DCSTAMP/TF/TFRC	5	2.97588
	GO:0002521	leukocyte differentiation	9.12847e-06	0.00105733	TNFRSF11A/C1QC/DCSTAMP/TLR9/IL10/MMP9/FCGR2B/SLAMF8/GAS6/TF/EGR1/SBNO2/RORA/IL1A/SLC9B2/TRPM2/MMP14/TFRC/ZMIZ1/SEMA4A/TMEM176B/TMEM176A/FGL2/RSAD2	24	2.97579
	GO:0060326	cell chemotaxis	1.13017e-05	0.00126541	EDNRB/TNFRSF11A/SERPINE1/PDGFB/HSD3B7/IL10/FGFR1/SLAMF8/CCR5/GAS6/CCR3/CXCL16/TRPM2/THBS1/GSTP1/CXCL10	16	2.89777
	GO:0050865	regulation of cell activation	1.20315e-05	0.00130367	APOE/PDGFB/TLR9/IL10/FCGR2B/SLAMF8/GAS6/THBD/TNFRSF14/NR1H3/RORA/IL1A/SERPINE2/RHBDD3/MMP14/TFRC/ZMIZ1/CD300LF/TNFSF13/THBS1/LST1/TREX1/MNDA/TSPAN32/FGL2	25	2.88483
	GO:0045088	regulation of innate immune response	1.45499e-05	0.00152728	APOE/IL18RAP/FCGR2B/SLAMF8/NR1H3/IFI35/PARP9/SERPINB9/TRIM5/TREX1/MNDA/NMI/GBP5/CLEC4A/STAT1/PSMB9/ICAM2/ZBP1	18	2.81608
	GO:0019058	viral life cycle	1.61215e-05	0.00164097	APOE/NECTIN4/CDK1/CCR5/PC/GAS6/TNFRSF14/SIGLEC1/TFRC/IDE/TRIM5/MX1/ISG15/OAS3/LY6E/OAS1/RSAD2/OAS2/ITGB3	19	2.7849
	GO:0046718	viral entry into host cell	1.67254e-05	0.00165237	NECTIN4/CDK1/CCR5/GAS6/TNFRSF14/SIGLEC1/TFRC/IDE/TRIM5/LY6E/ITGB3	11	2.78189
	GO:0150146	cell junction disassembly	1.75574e-05	0.00168501	C1QC/C3/C1QB/C1QA/TGFBR1	5	2.7734
	GO:0031348	negative regulation of defense response	2.04424e-05	0.00190739	APOE/HTRA1/IL10/FCGR2B/SLAMF8/NR1H3/RORA/SERPINB9/AOAH/GSTP1/TREX1/NMI/FGL2	13	2.71956
	GO:0048525	negative regulation of viral process	2.13424e-05	0.00193754	TRIM5/MX1/ISG15/OAS3/STAT1/LY6E/OAS1/RSAD2/OAS2	9	2.71275
	GO:1903035	negative regulation of response to wounding	2.20009e-05	0.00194476	SPP1/APOE/SERPINE1/PDGFB/KREMEN1/THBD/SERPINE2/THBS1	8	2.71113
	GO:0071219	cellular response to molecule of bacterial origin	2.67123e-05	0.00230068	EDNRB/SERPINE1/IL10/FCGR2B/CCR5/NR1H3/SBNO2/IL1A/LY86/TRIM5/GSTP1/CMPK2/CXCL10	13	2.63814
	GO:0033273	response to vitamin	2.83486e-05	0.00238057	SPP1/CCND1/GAS6/KANK2/GSTP1/CAT/CDKN2D/CXCL10	8	2.62332
	GO:0030195	negative regulation of blood coagulation	3.33951e-05	0.00267082	APOE/SERPINE1/PDGFB/THBD/SERPINE2/THBS1	6	2.57336
	GO:1900047	negative regulation of hemostasis	3.33951e-05	0.00267082	APOE/SERPINE1/PDGFB/THBD/SERPINE2/THBS1	6	2.57336
	GO:0052126	movement in host environment	3.48158e-05	0.00271968	NECTIN4/CDK1/CCR5/PC/GAS6/TNFRSF14/SIGLEC1/TFRC/IDE/TRIM5/LY6E/ITGB3	12	2.56548
	GO:0002700	regulation of production of molecular mediator of immune response	3.76841e-05	0.00287684	TLR9/IL10/FCGR2B/SLC7A5/TNFRSF14/GPRC5B/TFRC/TNFSF13/DDX58/TREX1/RSAD2	11	2.54108
	GO:0044409	entry into host	4.06794e-05	0.00303649	NECTIN4/CDK1/CCR5/GAS6/TNFRSF14/SIGLEC1/TFRC/IDE/TRIM5/LY6E/ITGB3	11	2.51763
	GO:0002702	positive regulation of production of molecular mediator of immune response	4.39628e-05	0.00321024	TLR9/IL10/SLC7A5/TNFRSF14/GPRC5B/TFRC/TNFSF13/DDX58/RSAD2	9	2.49346
	GO:0030595	leukocyte chemotaxis	4.72774e-05	0.00332743	EDNRB/TNFRSF11A/SERPINE1/PDGFB/HSD3B7/IL10/SLAMF8/CCR5/GAS6/CXCL16/TRPM2/THBS1/CXCL10	13	2.47789
	GO:0050819	negative regulation of coagulation	4.85395e-05	0.00332743	APOE/SERPINE1/PDGFB/THBD/SERPINE2/THBS1	6	2.47789
	GO:0002673	regulation of acute inflammatory response	4.85395e-05	0.00332743	EDNRB/TNFRSF11A/C3/FCGR2B/RHBDD3/GSTP1	6	2.47789
	GO:0001938	positive regulation of endothelial cell proliferation	5.72436e-05	0.00384563	PDGFB/IL10/ECM1/FGFR1/CCR3/BMP2/TGFBR1/ITGB3	8	2.41503
	GO:0045453	bone resorption	6.57161e-05	0.00432824	SPP1/TNFRSF11A/DCSTAMP/TF/ACP5/TFRC/ITGB3	7	2.36369
	GO:0060759	regulation of response to cytokine stimulus	6.79149e-05	0.00433385	ECM1/GAS6/TRAF1/NR1H3/IL1RN/CD300LF/PARP9/DDX58/GSTP1/TREX1/STAT1/ZBP1	12	2.36313
	GO:0045124	regulation of bone resorption	6.87356e-05	0.00433385	SPP1/TNFRSF11A/DCSTAMP/TF/TFRC/ITGB3	6	2.36313
	GO:0071222	cellular response to lipopolysaccharide	7.23756e-05	0.00433385	EDNRB/SERPINE1/IL10/CCR5/NR1H3/SBNO2/IL1A/LY86/TRIM5/GSTP1/CMPK2/CXCL10	12	2.36313
	GO:0002237	response to molecule of bacterial origin	7.25326e-05	0.00433385	EDNRB/TNFRSF11A/SERPINE1/TLR9/IL10/FCGR2B/CCR5/THBD/NR1H3/SBNO2/IL1A/LY86/TRIM5/GSTP1/CMPK2/CXCL10	16	2.36313
	GO:0072111	cell proliferation involved in kidney development	7.48328e-05	0.00433385	PDGFB/EGR1/BMP2/STAT1	4	2.36313
	GO:0002468	dendritic cell antigen processing and presentation	7.48328e-05	0.00433385	FCGR2B/THBS1/CLEC4A/FGL2	4	2.36313
	GO:0010544	negative regulation of platelet activation	7.48328e-05	0.00433385	APOE/PDGFB/THBD/SERPINE2	4	2.36313
	GO:0051701	biological process involved in interaction with host	8.5167e-05	0.00484875	NECTIN4/CDK1/CCR5/PC/GAS6/TNFRSF14/SIGLEC1/TFRC/IDE/SERPINB9/TRIM5/LY6E/ITGB3	13	2.31437
	GO:0034341	response to interferon-gamma	8.73072e-05	0.00488775	NR1H3/CXCL16/PARP9/CDC42EP2/TRIM5/NMI/GBP5/OAS3/STAT1/OAS1/OAS2/GBP4	12	2.31089
	GO:0097028	dendritic cell differentiation	9.51281e-05	0.00523828	DCSTAMP/FCGR2B/GAS6/TRPM2/TMEM176B/TMEM176A	6	2.28081
	GO:0031349	positive regulation of defense response	0.000100191	0.00542807	NUPR1/TNFRSF11A/SERPINE1/TLR9/IL18RAP/C3/GPRC5B/IFI35/PARP9/TRIM5/MNDA/NMI/GBP5/CLEC4A/PSMB9/ICAM2/ZBP1	17	2.26535
	GO:0060563	neuroepithelial cell differentiation	0.000106356	0.00558738	SERPINE1/FAM20C/BMP2/TMEM231	4	2.25279
	GO:0071216	cellular response to biotic stimulus	0.000106458	0.00558738	EDNRB/SERPINE1/IL10/FCGR2B/CCR5/NR1H3/SBNO2/IL1A/LY86/TRIM5/GSTP1/CMPK2/CXCL10	13	2.25279
	GO:0002526	acute inflammatory response	0.000118424	0.0061198	NUPR1/EDNRB/TNFRSF11A/C3/FCGR2B/IL1A/RHBDD3/GSTP1	8	2.21326
	GO:0001568	blood vessel development	0.000122127	0.00621554	APOE/SERPINE1/PDGFB/HSPG2/EPAS1/C3/IL10/ECM1/ARHGAP22/CCR3/EGR1/RORA/IL1A/ARHGAP24/MMP14/TGFBR1/ZMIZ1/THBS1/SEMA4A/TREX1/STAT1/ITGB3/CXCL10	23	2.20652
	GO:0032368	regulation of lipid transport	0.000128915	0.0063725	SPP1/APOE/TNFRSF11A/PLTP/NR1H3/KDM5B/TTC39B/THBS1/ITGB3	9	2.19569
	GO:0046850	regulation of bone remodeling	0.000129006	0.0063725	SPP1/TNFRSF11A/DCSTAMP/TF/TFRC/ITGB3	6	2.19569
	GO:0071346	cellular response to interferon-gamma	0.000133378	0.00649299	NR1H3/PARP9/CDC42EP2/TRIM5/NMI/GBP5/OAS3/STAT1/OAS1/OAS2/GBP4	11	2.18756
	GO:0001819	positive regulation of cytokine production	0.000141284	0.00677959	SERPINE1/TLR9/C3/IL10/SLC7A5/TNFRSF14/EGR1/GPRC5B/RORA/IL1A/NLRP1/THBS1/DDX58/MNDA/GBP5/POU2F2/STAT1/RSAD2/ZBP1	19	2.1688
	GO:0002281	macrophage activation involved in immune response	0.000146509	0.0069313	SBNO2/IFI35/TREX1/NMI	4	2.15919
	GO:0001959	regulation of cytokine-mediated signaling pathway	0.000151457	0.00706589	ECM1/GAS6/TRAF1/NR1H3/IL1RN/CD300LF/PARP9/GSTP1/TREX1/STAT1/ZBP1	11	2.15083
	GO:0045596	negative regulation of cell differentiation	0.000156598	0.00720564	SPP1/BHLHE41/EDNRB/PDGFB/C1QC/CCND1/MMP9/FCGR2B/NR1H3/BMP2/RORA/ABCA5/VASN/TGFBR1/SEMA4A/TMEM176B/TMEM176A/STAT1/FGL2/ITGB3/CXCL10	21	2.14233
	GO:0050729	positive regulation of inflammatory response	0.000164223	0.0074544	NUPR1/TNFRSF11A/SERPINE1/TLR9/C3/GPRC5B/IFI35/NMI/ZBP1	9	2.12759
	GO:1905952	regulation of lipid localization	0.000175868	0.00787655	SPP1/APOE/TNFRSF11A/PLTP/C3/NR1H3/KDM5B/TTC39B/THBS1/ITGB3	10	2.10366
	GO:0050803	regulation of synapse structure or activity	0.000182462	0.00806434	APOE/SLC7A11/NLGN2/IL10/FCGR2B/IGSF9/ARHGAP22/BHLHB9/TUBA1A/SEMA4A/MX1	11	2.09343
	GO:0032607	interferon-alpha production	0.000193696	0.00834133	TLR9/IL10/DDX58/NMI/STAT1	5	2.07876
	GO:0032647	regulation of interferon-alpha production	0.000193696	0.00834133	TLR9/IL10/DDX58/NMI/STAT1	5	2.07876
	GO:0002437	inflammatory response to antigenic stimulus	0.000197036	0.00837777	C3/IL10/FCGR2B/IL1RN/TREX1/CYSLTR1	6	2.07687
	GO:0060333	interferon-gamma-mediated signaling pathway	0.000206809	0.0086834	NR1H3/PARP9/TRIM5/NMI/OAS3/STAT1/OAS1/OAS2	8	2.06131
	GO:0048771	tissue remodeling	0.000215448	0.00893444	SPP1/TNFRSF11A/DCSTAMP/EPAS1/TF/ACP5/IL1A/MMP14/TFRC/ITGB3	10	2.04893
	GO:0002576	platelet degranulation	0.000240848	0.00986597	SERPINE1/PDGFB/ECM1/GAS6/TF/VWF/THBS1/LGALS3BP/ITGB3	9	2.00586
