# Supplementary material for: Nuclear receptor coactivator 6 is a critical regulator of NLRP3 inflammasome activation and gouty arthritis
Source: Cell Mol Immunol. 2024 Jan 10;21(3):227–44. doi: 10.1038/s41423-023-01121-x (PMC10902316; doi:10.1038/s41423-023-01121-x)
Supplement: Supplementary file 5 — supplementary table 1-5 [file 41423_2023_1121_MOESM5_ESM.zip › Supplementary Table-05.xlsx]

## Sheet: Sheet1
Supplementary Table 5. GOBP terms enriched by the 33 DEGs downregulated in both medium- and LPS+MSU-stimulated Ncoa6-KO BMDMs. The 33 DEGs were significantly upregulated in gout macrophages, as determined by GSEA (See Supplementary Figure 11), and mostly represented innate immune-related cellular processes. Gene Ontology identification (ID); Gene Ontology Biological Process (GOBP) terms; gene sym…
Gene Ontology ID	GOBP terms	P-value	P.adjust	Gene ID	Count	Enrichment Score (-log10P.adjust)
GO:0002521	leukocyte differentiation	4.55546e-08	4.43037e-05	C1QC/DCSTAMP/TLR9/IL10/FCGR2B/SLAMF8/TF/IL1A/TRPM2/MMP14	10	4.35356
GO:0002697	regulation of immune effector process	6.79505e-08	4.43037e-05	C1QC/TLR9/IL18RAP/IL10/FCGR2B/SLAMF8/C1QB/C1QA/CFB	9	4.35356
GO:0002920	regulation of humoral immune response	2.01671e-07	8.76597e-05	C1QC/FCGR2B/C1QB/C1QA/CFB	5	4.0572
GO:0045577	regulation of B cell differentiation	4.98927e-07	0.00016265	TLR9/IL10/SLAMF8/MMP14	4	3.78875
GO:1903131	mononuclear cell differentiation	1.0828e-06	0.0002217	DCSTAMP/TLR9/IL10/FCGR2B/SLAMF8/IL1A/TRPM2/MMP14	8	3.65423
GO:0034330	cell junction organization	1.15684e-06	0.0002217	APOE/C1QC/NECTIN4/IL10/FCGR2B/IGSF9/C1QB/C1QA/MMP14	9	3.65423
GO:1902105	regulation of leukocyte differentiation	1.19011e-06	0.0002217	C1QC/DCSTAMP/TLR9/IL10/FCGR2B/SLAMF8/MMP14	7	3.65423
GO:0006959	humoral immune response	1.89801e-06	0.000309375	C1QC/FCGR2B/C1QB/TF/C1QA/CFB	6	3.50951
GO:0050808	synapse organization	2.66953e-06	0.000386785	APOE/C1QC/IL10/FCGR2B/IGSF9/C1QB/C1QA	7	3.41253
GO:0030449	regulation of complement activation	3.10146e-06	0.00040443	C1QC/C1QB/C1QA/CFB	4	3.39316
GO:0002455	humoral immune response mediated by circulating immunoglobulin	4.49086e-06	0.000532371	C1QC/FCGR2B/C1QB/C1QA	4	3.27379
GO:0030183	B cell differentiation	4.9008e-06	0.000532554	TLR9/IL10/FCGR2B/SLAMF8/MMP14	5	3.27364
GO:0001935	endothelial cell proliferation	5.38205e-06	0.000536609	APOE/IL10/ECM1/CCR3/MMP14	5	3.27034
GO:0016064	immunoglobulin mediated immune response	5.89963e-06	0.000536609	C1QC/IL10/FCGR2B/C1QB/C1QA	5	3.27034
GO:0019724	B cell mediated immunity	6.17265e-06	0.000536609	C1QC/IL10/FCGR2B/C1QB/C1QA	5	3.27034
GO:0006956	complement activation	7.96267e-06	0.000648958	C1QC/C1QB/C1QA/CFB	4	3.18778
GO:0150146	cell junction disassembly	8.86821e-06	0.000680244	C1QC/C1QB/C1QA	3	3.16734
GO:0050864	regulation of B cell activation	9.48522e-06	0.000687151	TLR9/IL10/FCGR2B/SLAMF8/MMP14	5	3.16295
GO:0002449	lymphocyte mediated immunity	1.39708e-05	0.000958837	C1QC/IL18RAP/IL10/FCGR2B/C1QB/C1QA	6	3.01826
GO:1903706	regulation of hemopoiesis	1.94107e-05	0.00126558	C1QC/DCSTAMP/TLR9/IL10/FCGR2B/SLAMF8/MMP14	7	2.89771
GO:0002335	mature B cell differentiation	2.95994e-05	0.00183798	IL10/FCGR2B/SLAMF8	3	2.73566
GO:0050673	epithelial cell proliferation	3.33951e-05	0.00197942	APOE/IQGAP3/IL10/ECM1/CCR3/MMP14	6	2.70346
GO:0006958	complement activation, classical pathway	6.30939e-05	0.00357715	C1QC/C1QB/C1QA	3	2.44646
GO:0030098	lymphocyte differentiation	7.16861e-05	0.00386751	TLR9/IL10/FCGR2B/SLAMF8/IL1A/MMP14	6	2.41257
GO:0050728	negative regulation of inflammatory response	7.41471e-05	0.00386751	APOE/IL10/FCGR2B/SLAMF8	4	2.41257
GO:0001936	regulation of endothelial cell proliferation	8.39302e-05	0.00420942	APOE/IL10/ECM1/CCR3	4	2.37578
GO:0097028	dendritic cell differentiation	9.80216e-05	0.00473408	DCSTAMP/FCGR2B/TRPM2	3	2.32476
GO:0050865	regulation of cell activation	0.000112026	0.00521722	APOE/TLR9/IL10/FCGR2B/SLAMF8/IL1A/MMP14	7	2.28256
GO:0045766	positive regulation of angiogenesis	0.000158018	0.00686851	IL10/ECM1/CCR3/IL1A	4	2.16314
GO:1904018	positive regulation of vasculature development	0.000158018	0.00686851	IL10/ECM1/CCR3/IL1A	4	2.16314
GO:0006898	receptor-mediated endocytosis	0.000182909	0.00745354	APOE/MARCO/FCGR2B/TF/SIGLEC1	5	2.12764
GO:0042113	B cell activation	0.000182909	0.00745354	TLR9/IL10/FCGR2B/SLAMF8/MMP14	5	2.12764
GO:1901214	regulation of neuron death	0.00020301	0.00790855	APOE/IL10/FCGR2B/ERBB3/C1QA	5	2.1019
GO:0050678	regulation of epithelial cell proliferation	0.000207225	0.00790855	APOE/IQGAP3/IL10/ECM1/CCR3	5	2.1019
GO:0050679	positive regulation of epithelial cell proliferation	0.000212269	0.00790855	IQGAP3/IL10/ECM1/CCR3	4	2.1019
GO:0048771	tissue remodeling	0.00021903	0.00792125	DCSTAMP/TF/IL1A/MMP14	4	2.10121
GO:0002460	adaptive immune response based on somatic recombination of immune receptors built from immunoglobulin superfamily domains	0.000224759	0.00792125	C1QC/IL10/FCGR2B/C1QB/C1QA	5	2.10121
GO:0043410	positive regulation of MAPK cascade	0.000256812	0.0086158	APOE/IQGAP3/MARCO/TLR9/FCGR2B/TF	6	2.0647
GO:0002862	negative regulation of inflammatory response to antigenic stimulus	0.000258651	0.0086158	IL10/FCGR2B	2	2.0647
GO:0051249	regulation of lymphocyte activation	0.000264288	0.0086158	TLR9/IL10/FCGR2B/SLAMF8/IL1A/MMP14	6	2.0647
GO:0030888	regulation of B cell proliferation	0.000271946	0.00864921	TLR9/IL10/FCGR2B	3	2.06302
GO:0050727	regulation of inflammatory response	0.000306485	0.00951563	APOE/TLR9/IL10/FCGR2B/SLAMF8	5	2.02156
